# Supplementary material for: The role of vicariance and dispersal on the temporal range dynamics of forest vipers in the Neotropical region
Source: PLoS One. 2021 Sep 17;16(9):e0257519. doi: 10.1371/journal.pone.0257519 (PMC8448354; doi:10.1371/journal.pone.0257519)
Supplement: S1 File — The file consists of three sheets, the first showing the partitions used, the second the priors (without the calibration points) and the third the calibration points. (XLSX) [file pone.0257519.s001.xlsx]

## Sheet: Partitions
PartitionFinder Subsets	Site Model	Gamma Category Count	Gamma Shape	Proportion Invariant	Clock Model	Number of Discrete Rates	Clock.rate	Arvore
Subset1	GTR+G+I	4	Estimated	Estimated	Relaxed Clock Lognormal (Linked)	Default (-1)	Default (1.0)	Linked
Subset2	GTR+G+I	4	Estimated	Estimated	Relaxed Clock Lognormal (Linked)	Default (-1)	Default (1.0)	Linked
Subset3	K80+I	0	-	Estimated	Relaxed Clock Lognormal (Linked)	Default (-1)	Default (1.0)	Linked
Subset4	HKY	0	-	-	Relaxed Clock Lognormal (Linked)	Default (-1)	Default (1.0)	Linked
Subset5	TrN+G+I	4	Estimated	Estimated	Relaxed Clock Lognormal (Linked)	Default (-1)	Default (1.0)	Linked
Subset6	HKY+G	4	Estimated	-	Relaxed Clock Lognormal (Linked)	Default (-1)	Default (1.0)	Linked
Subset7	GTR+G+I	4	Estimated	Estimated	Relaxed Clock Lognormal (Linked)	Default (-1)	Default (1.0)	Linked

## Sheet: Priors
Priors	Default?	Type	RDR, Lower ou alpha	BDR, Upper ou beta
Tree.t:tree	Yes	Birth Death Model	0.5	1.0
BDBirthRate	Yes	Uniform	0.0	1000.0
BDDeathRate	Yes	Uniform	0.1	1.0
ucldMean	Yes	Uniform	0.2	Inf
ucldStdev	Yes	Gamma	0.5396	0.3819

## Sheet: Priors (Dates)
Date	Included Species	Distribution	Date (mya)	Stdv	Mean on real space	Monophyletic
Date1	All	Lognormal	25.675336	0.085	Yes	Yes
Date2	Atropoides, Cerrophidion and Porthidium genus	Lognormal	17.72031	0.085	Yes	Yes
Date3	Bothrocophias and Bothrops genus	Lognormal	17.11379	0.1	Yes	Yes
Date4	Bothrocophias microphthalmus and Bothrocophias hyoprora	Lognormal	7.79053	0.18	Yes	Yes
