# Supplementary material for: The role of vicariance and dispersal on the temporal range dynamics of forest vipers in the Neotropical region
Source: PLoS One. 2021 Sep 17;16(9):e0257519. doi: 10.1371/journal.pone.0257519 (PMC8448354; doi:10.1371/journal.pone.0257519)
Supplement: S2 File — The file consists of two sheets. The first shows a summary of the distributions of all species, including source, range distribution, distributions not considered and reasons for not considering them. The source has a reference, and the number on its right side corresponds to the reference number present on References. The second sheet consists of the geographical file needed to run BioGeoBEARS. The numbers on the first line correspond to the number of species and biogeographical units used in this study, respectively. The letters correspond to the units. The 1s and 0s indicate the presence or absence of the species in an area, respectively. The order of the numbers corresponds to the order of the units in the first line. (XLSX) [file pone.0257519.s002.xlsx]

## Sheet: Summary
Species	Source / Reference Number	Range Distribution	Distribution not considered	Reason for not considering / Reference Number
Atropoides_nummifer	Guedes et al., 2018 / 101	A	-	-
Bothriechis_schlegelii	Guedes et al., 2018 / 101	A	BC	Marginal distribution
Bothrocophias_campbelli	Uetz et al., 2021 / 58	B	-	-
Bothrocophias_hyoprora	Nogueira et al., 2019 / 56	DEG	C	Marginal distribution
Bothrocophias_microphthalmus	Nogueira et al., 2019 / 56	CD	BG	Marginal distribution
Bothrops_alcatraz	Nogueira et al., 2019 / 56	L	-	-
Bothrops_alternatus	Nogueira et al., 2019 / 56	JLM	IK	Marginal distribution
Bothrops_ammodytoides	Guedes et al., 2018 / 101	L	C	Marginal distribution
Bothrops_asper	Guedes et al., 2018 / 101	A	C	Marginal distribution
Bothrops_atrox	Nogueira et al., 2019 / 56	BDEFG	CI	Marginal distribution
Bothrops_barnetti	Guedes et al., 2018 / 101	C	-	-
Bothrops_bilineatus	Nogueira et al., 2019 / 56	BDFGK	CL	Marginal distribution
Bothrops_brazili	Nogueira et al., 2019 / 56	CDEFG	B	Marginal distribution
Bothrops_caribbaeus	Uetz et al., 2021 / 58	B	-	-
Bothrops_chloromelas	Uetz et al., 2021 / 58	C	-	-
Bothrops_cotiara	Nogueira et al., 2019 / 56	L	-	-
Bothrops_diporus	Nogueira et al., 2019 / 56	JL	CM	Marginal distribution
Bothrops_erythromelas	Nogueira et al., 2019 / 56	H	K	Marginal distribution
Bothrops_fonsecai	Nogueira et al., 2019 / 56	L	-	-
Bothrops_insularis	Nogueira et al., 2019 / 56	L	-	-
Bothrops_itapetiningae	Nogueira et al., 2019 / 56	L	I	Marginal distribution
Bothrops_jararaca	Nogueira et al., 2019 / 56	KL	HI	Marginal distribution
Bothrops_jararacussu	Nogueira et al., 2019 / 56	KL	-	-
Bothrops_lanceolatus	Uetz et al., 2021 / 58	B	-	-
Bothrops_leucurus	Nogueira et al., 2019 / 56	K	H	Marginal distribution
Bothrops_lojanus	Nogueira et al., 2019 / 56	C	-	-
Bothrops_lutzi	Nogueira et al., 2019 / 56	HI	-	-
Bothrops_marajoensis	Nogueira et al., 2019 / 56	F	G	Marginal distribution
Bothrops_marmoratus	Nogueira et al., 2019 / 56	I	-	-
Bothrops_mattogrossensis	Nogueira et al., 2019 / 56	DIJ	CGL	Marginal distribution or occurrence in small enclaves of savanna in Central Amazon region / 102
Bothrops_moojeni	Nogueira et al., 2019 / 56	IL	-	-
Bothrops_neuwiedi	Nogueira et al., 2019 / 56	KL	HI	Marginal distribution
Bothrops_oligolepis	Guedes et al., 2018 / 101	D	C	Marginal distribution
Bothrops_osbornei	Uetz et al., 2021 / 58	C	-	-
Bothrops_pauloensis	Nogueira et al., 2019 / 56	IL	JK	A typical species of the Cerrado region / 103
Bothrops_pictus	Guedes et al., 2018 / 101	C	-	-
Bothrops_pubescens	Nogueira et al., 2019 / 56	M	L	A typical species in the Pampas region. Marginal distribution in the Southern Atlantic Forest region / 104, 105
Bothrops_pulchra	Guedes et al., 2018 / 101	CD	-	-
Bothrops_punctatus	Guedes et al., 2018 / 101	A	-	-
Bothrops_sonene	Carrasco et al., 2019 / 65	D	-	-
Bothrops_taeniatus	Nogueira et al., 2019 / 56	DEFG	C	Marginal distribution
Bothrops_venezuelensis	Guedes et al., 2018 / 101	B	-	-
Cerrophidion_godmani	Guedes et al., 2018 / 101	A	-	-
Crotalus_durissus	Nogueira et al., 2019 / 56	BDFHIJKL	CEM	Marginal distribution
Lachesis_muta	Nogueira et al., 2019 / 56	DEFGK	BCIL	Marginal distribution
Porthidium_nasutum	Guedes et al., 2018 / 101	A	C	Marginal distribution

## Sheet: Geog File (For BioGeoBEARS)
46	13	(A	B	C	D	E	F	G	H	I	J	K	L	M)
Atropoides_nummifer	1000000000000
Bothriechis_schlegelii	1000000000000
Bothrocophias_campbelli	0100000000000
Bothrocophias_hyoprora	0001101000000
Bothrocophias_microphthalmus	0011000000000
Bothrops_alcatraz	0000000000010
Bothrops_alternatus	0000000001011
Bothrops_ammodytoides	0000000000010
Bothrops_asper	1000000000000
Bothrops_atrox	0101111000000
Bothrops_barnetti	0010000000000
Bothrops_bilineatus	0001111000100
Bothrops_brazili	0011111000000
Bothrops_caribbaeus	0100000000000
Bothrops_chloromelas	0010000000000
Bothrops_cotiara	0000000000010
Bothrops_diporus	0000000001010
Bothrops_erythromelas	0000000100000
Bothrops_fonsecai	0000000000010
Bothrops_insularis	0000000000010
Bothrops_itapetiningae	0000000000010
Bothrops_jararaca	0000000000110
Bothrops_jararacussu	0000000000110
Bothrops_lanceolatus	0100000000000
Bothrops_leucurus	0000000000100
Bothrops_lojanus	0010000000000
Bothrops_lutzi	0000000110000
Bothrops_marajoensis	0000010000000
Bothrops_marmoratus	0000000010000
Bothrops_mattogrossensis	0001000011000
Bothrops_moojeni	0000000010010
Bothrops_neuwiedi	0000000000110
Bothrops_oligolepis	0001000000000
Bothrops_osbornei	0010000000000
Bothrops_pauloensis	0000000010010
Bothrops_pictus	0010000000000
Bothrops_pubescens	0000000000001
Bothrops_pulchra	0011000000000
Bothrops_punctatus	1000000000000
Bothrops_sonene	0001000000000
Bothrops_taeniatus	0001111000000
Bothrops_venezuelensis	1000000000000
Cerrophidion_godmani	1000000000000
Crotalus_durissus	0101010111110
Lachesis_muta	0001111000100
Porthidium_nasutum	1000000000000
