# Supplementary material for: The role of vicariance and dispersal on the temporal range dynamics of forest vipers in the Neotropical region
Source: PLoS One. 2021 Sep 17;16(9):e0257519. doi: 10.1371/journal.pone.0257519 (PMC8448354; doi:10.1371/journal.pone.0257519)
Supplement: S3 File — It is divided into time slices corresponding to windows of millions of years. The values inside the matrix multiplies the dispersal probabilities between two areas (i.e. units), where 1 means no influence in the dispersal probability (total possibility of dispersal between two areas) and 0 means total influence in the dispersal probability (no possibility of dispersal between two areas). The values are all arbitrary. However, they are based on the known landscape evolution of the region covered by this study. Each line and column represent a unit. The units represented in the lines are the units from where the species dispersed, and in the columns are the units to which the species dispersed. (TXT) [file pone.0257519.s003.txt]

A	B	C	D	E	F	G	H	I	J	L	M	N
1	1	1	1	1	0.9	0.8	0.8	0.6	0.5	0.8	0.6	1
1	1	0.9	1	0.9	0.9	0.7	0.9	0.7	0.8	1	0.9	0.9
1	0.9	1	1	1	1	0.8	0.8	0.6	0.5	0.8	0.6	0.9
1	1	1	1	0.9	1	0.7	0.9	0.6	0.6	0.95	0.85	0.9
1	0.9	1	0.9	1	1	0.9	0.9	0.7	0.6	0.7	0.6	0.9
0.9	0.9	1	1	1	1	0.8	0.9	0.7	0.7	0.8	0.7	0.8
0.8	0.7	0.8	0.7	0.9	0.8	1	1	0.9	0.8	0.85	0.8	0.7
0.8	0.9	0.8	0.9	0.9	0.9	1	1	0.9	0.9	0.9	0.8	0.7
0.6	0.7	0.6	0.6	0.7	0.7	0.9	0.9	1	1	0.85	0.85	0.6
0.5	0.8	0.5	0.6	0.6	0.7	0.8	0.9	1	1	0.95	0.95	0.6
0.8	1	0.8	0.95	0.7	0.8	0.85	0.9	0.85	0.95	1	1	0.7
0.6	0.9	0.6	0.85	0.6	0.7	0.8	0.8	0.85	0.95	1	1	0.6
1	0.9	0.9	0.9	0.9	0.8	0.7	0.7	0.6	0.6	0.7	0.6	1
												
A	B	C	D	E	F	G	H	I	J	L	M	N
1	1	1	1	1	0.9	0.7	0.7	0.5	0.4	0.7	0.5	0.85
1	1	0.9	1	0.9	0.9	0.6	0.8	0.6	0.7	0.9	0.8	0.75
1	0.9	1	1	1	1	0.7	0.7	0.5	0.4	0.7	0.5	0.75
1	1	1	1	0.9	1	0.7	0.8	0.6	0.6	0.85	0.75	0.75
1	0.9	1	0.9	1	1	0.8	0.8	0.6	0.5	0.6	0.5	0.75
0.9	0.9	1	1	1	1	0.7	0.8	0.6	0.6	0.7	0.6	0.65
0.7	0.6	0.7	0.7	0.8	0.7	1	1	0.8	0.7	0.75	0.7	0.55
0.7	0.8	0.7	0.8	0.8	0.8	1	1	0.8	0.8	0.8	0.7	0.55
0.5	0.6	0.5	0.6	0.6	0.6	0.8	0.8	1	1	0.8	0.8	0.45
0.4	0.7	0.4	0.6	0.5	0.6	0.7	0.8	1	1	0.9	0.9	0.45
0.7	0.9	0.7	0.85	0.6	0.7	0.75	0.8	0.8	0.9	1	1	0.55
0.5	0.8	0.5	0.75	0.5	0.6	0.7	0.7	0.8	0.9	1	1	0.55
0.85	0.75	0.75	0.75	0.75	0.65	0.55	0.55	0.45	0.45	0.55	0.55	1
												
A	B	C	D	E	F	G	H	I	J	L	M	N
1	1	1	1	0.95	0.8	0.75	0.75	0.65	0.5	0.8	0.7	0.5
1	1	0.9	1	0.9	0.9	0.7	0.9	0.8	0.9	1	0.9	0.4
1	0.9	1	1	0.95	0.8	0.8	0.75	0.65	0.5	0.8	0.6	0.4
1	1	1	1	0.9	1	0.7	0.9	0.7	0.7	1	0.95	0.4
0.95	0.9	0.95	0.9	1	0.95	0.85	0.85	0.75	0.65	0.7	0.65	0.4
0.8	0.9	0.8	1	0.95	1	0.8	0.9	0.8	0.8	0.85	0.75	0.3
0.75	0.7	0.8	0.7	0.85	0.8	1	1	1	0.9	0.9	0.85	0.2
0.75	0.9	0.75	0.9	0.85	0.9	1	1	1	1	1	0.9	0.2
0.65	0.8	0.65	0.7	0.75	0.8	1	1	1	1	0.9	0.9	0.1
0.5	0.9	0.5	0.7	0.65	0.8	0.9	1	1	1	1	1	0.1
0.8	1	0.8	1	0.7	0.85	0.9	1	0.9	1	1	1	0.3
0.7	0.9	0.6	0.95	0.65	0.75	0.85	0.9	0.9	1	1	1	0.2
0.5	0.4	0.4	0.4	0.4	0.3	0.2	0.2	0.1	0.1	0.3	0.2	1
												
A	B	C	D	E	F	G	H	I	J	L	M	N
1	0.9	0.95	0.8	0.95	0.85	0.85	0.85	0.75	0.7	0.75	0.75	0.1
0.9	1	0.7	0.8	0.8	0.85	0.7	0.9	0.9	0.95	1	0.9	0.1
0.95	0.7	1	0.75	1	1	0.9	0.85	0.7	0.6	0.65	0.45	0.1
0.8	0.8	0.75	1	0.7	0.9	0.7	0.85	0.65	0.65	0.95	0.9	0.1
0.95	0.8	1	0.7	1	1	1	1	0.9	0.8	0.85	0.8	0.1
0.85	0.85	1	0.9	1	1	0.9	1	0.9	0.9	0.9	0.8	0.1
0.85	0.7	0.9	0.7	1	0.9	1	1	1	0.95	0.9	0.9	0.1
0.85	0.9	0.85	0.85	1	1	1	1	1	1	1	0.9	0.1
0.75	0.9	0.7	0.65	0.9	0.9	1	1	1	1	0.9	0.9	0.1
0.7	0.95	0.6	0.65	0.8	0.9	0.95	1	1	1	1	1	0.1
0.75	1	0.65	0.95	0.85	0.9	0.9	1	0.9	1	1	1	0.1
0.75	0.9	0.45	0.9	0.8	0.8	0.9	0.9	0.9	1	1	1	0.1
0.1	0.1	0.1	0.1	0.1	0.1	0.1	0.1	0.1	0.1	0.1	0.1	1
												
END
