# Supplementary material for: The role of vicariance and dispersal on the temporal range dynamics of forest vipers in the Neotropical region
Source: PLoS One. 2021 Sep 17;16(9):e0257519. doi: 10.1371/journal.pone.0257519 (PMC8448354; doi:10.1371/journal.pone.0257519)
Supplement: S4 File — The nodes correspond to those present in the graphical results of both models (Figs 3 and 4 and S4 Fig). The file consists of two sheets, the first being for the DECTS model and the second being for the DIVALIKETS model. (XLSX) [file pone.0257519.s004.xlsx]

## Sheet: DECTS
	1	2	3	4	5	6	7	8	9	10	11	12	13	14	15	16	17
A	1.993e-14	6.02409e-26	3.46156e-29	4.1582e-29	0	0.00507237	2.60829e-13	1.27244e-24	0.0823804	0	0	0	0	6.13493e-15	0	2.31947e-29	0
AB	3.37376e-15	2.16456e-29	6.78347e-31	1.10107e-31	0	0.00153186	1.14634e-14	3.59745e-28	0.00235412	0	0	0.00415866	0	0.00254874	0	1.17662e-17	0
ABC	0.00146742	1.188e-28	3.56616e-30	1.70178e-30	0	0.00635554	0.00354229	8.55178e-28	0.00701632	4.52029e-15	0	9.10307e-15	0	4.00803e-15	0	2.37459e-29	0
ABCD	0.0168217	3.09457e-27	5.00178e-29	3.34245e-29	0	0.012093	0.00852113	2.26463e-27	0.0106916	5.19383e-27	0	1.86646e-14	0	9.07432e-15	0	9.57183e-29	0
ABCDE	0.0122535	4.97375e-28	5.04723e-29	2.01595e-29	0	0.00856878	0.00726484	4.56922e-27	0.00900234	5.24309e-39	0	2.28425e-14	0	1.20032e-14	0	2.91953e-28	0
ABCDEF	0.0150837	6.31359e-28	8.05814e-29	3.22117e-29	0	0.01031	0.0106267	1.12839e-26	0.0136298	0	0	7.41726e-14	0	4.87105e-14	2.18159e-26	3.43755e-27	0
ABCDEFG	0.0120756	5.80522e-28	9.44883e-29	4.56622e-29	0	0.00749897	0.00712565	1.87278e-26	0.00892436	0	0	8.17587e-14	0	5.86761e-14	4.50633e-26	7.82923e-27	0
ABCDEFGH	1.15576e-24	2.56782e-49	4.25497e-50	1.53299e-50	0	1.21821e-24	2.27912e-24	1.17137e-47	2.74874e-24	0	0	2.28621e-35	0	1.72411e-35	4.75905e-48	1.89889e-48	0
ABCDEFGI	6.41864e-14	2.59714e-49	4.30721e-50	1.54778e-50	0	7.98565e-14	1.91295e-13	1.24076e-47	2.78084e-13	0	0	1.34399e-23	0	1.13395e-23	3.69301e-35	2.62315e-35	0
ABCDEFGJ	2.45128e-17	1.70912e-42	2.55988e-43	8.56243e-44	0	1.70582e-17	1.90367e-17	6.76903e-41	1.82109e-17	0	0	1.16645e-28	0	8.61663e-29	2.22122e-41	8.74098e-42	0
ABCDEFGK	1.84845e-13	9.56999e-38	7.13195e-39	2.19571e-50	0	2.28437e-13	5.416e-13	7.71453e-35	7.62947e-13	0	0	3.75634e-23	0	3.17702e-23	1.05488e-34	7.49935e-35	0
ABCDEFGL	0.013722	1.34567e-38	2.00009e-39	6.67443e-40	0	0.0112683	0.0161184	2.6815e-24	0.0175965	0	0	6.8616e-13	0	5.70062e-13	1.79408e-24	1.2619e-24	0
ABCDEFGM	2.11799e-17	1.49422e-42	2.24311e-43	7.52924e-44	0	1.47874e-17	1.64821e-17	6.06395e-41	1.58415e-17	0	0	1.01656e-28	0	7.52608e-29	1.92464e-41	7.51086e-42	0
ABCDEFH	8.31244e-14	1.40548e-39	1.25602e-40	2.94486e-41	0	4.66771e-14	2.77821e-14	2.04227e-38	2.51765e-14	0	0	6.57572e-26	0	3.79357e-26	9.80006e-39	1.83982e-39	0
ABCDEFHI	3.96221e-25	0	0	0	0	4.15229e-25	7.75207e-25	0	9.47758e-25	0	0	1.06408e-35	0	7.93445e-36	7.01623e-48	3.9841e-48	0
ABCDEFHJ	3.68999e-28	0	0	0	0	2.1745e-28	1.71191e-28	0	1.19183e-28	0	0	2.32024e-40	0	1.381e-40	0	0	0
ABCDEFHK	1.16939e-24	2.97638e-49	1.51564e-50	0	0	1.22349e-24	2.27305e-24	5.54646e-47	2.67386e-24	0	0	3.03352e-35	0	2.27183e-35	2.07038e-47	1.17968e-47	0
ABCDEFHL	8.3546e-14	0	0	0	0	5.93483e-14	6.78544e-14	1.93777e-36	6.07013e-14	0	0	5.43016e-25	0	3.99642e-25	3.45745e-37	1.94793e-37	0
ABCDEFHM	3.58228e-28	0	0	0	0	2.11699e-28	1.66198e-28	0	1.16516e-28	0	0	2.26857e-40	0	1.35341e-40	0	0	0
ABCDEFI	0.00373169	1.43663e-39	1.29152e-40	3.02785e-41	0	0.00232932	0.00239735	2.19844e-38	0.003595	0	0	3.94938e-14	0	3.08521e-14	4.27836e-26	2.54933e-26	0
ABCDEFIJ	2.38225e-17	0	0	0	0	1.69307e-17	1.92724e-17	0	1.84109e-17	0	0	1.58574e-28	0	1.15768e-28	9.64536e-41	5.42411e-41	0
ABCDEFIK	8.61135e-15	3.01256e-49	1.53467e-50	0	0	7.34214e-15	1.619e-14	5.73241e-47	4.20228e-24	0	0	4.73109e-35	0	3.46849e-35	3.13616e-47	1.78673e-47	0
ABCDEFIL	0.000955531	0	0	0	0	0.000587335	0.000802288	1.99727e-36	1.23153e-13	0	0	1.07112e-24	0	7.70712e-25	6.56114e-37	3.69577e-37	0
ABCDEFIM	2.31794e-17	0	0	0	0	1.65304e-17	1.87808e-17	0	1.80212e-17	0	0	1.55979e-28	0	1.14023e-28	9.53767e-41	5.35848e-41	0
ABCDEFJ	8.11167e-14	1.36313e-39	1.22742e-40	2.88925e-41	0	4.53303e-14	2.70528e-14	2.14684e-38	2.41697e-14	0	0	6.48682e-26	0	3.74944e-26	9.72496e-39	1.83491e-39	0
ABCDEFJK	7.43192e-17	6.3777e-42	2.94453e-43	0	0	5.30678e-17	6.08714e-17	9.97778e-40	5.72882e-17	0	0	5.06651e-28	0	3.72017e-28	3.19313e-40	1.8029e-40	0
ABCDEFJL	8.08335e-14	0	0	0	0	5.71483e-14	6.52326e-14	1.86487e-36	5.80273e-14	0	0	5.2207e-25	0	3.84415e-25	3.31364e-37	1.87289e-37	0
ABCDEFJM	3.01851e-28	0	0	0	0	1.77436e-28	1.39218e-28	0	9.67251e-29	0	0	1.89757e-40	0	1.13293e-40	0	0	0
ABCDEFK	0.0108165	6.43719e-28	3.0509e-29	4.47238e-41	0	0.00670921	0.00706436	1.38723e-25	0.00977652	0	0	1.10658e-13	0	8.74843e-14	1.24958e-25	7.5314e-26	0
ABCDEFKL	0.00312066	1.55759e-38	7.22521e-40	0	0	0.00205246	0.00281683	4.88613e-36	2.64593e-13	0	0	2.33157e-24	0	1.67723e-24	1.44642e-36	8.15443e-37	0
ABCDEFKM	7.33495e-17	6.33388e-42	2.93186e-43	0	0	5.25233e-17	6.01522e-17	9.93057e-40	5.68418e-17	0	0	5.03606e-28	0	3.70272e-28	3.18923e-40	1.79915e-40	0
ABCDEFL	0.00930983	5.44891e-39	5.65438e-40	2.04991e-40	0	0.00664925	0.0094835	6.1993e-25	0.0138056	0	0	2.22114e-13	0	1.82556e-13	2.88301e-25	1.77439e-25	0
ABCDEFLM	7.6469e-14	0	0	0	0	5.42108e-14	6.17794e-14	1.77939e-36	5.51922e-14	0	0	4.97478e-25	0	3.66803e-25	3.1727e-37	1.79124e-37	0
ABCDEFM	7.57947e-14	1.27687e-39	1.14486e-40	2.70614e-41	0	4.23798e-14	2.51391e-14	2.05635e-38	2.26114e-14	0	0	6.00469e-26	0	3.47761e-26	8.97872e-39	1.65987e-39	0
ABCDEG	0.00977979	5.09002e-28	6.50201e-29	2.64915e-29	0	0.00659391	0.00636242	8.90577e-27	0.00742097	0	0	2.89134e-14	0	1.64837e-14	0	8.10027e-28	0
ABCDEGH	5.25528e-14	1.06613e-39	9.5275e-41	2.24218e-41	0	2.91857e-14	1.66119e-14	1.50615e-38	1.37552e-14	0	0	2.57496e-26	0	1.33046e-26	0	1.86221e-49	0
ABCDEGHI	2.41857e-25	0	0	0	0	2.50226e-25	4.66996e-25	0	5.69131e-25	0	0	4.0257e-36	0	3.01444e-36	0	6.85157e-60	0
ABCDEGHJ	2.232e-28	0	0	0	0	1.27656e-28	9.63106e-29	0	6.23979e-29	0	0	7.67268e-41	0	3.97846e-41	0	0	0
ABCDEGHK	7.52774e-25	2.45646e-49	1.24882e-50	0	0	7.72913e-25	1.42869e-24	4.52641e-47	1.67727e-24	0	0	1.1874e-35	0	8.95281e-36	0	1.84198e-59	0
ABCDEGHL	4.94993e-14	0	0	0	0	3.45917e-14	3.90071e-14	1.45375e-36	3.47673e-14	0	0	1.93162e-25	0	1.43286e-25	0	2.45712e-49	0
ABCDEGHM	2.14605e-28	0	0	0	0	1.23079e-28	9.25209e-29	0	6.0362e-29	0	0	7.40931e-41	0	3.85016e-41	0	0	0
ABCDEGI	0.00231644	1.09296e-39	9.83318e-41	2.31107e-41	0	0.00144434	0.00136573	1.63308e-38	0.00182396	0	0	1.43817e-14	0	9.69843e-15	0	2.57313e-36	0
ABCDEGIJ	1.42885e-17	0	0	0	0	9.98051e-18	1.11778e-17	0	1.05998e-17	0	0	5.70422e-29	0	4.17369e-29	0	5.10455e-53	0
ABCDEGIK	4.28102e-15	2.47758e-49	1.25935e-50	0	0	4.00657e-15	8.83398e-15	4.65861e-47	2.5561e-24	0	0	1.81215e-35	0	1.36361e-35	0	2.76456e-59	0
ABCDEGIL	0.00043991	0	0	0	0	0.000301158	0.000407671	1.4875e-36	6.78737e-14	0	0	3.72985e-25	0	2.75294e-25	0	4.59294e-49	0
ABCDEGIM	1.3767e-17	0	0	0	0	9.65062e-18	1.0785e-17	0	1.0275e-17	0	0	5.5411e-29	0	4.06178e-29	0	4.94611e-53	0
ABCDEGJ	5.09925e-14	1.03643e-39	9.35071e-41	2.20472e-41	0	2.82194e-14	1.6163e-14	1.60162e-38	1.31709e-14	0	0	2.52817e-26	0	1.30647e-26	0	8.66073e-43	0
ABCDEGJK	4.71431e-17	5.1232e-42	2.35547e-43	0	0	3.29259e-17	3.71617e-17	7.84439e-40	3.47663e-17	0	0	1.90406e-28	0	1.40444e-28	0	1.59325e-52	0
ABCDEGJL	4.74278e-14	0	0	0	0	3.29367e-14	3.69945e-14	1.37654e-36	3.26727e-14	0	0	1.81296e-25	0	1.34207e-25	0	2.35322e-49	0
ABCDEGJM	1.794e-28	0	0	0	0	1.02274e-28	7.66839e-29	0	4.94003e-29	0	0	6.05767e-41	0	3.14546e-41	0	0	0
ABCDEGK	0.0070947	5.19615e-28	2.45452e-29	3.62719e-41	0	0.0043775	0.0042111	1.10105e-25	0.00519545	0	0	4.20391e-14	0	2.86253e-14	0	7.31652e-36	0
ABCDEGKL	0.00168744	1.25078e-38	5.77765e-40	0	0	0.00114986	0.00156329	3.85616e-36	1.54335e-13	0	0	8.49617e-25	0	6.29176e-25	0	8.90123e-49	0
ABCDEGKM	4.62309e-17	5.06143e-42	2.33259e-43	0	0	3.23777e-17	3.64743e-17	7.76497e-40	3.42597e-17	0	0	1.87427e-28	0	1.38474e-28	0	1.56521e-52	0
ABCDEGL	0.00596786	4.37609e-39	4.54933e-40	1.69394e-40	0	0.00426297	0.00555088	4.96818e-25	0.00734499	0	0	8.40624e-14	0	5.94419e-14	0	1.2285e-25	0
ABCDEGLM	4.44131e-14	0	0	0	0	3.09269e-14	3.46696e-14	1.3017e-36	3.07487e-14	0	0	1.70435e-25	0	1.26377e-25	0	2.27468e-49	0
ABCDEGM	4.71341e-14	9.57932e-40	8.61145e-41	2.04051e-41	0	2.60819e-14	1.48145e-14	1.51707e-38	1.21314e-14	0	0	2.30291e-26	0	1.19196e-26	0	7.30432e-43	0
ABCDEH	6.0077e-14	1.23821e-39	8.42793e-41	2.17197e-41	0	3.73553e-14	2.06256e-14	8.68818e-39	1.85186e-14	0	0	2.25793e-26	0	1.02458e-26	0	1.68114e-40	0
ABCDEHI	1.54019e-14	0	0	0	0	8.60174e-15	4.92719e-15	0	4.87633e-15	0	0	1.07886e-26	0	5.85036e-27	0	3.46867e-49	0
ABCDEHIJ	1.10331e-28	0	0	0	0	6.42198e-29	5.00424e-29	0	3.32548e-29	0	0	5.2586e-41	0	3.00134e-41	0	0	0
ABCDEHIK	3.98705e-26	0	0	0	0	2.90112e-26	4.92771e-26	0	5.70512e-36	0	0	1.19775e-47	0	6.90561e-48	0	0	0
ABCDEHIL	3.91408e-15	0	0	0	0	2.10771e-15	2.2413e-15	0	1.48341e-25	0	0	2.38204e-37	0	1.34521e-37	0	0	0
ABCDEHIM	1.0792e-28	0	0	0	0	6.30004e-29	4.88946e-29	0	3.27531e-29	0	0	5.17805e-41	0	2.96148e-41	0	0	0
ABCDEHJ	2.79265e-25	0	0	0	0	1.34355e-25	4.8579e-26	0	3.01708e-26	0	0	1.66006e-38	0	6.71095e-39	0	0	0
ABCDEHJK	3.67127e-28	0	0	0	0	2.14385e-28	1.69004e-28	0	1.11447e-28	0	0	1.80234e-40	0	1.04017e-40	0	0	0
ABCDEHJL	2.47284e-25	0	0	0	0	1.43027e-25	1.12124e-25	0	6.82097e-26	0	0	1.12128e-37	0	6.49739e-38	0	0	0
ABCDEHJM	2.23089e-39	0	0	0	0	1.08558e-39	5.5012e-40	0	2.43212e-40	0	0	0	0	0	0	0	0
ABCDEHK	4.87264e-14	1.29104e-39	4.23279e-41	0	0	2.71062e-14	1.61176e-14	6.56764e-38	1.4158e-14	0	0	3.23313e-26	0	1.77403e-26	0	1.01117e-48	0
ABCDEHKL	1.33869e-14	0	0	0	0	7.63189e-15	8.15603e-15	0	3.46912e-25	0	0	5.59344e-37	0	3.16942e-37	0	0	0
ABCDEHKM	3.65058e-28	0	0	0	0	2.13684e-28	1.67827e-28	0	1.11367e-28	0	0	1.79516e-40	0	1.03808e-40	0	0	0
ABCDEHL	4.09962e-14	0	0	0	0	2.69128e-14	2.17519e-14	3.06579e-37	2.17605e-14	0	0	6.83962e-26	0	3.88974e-26	0	1.68652e-38	0
ABCDEHLM	2.30508e-25	0	0	0	0	1.33631e-25	1.04363e-25	0	6.38934e-26	0	0	1.04694e-37	0	6.07868e-38	0	0	0
ABCDEHM	2.57731e-25	0	0	0	0	1.24121e-25	4.45116e-26	0	2.77856e-26	0	0	1.51203e-38	0	6.12258e-39	0	0	0
ABCDEI	0.00296539	1.2615e-39	8.63147e-41	2.22679e-41	0	0.00205994	0.00204873	9.27672e-39	0.00306583	0	0	1.4229e-14	0	8.77544e-15	0	2.35048e-27	0
ABCDEIJ	1.49507e-14	0	0	0	0	8.3154e-15	4.79042e-15	0	4.62001e-15	0	0	1.04143e-26	0	5.64818e-27	0	4.62444e-42	0
ABCDEIJK	3.6869e-18	0	0	0	0	1.86857e-18	1.97037e-18	0	1.79966e-28	0	0	2.89087e-40	0	1.6294e-40	0	0	0
ABCDEIJL	3.70215e-15	0	0	0	0	1.98606e-15	2.09651e-15	0	1.38806e-25	0	0	2.2315e-37	0	1.25886e-37	0	0	0
ABCDEIJM	1.40526e-28	0	0	0	0	8.14809e-29	6.30016e-29	0	4.14942e-29	0	0	6.57738e-41	0	3.75936e-41	0	0	0
ABCDEIK	0.000424188	1.31633e-39	4.33126e-41	0	0	0.000193088	0.000177341	6.90358e-38	2.23566e-14	0	0	5.10593e-26	0	2.75052e-26	0	1.52588e-48	0
ABCDEIKL	0.000215932	0	0	0	0	4.55114e-05	6.26769e-05	0	4.80756e-15	0	0	1.94977e-26	0	4.96637e-37	0	0	0
ABCDEIKM	3.66859e-18	0	0	0	0	1.86099e-18	1.95451e-18	0	1.79691e-28	0	0	2.88062e-40	0	1.62635e-40	0	0	0
ABCDEIL	0.000545709	0	0	0	0	0.00031307	0.000396386	3.16068e-37	4.45336e-14	0	0	1.36224e-25	0	7.58173e-26	0	3.12254e-38	0
ABCDEILM	3.45222e-15	0	0	0	0	1.85273e-15	1.9479e-15	0	1.2978e-25	0	0	2.08236e-37	0	1.17671e-37	0	0	0
ABCDEIM	1.37028e-14	0	0	0	0	7.6204e-15	4.35371e-15	0	4.23396e-15	0	0	9.45074e-27	0	5.13451e-27	0	4.43889e-42	0
ABCDEJ	5.85147e-14	1.20253e-39	8.24956e-41	2.13627e-41	0	3.62208e-14	2.00889e-14	9.16972e-39	1.76497e-14	0	0	2.19635e-26	0	9.9617e-27	0	1.67882e-40	0
ABCDEJK	4.71299e-14	1.23867e-39	4.09352e-41	0	0	2.61009e-14	1.55774e-14	6.53997e-38	1.34517e-14	0	0	3.15307e-26	0	1.73096e-26	0	1.51526e-41	0
ABCDEJKL	1.27547e-14	0	0	0	0	7.24718e-15	7.70576e-15	0	3.2593e-25	0	0	5.25321e-37	0	2.97418e-37	0	0	0
ABCDEJKM	4.834e-28	0	0	0	0	2.81367e-28	2.20418e-28	0	1.44392e-28	0	0	2.32625e-40	0	1.34371e-40	0	0	0
ABCDEJL	4.04616e-14	0	0	0	0	2.63363e-14	2.11802e-14	2.93326e-37	2.07684e-14	0	0	6.52348e-26	0	3.6992e-26	0	1.56806e-38	0
ABCDEJLM	2.22914e-25	0	0	0	0	1.28408e-25	1.00012e-25	0	6.05768e-26	0	0	9.85963e-38	0	5.71604e-38	0	0	0
ABCDEJM	2.53536e-25	0	0	0	0	1.21826e-25	4.41658e-26	0	2.70329e-26	0	0	1.51854e-38	0	6.15169e-39	0	0	0
ABCDEK	0.00885314	5.50652e-28	2.28687e-29	3.06982e-41	0	0.00602752	0.00624742	5.83742e-26	0.00777916	0	0	3.66946e-14	0	2.28669e-14	0	6.94549e-27	0
ABCDEKL	0.00172859	4.94601e-39	1.91808e-40	0	0	0.00103759	0.00133509	7.49176e-37	8.26943e-14	0	0	2.68695e-25	0	1.50561e-25	0	6.8053e-38	0
ABCDEKLM	1.20461e-14	0	0	0	0	6.85459e-15	7.26319e-15	0	3.08508e-25	0	0	4.9509e-37	0	2.80824e-37	0	0	0
ABCDEKM	4.40852e-14	1.15924e-39	3.83314e-41	0	0	2.44378e-14	1.45117e-14	6.10314e-38	1.26e-14	0	0	2.92417e-26	0	1.60774e-26	0	1.4985e-41	0
ABCDEL	0.00719979	2.53608e-39	1.87512e-40	7.08154e-41	0	0.00495295	0.00536368	1.2653e-25	0.00675299	0	0	3.83877e-14	0	2.45665e-14	0	1.62909e-26	0
ABCDELM	3.78518e-14	0	0	0	0	2.46622e-14	1.97655e-14	2.75588e-37	1.94839e-14	0	0	6.07339e-26	0	3.44982e-26	0	1.48985e-38	0
ABCDEM	5.41669e-14	1.12647e-39	7.68168e-41	2.00095e-41	0	3.35574e-14	1.85129e-14	8.7707e-39	1.63574e-14	0	0	2.00585e-26	0	9.10386e-27	0	1.59105e-40	0
ABCDF	0.0190513	5.78036e-28	5.87806e-29	2.31449e-29	0	0.0134495	0.0124386	5.3709e-27	0.0167205	6.23321e-39	0	5.83575e-14	0	3.53509e-14	1.0603e-26	1.46312e-27	0
ABCDFG	0.015174	6.25483e-28	7.99808e-29	3.21737e-29	0	0.0103642	0.0109513	1.10023e-26	0.013894	0	0	7.57185e-14	0	4.99706e-14	2.25109e-26	3.47256e-27	0
ABCDFGH	8.33694e-14	1.39425e-39	1.25531e-40	2.97373e-41	0	4.67859e-14	2.84714e-14	2.03441e-38	2.57496e-14	0	0	6.80338e-26	0	3.94873e-26	1.03074e-38	1.87023e-39	0
ABCDFGHI	3.98821e-25	0	0	0	0	4.20373e-25	7.91224e-25	0	9.64882e-25	0	0	1.08616e-35	0	8.12687e-36	7.31487e-48	4.16202e-48	0
ABCDFGHJ	3.78538e-28	0	0	0	0	2.24694e-28	1.79286e-28	0	1.25094e-28	0	0	2.4539e-40	0	1.46582e-40	0	0	0
ABCDFGHK	1.17172e-24	2.93258e-49	1.50079e-50	0	0	1.23409e-24	2.31222e-24	5.57116e-47	2.714e-24	0	0	3.08887e-35	0	2.32141e-35	2.15434e-47	1.22945e-47	0
ABCDFGHL	8.34451e-14	0	0	0	0	5.96759e-14	6.88841e-14	1.95405e-36	6.15086e-14	0	0	5.53353e-25	0	4.0879e-25	3.62328e-37	2.0486e-37	0
ABCDFGHM	3.66968e-28	0	0	0	0	2.18383e-28	1.73698e-28	0	1.21923e-28	0	0	2.3866e-40	0	1.42872e-40	0	0	0
ABCDFGI	0.00364648	1.43517e-39	1.29992e-40	3.07252e-41	0	0.00227526	0.00242068	2.20972e-38	0.0036082	0	0	4.03238e-14	0	3.17106e-14	4.49019e-26	2.69089e-26	0
ABCDFGIJ	2.40086e-17	0	0	0	0	1.71837e-17	1.97668e-17	0	1.88947e-17	0	0	1.63612e-28	0	1.19871e-28	1.0159e-40	5.71886e-41	0
ABCDFGIK	8.5712e-15	2.96065e-49	1.51529e-50	0	0	7.25425e-15	1.60744e-14	5.73913e-47	4.26088e-24	0	0	4.81233e-35	0	3.5359e-35	3.25294e-47	1.85355e-47	0
ABCDFGIL	0.000950961	0	0	0	0	0.000580176	0.00079661	1.99851e-36	1.24398e-13	0	0	1.08632e-24	0	7.83222e-25	6.80412e-37	3.83238e-37	0
ABCDFGIM	2.33046e-17	0	0	0	0	1.67304e-17	1.91997e-17	0	1.84077e-17	0	0	1.60007e-28	0	1.17301e-28	9.99149e-41	5.61858e-41	0
ABCDFGJ	8.17575e-14	1.37038e-39	1.23975e-40	2.94069e-41	0	4.58138e-14	2.81692e-14	2.15291e-38	2.49953e-14	0	0	6.75811e-26	0	3.92741e-26	1.02709e-38	1.87247e-39	0
ABCDFGJK	7.45206e-17	6.31229e-42	2.92835e-43	0	0	5.36226e-17	6.21394e-17	1.00606e-39	5.84727e-17	0	0	5.1977e-28	0	3.83021e-28	3.34827e-40	1.8935e-40	0
ABCDFGJL	8.06465e-14	0	0	0	0	5.74151e-14	6.61861e-14	1.88053e-36	5.87654e-14	0	0	5.32011e-25	0	3.9322e-25	3.47223e-37	1.96631e-37	0
ABCDFGJM	3.09097e-28	0	0	0	0	1.82965e-28	1.45449e-28	0	1.01198e-28	0	0	1.99645e-40	0	1.19618e-40	0	0	0
ABCDFGK	0.0105269	6.32717e-28	3.02867e-29	4.5404e-41	0	0.00653816	0.00712291	1.40802e-25	0.00980324	0	0	1.12853e-13	0	8.9815e-14	1.30947e-25	7.93565e-26	0
ABCDFGKL	0.00306693	1.52059e-38	7.07717e-40	0	0	0.00201674	0.00278252	4.87047e-36	2.66161e-13	0	0	2.35488e-24	0	1.69732e-24	1.49196e-36	8.41134e-37	0
ABCDFGKM	7.33483e-17	6.22698e-42	2.89395e-43	0	0	5.29077e-17	6.11839e-17	9.9371e-40	5.77263e-17	0	0	5.13578e-28	0	3.78692e-28	3.32014e-40	1.87367e-40	0
ABCDFGL	0.00904321	5.41707e-39	5.64448e-40	2.03862e-40	0	0.00646537	0.00955311	6.24072e-25	0.013678	0	0	2.23068e-13	0	1.84486e-13	2.97577e-25	1.84522e-25	0
ABCDFGLM	7.60793e-14	0	0	0	0	5.42874e-14	6.24456e-14	1.78074e-36	5.55976e-14	0	0	5.03859e-25	0	3.72648e-25	3.29965e-37	1.86485e-37	0
ABCDFGM	7.64151e-14	1.28748e-39	1.16082e-40	2.76193e-41	0	4.28884e-14	2.63063e-14	2.07743e-38	2.34747e-14	0	0	6.28558e-26	0	3.65919e-26	9.54373e-39	1.71388e-39	0
ABCDFH	9.32877e-14	1.5059e-39	1.03137e-40	2.61661e-41	0	5.83203e-14	3.51324e-14	1.08094e-38	3.39027e-14	0	0	5.61274e-26	0	2.91504e-26	5.02329e-39	7.38364e-40	0
ABCDFHI	2.58511e-14	0	0	0	0	1.42454e-14	8.86612e-15	0	9.44184e-15	0	0	2.90974e-26	0	1.77481e-26	8.40076e-39	3.39889e-39	0
ABCDFHIJ	1.97553e-28	0	0	0	0	1.15954e-28	9.49079e-29	0	6.61497e-29	0	0	1.60664e-40	0	9.72436e-41	0	0	0
ABCDFHIK	1.14438e-25	0	0	0	0	7.86204e-26	1.36734e-25	0	5.24131e-26	0	0	4.22308e-37	0	2.21827e-47	0	0	0
ABCDFHIL	1.2072e-14	0	0	0	0	5.90601e-15	6.45334e-15	0	1.87045e-15	0	0	9.19665e-27	0	4.75042e-37	0	0	0
ABCDFHIM	1.95161e-28	0	0	0	0	1.14771e-28	9.3605e-29	0	6.56229e-29	0	0	1.59237e-40	0	9.64275e-41	0	0	0
ABCDFHJ	4.64862e-25	0	0	0	0	2.26964e-25	8.82262e-26	0	5.89142e-26	0	0	4.65555e-38	0	2.15453e-38	0	0	0
ABCDFHJK	6.0647e-28	0	0	0	0	3.61842e-28	3.00402e-28	0	2.0774e-28	0	0	5.21045e-40	0	3.19115e-40	0	0	0
ABCDFHJL	4.48579e-25	0	0	0	0	2.61746e-25	2.15878e-25	0	1.3777e-25	0	0	3.50592e-37	0	2.14595e-37	0	0	0
ABCDFHJM	3.92252e-39	0	0	0	0	1.96416e-39	1.05817e-39	0	5.10161e-40	0	0	0	0	0	0	0	0
ABCDFHK	7.54933e-14	1.56759e-39	5.19988e-41	0	0	4.1842e-14	2.7216e-14	8.39565e-38	2.58653e-14	0	0	8.28728e-26	0	5.13561e-26	2.54529e-38	1.04761e-38	0
ABCDFHKL	3.1368e-14	0	0	0	0	1.68246e-14	1.84805e-14	0	3.88707e-15	0	0	2.32272e-26	0	1.07105e-36	0	0	0
ABCDFHKM	6.06185e-28	0	0	0	0	3.62339e-28	2.99798e-28	0	2.08294e-28	0	0	5.20437e-40	0	3.1899e-40	0	0	0
ABCDFHL	6.59457e-14	0	0	0	0	4.25927e-14	3.76838e-14	3.84331e-37	3.97187e-14	0	0	1.73918e-25	0	1.11261e-25	6.09058e-38	2.55631e-38	0
ABCDFHLM	4.22089e-25	0	0	0	0	2.46649e-25	2.02726e-25	0	1.29988e-25	0	0	3.29624e-37	0	2.01897e-37	0	0	0
ABCDFHM	4.34355e-25	0	0	0	0	2.12655e-25	8.24505e-26	0	5.52701e-26	0	0	4.32209e-38	0	2.00328e-38	0	0	0
ABCDFI	0.00488545	1.5391e-39	1.05955e-40	2.68904e-41	0	0.00335074	0.00366175	1.15683e-38	0.00586874	0	0	3.79508e-14	0	2.67644e-14	2.17297e-26	1.04882e-26	0
ABCDFIJ	2.53475e-14	0	0	0	0	1.39403e-14	8.75864e-15	0	9.06605e-15	0	0	2.84292e-26	0	1.7359e-26	8.27338e-39	3.35789e-39	0
ABCDFIJK	1.07841e-17	0	0	0	0	5.17913e-18	5.66318e-18	0	1.74813e-18	0	0	1.09138e-29	0	5.5019e-40	0	0	0
ABCDFIJL	1.15238e-14	0	0	0	0	5.62481e-15	6.11746e-15	0	1.77102e-15	0	0	8.81443e-27	0	4.5581e-37	0	0	0
ABCDFIJM	2.55972e-28	0	0	0	0	1.49651e-28	1.21858e-28	0	8.43899e-29	0	0	2.07152e-40	0	1.25554e-40	0	0	0
ABCDFIK	0.00118785	1.60498e-39	5.33877e-41	0	0	0.000493951	0.000513054	8.83921e-38	0.000203217	0	0	1.88992e-15	0	8.8466e-26	4.22352e-38	1.60072e-38	0
ABCDFIKL	0.00185396	0	0	0	0	0.000943622	0.00136796	0	0.00118428	0	0	3.6628e-14	0	2.09067e-25	2.00091e-37	0	0
ABCDFIKM	1.09132e-17	0	0	0	0	5.24314e-18	5.72246e-18	0	1.81057e-18	0	0	1.13335e-29	0	5.51771e-40	0	0	0
ABCDFIL	0.00152999	0	0	0	0	0.000783426	0.00108851	3.95942e-37	0.000453993	0	0	4.64188e-15	0	2.38082e-25	1.21366e-37	4.79076e-38	0
ABCDFILM	1.09672e-14	0	0	0	0	5.34975e-15	5.80614e-15	0	1.72505e-15	0	0	8.60744e-27	0	4.29706e-37	0	0	0
ABCDFIM	2.35471e-14	0	0	0	0	1.29577e-14	8.12751e-15	0	8.47813e-15	0	0	2.63333e-26	0	1.61033e-26	7.66073e-39	3.09234e-39	0
ABCDFJ	9.20329e-14	1.48331e-39	1.01897e-40	2.59419e-41	0	5.73565e-14	3.48633e-14	1.14129e-38	3.29498e-14	0	0	5.56904e-26	0	2.89495e-26	4.9993e-39	7.38612e-40	0
ABCDFJK	7.37881e-14	1.5223e-39	5.07367e-41	0	0	4.07985e-14	2.67486e-14	8.40585e-38	2.4925e-14	0	0	8.19168e-26	0	5.08538e-26	2.53353e-38	1.04521e-38	0
ABCDFJKL	3.00928e-14	0	0	0	0	1.61048e-14	1.76304e-14	0	3.65488e-15	0	0	2.20001e-26	0	1.0301e-36	0	0	0
ABCDFJKM	8.08999e-28	0	0	0	0	4.81321e-28	3.98196e-28	0	2.74334e-28	0	0	6.91243e-40	0	4.241e-40	0	0	0
ABCDFJL	6.57632e-14	0	0	0	0	4.21746e-14	3.72255e-14	3.74122e-37	3.84999e-14	0	0	1.69818e-25	0	1.08608e-25	5.89575e-38	2.49083e-38	0
ABCDFJLM	4.11139e-25	0	0	0	0	2.3912e-25	1.96507e-25	0	1.25269e-25	0	0	3.18451e-37	0	1.95301e-37	0	0	0
ABCDFJM	4.31825e-25	0	0	0	0	2.11382e-25	8.31699e-26	0	5.45974e-26	0	0	4.40299e-38	0	2.04452e-38	0	0	0
ABCDFK	0.01391	6.41133e-28	2.68755e-29	3.57889e-41	0	0.00943033	0.0108048	7.05449e-26	0.0145133	0	0	9.61361e-14	0	6.88011e-14	5.80776e-26	2.85847e-26	0
ABCDFKL	0.0038396	5.78031e-39	2.25566e-40	0	0	0.00207503	0.00303207	9.03358e-37	0.000836547	0	0	1.06748e-14	0	4.71794e-25	2.49062e-37	9.62319e-38	0
ABCDFKLM	2.87402e-14	0	0	0	0	1.5383e-14	1.6796e-14	0	3.55346e-15	0	0	2.13946e-26	0	9.76936e-37	0	0	0
ABCDFKM	6.96161e-14	1.44116e-39	4.80235e-41	0	0	3.8573e-14	2.53269e-14	7.91608e-38	2.37408e-14	0	0	7.72529e-26	0	4.80344e-26	2.39337e-38	9.88186e-39	0
ABCDFL	0.0115693	2.97437e-39	2.21551e-40	8.16481e-41	0	0.00784176	0.00943296	1.51898e-25	0.0127263	0	0	1.01283e-13	0	7.42342e-14	6.79463e-26	3.41665e-26	0
ABCDFLM	6.20939e-14	0	0	0	0	3.982e-14	3.50922e-14	3.51594e-37	3.64905e-14	0	0	1.59519e-25	0	1.02196e-25	5.54257e-38	2.33556e-38	0
ABCDFM	8.6046e-14	1.40513e-39	9.61445e-41	2.45642e-41	0	5.37041e-14	3.26334e-14	1.11007e-38	3.1062e-14	0	0	5.18405e-26	0	2.6987e-26	4.67549e-39	7.17627e-40	0
ABCDG	0.0124501	4.92798e-28	4.9949e-29	1.99662e-29	0	0.00868968	0.00758227	4.40551e-27	0.00922294	5.05211e-39	0	2.32199e-14	0	1.22401e-14	0	2.96197e-28	0
ABCDGH	6.06777e-14	1.22864e-39	8.38504e-41	2.17088e-41	0	3.7707e-14	2.1434e-14	8.5255e-39	1.89378e-14	0	0	2.3035e-26	0	1.04909e-26	0	1.7082e-40	0
ABCDGHI	1.52189e-14	0	0	0	0	8.50372e-15	5.03149e-15	0	4.93477e-15	0	0	1.10853e-26	0	6.04552e-27	0	3.6032e-49	0
ABCDGHIJ	1.11452e-28	0	0	0	0	6.53147e-29	5.16682e-29	0	3.44298e-29	0	0	5.48179e-41	0	3.14456e-41	0	0	0
ABCDGHIK	3.96883e-26	0	0	0	0	2.86615e-26	4.9077e-26	0	5.81718e-36	0	0	1.2256e-47	0	7.0981e-48	0	0	0
ABCDGHIL	3.89321e-15	0	0	0	0	2.08224e-15	2.23249e-15	0	1.51025e-25	0	0	2.43503e-37	0	1.38232e-37	0	0	0
ABCDGHIM	1.08859e-28	0	0	0	0	6.39639e-29	5.03818e-29	0	3.3802e-29	0	0	5.37014e-41	0	3.08695e-41	0	0	0
ABCDGHJ	2.83222e-25	0	0	0	0	1.36691e-25	5.09337e-26	0	3.13224e-26	0	0	1.73838e-38	0	7.06754e-39	0	0	0
ABCDGHJK	3.68156e-28	0	0	0	0	2.16592e-28	1.73209e-28	0	1.14315e-28	0	0	1.86109e-40	0	1.0796e-40	0	0	0
ABCDGHJL	2.46776e-25	0	0	0	0	1.43699e-25	1.14253e-25	0	6.95081e-26	0	0	1.15099e-37	0	6.71165e-38	0	0	0
ABCDGHJM	2.29001e-39	0	0	0	0	1.12154e-39	5.77656e-40	0	2.56916e-40	0	0	0	0	0	0	0	0
ABCDGHK	4.78834e-14	1.27408e-39	4.21621e-41	0	0	2.66978e-14	1.63844e-14	6.68936e-38	1.42941e-14	0	0	3.31224e-26	0	1.82759e-26	0	1.05851e-48	0
ABCDGHKL	1.31565e-14	0	0	0	0	7.49879e-15	8.08174e-15	0	3.51116e-25	0	0	5.68289e-37	0	3.23672e-37	0	0	0
ABCDGHKM	3.65429e-28	0	0	0	0	2.15443e-28	1.7159e-28	0	1.1384e-28	0	0	1.84385e-40	0	1.07172e-40	0	0	0
ABCDGHL	4.0132e-14	0	0	0	0	2.64e-14	2.20351e-14	3.09221e-37	2.16086e-14	0	0	6.87966e-26	0	3.93201e-26	0	1.75972e-38	0
ABCDGHLM	2.29603e-25	0	0	0	0	1.33965e-25	1.06073e-25	0	6.48703e-26	0	0	1.06888e-37	0	6.24561e-38	0	0	0
ABCDGHM	2.61647e-25	0	0	0	0	1.26564e-25	4.69252e-26	0	2.89491e-26	0	0	1.59079e-38	0	6.47777e-39	0	0	0
ABCDGI	0.00293227	1.25821e-39	8.64656e-41	2.23652e-41	0	0.00203506	0.0020903	9.19612e-39	0.00306575	0	0	1.43089e-14	0	8.86539e-15	0	2.49066e-27	0
ABCDGIJ	1.48382e-14	0	0	0	0	8.28443e-15	4.96777e-15	0	4.72244e-15	0	0	1.07635e-26	0	5.86693e-27	0	4.85939e-42	0
ABCDGIJK	3.67586e-18	0	0	0	0	1.84686e-18	1.96347e-18	0	1.84057e-28	0	0	2.97081e-40	0	1.68214e-40	0	0	0
ABCDGIJL	3.6869e-15	0	0	0	0	1.96167e-15	2.08759e-15	0	1.41293e-25	0	0	2.28097e-37	0	1.29344e-37	0	0	0
ABCDGIJM	1.41635e-28	0	0	0	0	8.26667e-29	6.48788e-29	0	4.28168e-29	0	0	6.8212e-41	0	3.91849e-41	0	0	0
ABCDGIK	0.0004179	1.30685e-39	4.33586e-41	0	0	0.00018786	0.000176773	7.05057e-38	2.27373e-14	0	0	5.26337e-26	0	2.84758e-26	0	1.5901e-48	0
ABCDGIKL	0.000227098	0	0	0	0	4.80916e-05	6.63212e-05	0	4.92701e-15	0	0	1.99803e-26	0	5.05007e-37	0	0	0
ABCDGIKM	3.6568e-18	0	0	0	0	1.83564e-18	1.94258e-18	0	1.83172e-28	0	0	2.94494e-40	0	1.66999e-40	0	0	0
ABCDGIL	0.000536473	0	0	0	0	0.0003038	0.000392585	3.16651e-37	4.4305e-14	0	0	1.36741e-25	0	7.63578e-26	0	3.26598e-38	0
ABCDGILM	3.43717e-15	0	0	0	0	1.82615e-15	1.9344e-15	0	1.31652e-25	0	0	2.11732e-37	0	1.20248e-37	0	0	0
ABCDGIM	1.36018e-14	0	0	0	0	7.60012e-15	4.53732e-15	0	4.34098e-15	0	0	9.80689e-27	0	5.35296e-27	0	4.67259e-42	0
ABCDGJ	5.94186e-14	1.20903e-39	8.30511e-41	2.15384e-41	0	3.68273e-14	2.11661e-14	9.09147e-39	1.82721e-14	0	0	2.26265e-26	0	1.02953e-26	0	1.71259e-40	0
ABCDGJK	4.65244e-14	1.23811e-39	4.11726e-41	0	0	2.59093e-14	1.60839e-14	6.69643e-38	1.37271e-14	0	0	3.24965e-26	0	1.79262e-26	0	1.59935e-41	0
ABCDGJKL	1.25403e-14	0	0	0	0	7.11783e-15	7.6315e-15	0	3.29816e-25	0	0	5.33686e-37	0	3.03705e-37	0	0	0
ABCDGJKM	4.8357e-28	0	0	0	0	2.83511e-28	2.25258e-28	0	1.47573e-28	0	0	2.38927e-40	0	1.3872e-40	0	0	0
ABCDGJL	3.97439e-14	0	0	0	0	2.59278e-14	2.15675e-14	2.9619e-37	2.06896e-14	0	0	6.57012e-26	0	3.74337e-26	0	1.66695e-38	0
ABCDGJLM	2.21918e-25	0	0	0	0	1.28657e-25	1.01609e-25	0	6.14912e-26	0	0	1.00659e-37	0	5.87276e-38	0	0	0
ABCDGJM	2.58722e-25	0	0	0	0	1.25315e-25	4.72826e-26	0	2.84502e-26	0	0	1.60646e-38	0	6.54051e-39	0	0	0
ABCDGK	0.00868942	5.3817e-28	2.25165e-29	3.0761e-41	0	0.00592152	0.0063313	5.85176e-26	0.00775852	0	0	3.68149e-14	0	2.305e-14	0	7.34694e-27	0
ABCDGKL	0.00167528	4.80901e-39	1.87291e-40	0	0	0.00100013	0.00131531	7.4687e-37	8.20995e-14	0	0	2.68815e-25	0	1.51098e-25	0	7.0012e-38	0
ABCDGKLM	1.18252e-14	0	0	0	0	6.71356e-15	7.16822e-15	0	3.11064e-25	0	0	5.00262e-37	0	2.85183e-37	0	0	0
ABCDGKM	4.35127e-14	1.16055e-39	3.86165e-41	0	0	2.42781e-14	1.50495e-14	6.25771e-38	1.28973e-14	0	0	3.02432e-26	0	1.67019e-26	0	1.56792e-41	0
ABCDGL	0.00702115	2.51549e-39	1.86979e-40	7.02451e-41	0	0.00483595	0.00540987	1.27066e-25	0.00666644	0	0	3.81535e-14	0	2.45457e-14	0	1.70071e-26	0
ABCDGLM	3.71723e-14	0	0	0	0	2.42659e-14	2.01253e-14	2.76495e-37	1.93811e-14	0	0	6.09684e-26	0	3.47774e-26	0	1.55747e-38	0
ABCDGM	5.50681e-14	1.13509e-39	7.76496e-41	2.02334e-41	0	3.41742e-14	1.95924e-14	8.76466e-39	1.69995e-14	0	0	2.07655e-26	0	9.45548e-27	0	1.64257e-40	0
ABCDH	6.29695e-14	5.5601e-39	6.44911e-41	3.03485e-41	0	4.03419e-14	1.92419e-14	3.77907e-39	1.91162e-14	3.76165e-39	0	1.57271e-26	0	6.55526e-27	0	0	0
ABCDHI	1.76485e-14	0	0	0	0	1.10413e-14	6.08591e-15	0	7.13746e-15	0	0	9.93248e-27	0	4.77321e-27	0	2.73264e-40	0
ABCDHIJ	8.26623e-26	0	0	0	0	3.944e-26	1.42418e-26	0	1.03387e-26	0	0	6.69778e-39	0	2.86634e-39	0	0	0
ABCDHIJK	4.90103e-29	0	0	0	0	1.96534e-29	1.53266e-29	0	2.27729e-30	0	0	2.96912e-42	0	0	0	0	0
ABCDHIJL	3.76392e-26	0	0	0	0	1.54792e-26	1.20099e-26	0	1.55459e-27	0	0	1.78549e-39	0	0	0	0	0
ABCDHIJM	1.05971e-39	0	0	0	0	5.09177e-40	2.65897e-40	0	1.13125e-40	0	0	0	0	0	0	0	0
ABCDHIK	4.87271e-15	0	0	0	0	1.90085e-15	1.11626e-15	0	2.4751e-16	0	0	3.69446e-28	0	1.62433e-38	0	0	0
ABCDHIKL	6.862e-15	0	0	0	0	2.50433e-15	2.8139e-15	0	1.89844e-15	0	0	7.65654e-27	0	3.73298e-38	0	0	0
ABCDHIKM	4.93623e-29	0	0	0	0	1.97837e-29	1.53599e-29	0	2.34118e-30	0	0	3.0413e-42	0	0	0	0	0
ABCDHIL	6.22944e-15	0	0	0	0	3.04329e-15	2.42362e-15	0	6.45112e-16	0	0	9.97518e-28	0	4.54092e-38	0	0	0
ABCDHILM	3.52357e-26	0	0	0	0	1.44717e-26	1.11753e-26	0	1.48568e-27	0	0	1.69989e-39	0	0	0	0	0
ABCDHIM	7.58484e-26	0	0	0	0	3.62431e-26	1.30165e-26	0	9.49462e-27	0	0	6.08938e-39	0	2.60781e-39	0	0	0
ABCDHJ	3.11507e-25	0	0	0	0	1.73662e-25	5.73722e-26	0	4.0539e-26	0	0	1.52445e-38	0	5.47759e-39	0	0	0
ABCDHJK	2.66382e-25	0	0	0	0	1.27847e-25	4.95775e-26	0	3.07013e-26	0	0	2.09601e-38	0	9.12969e-39	0	0	0
ABCDHJKL	1.0657e-25	0	0	0	0	4.75006e-26	3.7416e-26	0	3.71234e-27	0	0	4.68882e-39	0	0	0	0	0
ABCDHJKM	3.65574e-39	0	0	0	0	1.7822e-39	9.51208e-40	0	4.15446e-40	0	0	0	0	0	0	0	0
ABCDHJL	2.32648e-25	0	0	0	0	1.32581e-25	6.90207e-26	0	5.14741e-26	0	0	4.46378e-38	0	1.99333e-38	0	0	0
ABCDHJLM	1.17546e-36	0	0	0	0	5.6082e-37	2.97708e-37	0	1.16372e-37	0	0	0	0	0	0	0	0
ABCDHJM	1.31286e-36	0	0	0	0	5.5143e-37	1.26648e-37	0	5.7443e-38	0	0	0	0	0	0	0	0
ABCDHK	5.3662e-14	1.18478e-39	3.72494e-41	0	0	3.31634e-14	1.99431e-14	3.06672e-38	1.79782e-14	0	0	2.56353e-26	0	1.24929e-26	0	8.4249e-40	0
ABCDHKL	1.62827e-14	0	0	0	0	8.3909e-15	6.90527e-15	0	1.15454e-15	0	0	2.22298e-27	0	9.16173e-38	0	0	0
ABCDHKLM	1.00615e-25	0	0	0	0	4.48189e-26	3.51276e-26	0	3.55977e-27	0	0	4.45866e-39	0	0	0	0	0
ABCDHKM	2.4917e-25	0	0	0	0	1.19945e-25	4.64142e-26	0	2.87896e-26	0	0	1.9445e-38	0	8.47548e-39	0	0	0
ABCDHL	4.41998e-14	0	0	0	0	2.74066e-14	1.73278e-14	6.74875e-38	1.61593e-14	0	0	2.76682e-26	0	1.37964e-26	0	2.2843e-39	0
ABCDHLM	2.1764e-25	0	0	0	0	1.24038e-25	6.41682e-26	0	4.79176e-26	0	0	4.10931e-38	0	1.8362e-38	0	0	0
ABCDHM	2.88047e-25	0	0	0	0	1.60841e-25	5.29232e-26	0	3.75141e-26	0	0	1.39406e-38	0	5.01224e-39	0	0	0
ABCDI	0.0036946	5.67773e-39	6.65162e-41	3.12224e-41	0	0.00264424	0.00226187	4.03949e-39	0.0037824	3.97271e-39	0	1.12348e-14	0	6.34358e-15	0	7.85051e-28	0
ABCDIJ	1.72993e-14	0	0	0	0	1.07884e-14	6.02006e-15	0	6.81343e-15	0	0	9.59019e-27	0	4.60203e-27	0	2.70263e-40	0
ABCDIJK	4.73684e-15	0	0	0	0	1.84849e-15	1.08765e-15	0	2.40304e-16	0	0	3.63783e-28	0	1.56943e-38	0	0	0
ABCDIJKL	6.50169e-15	0	0	0	0	2.37046e-15	2.64542e-15	0	1.77245e-15	0	0	7.15747e-27	0	3.49397e-38	0	0	0
ABCDIJKM	7.36675e-29	0	0	0	0	2.93696e-29	2.27083e-29	0	3.46699e-30	0	0	4.53333e-42	0	0	0	0	0
ABCDIJL	6.08032e-15	0	0	0	0	2.95188e-15	2.3158e-15	0	6.07551e-16	0	0	9.38026e-28	0	4.28491e-38	0	0	0
ABCDIJLM	3.36389e-26	0	0	0	0	1.37451e-26	1.05526e-26	0	1.39459e-27	0	0	1.59107e-39	0	0	0	0	0
ABCDIJM	7.49988e-26	0	0	0	0	3.58685e-26	1.31144e-26	0	9.20906e-27	0	0	6.03893e-39	0	2.5853e-39	0	0	0
ABCDIK	0.000975779	1.20868e-39	3.81003e-41	0	0	0.000473973	0.00048207	3.20904e-38	0.000145447	0	0	5.01148e-16	0	2.1465e-26	0	2.16044e-39	0
ABCDIKL	0.000822805	0	0	0	0	0.000314442	0.000425298	0	0.00044028	0	0	3.76052e-15	0	1.83936e-26	0	1.18488e-37	0
ABCDIKLM	6.22739e-15	0	0	0	0	2.27838e-15	2.54086e-15	0	1.71023e-15	0	0	6.88392e-27	0	3.34776e-38	0	0	0
ABCDIKM	4.47054e-15	0	0	0	0	1.74432e-15	1.02491e-15	0	2.32073e-16	0	0	3.49097e-28	0	1.452e-38	0	0	0
ABCDIL	0.00118003	0	0	0	0	0.000606481	0.000645989	6.99125e-38	0.000190565	0	0	6.36783e-16	0	2.98362e-26	0	5.53353e-39	0
ABCDILM	5.74142e-15	0	0	0	0	2.78107e-15	2.17496e-15	0	5.8462e-16	0	0	8.96693e-28	0	3.94672e-38	0	0	0
ABCDIM	1.59171e-14	0	0	0	0	9.93163e-15	5.52936e-15	0	6.29843e-15	0	0	8.74252e-27	0	4.19689e-27	0	2.59319e-40	0
ABCDJ	6.20554e-14	5.69581e-39	6.45206e-41	3.07247e-41	0	3.95906e-14	1.91164e-14	4.02704e-39	1.83788e-14	3.86257e-39	0	1.53617e-26	0	6.39044e-27	0	0	0
ABCDJK	5.2337e-14	1.1457e-39	3.62998e-41	0	0	3.2244e-14	1.95689e-14	3.0477e-38	1.72056e-14	0	0	2.4942e-26	0	1.21431e-26	0	8.41622e-40	0
ABCDJKL	1.59239e-14	0	0	0	0	8.15632e-15	6.62977e-15	0	1.07629e-15	0	0	2.0593e-27	0	8.66966e-38	0	0	0
ABCDJKLM	9.64204e-26	0	0	0	0	4.27761e-26	3.33891e-26	0	3.31802e-27	0	0	4.10818e-39	0	0	0	0	0
ABCDJKM	2.45387e-25	0	0	0	0	1.18158e-25	4.64014e-26	0	2.80615e-26	0	0	1.94911e-38	0	8.49588e-39	0	0	0
ABCDJL	4.42017e-14	0	0	0	0	2.73092e-14	1.73091e-14	6.59608e-38	1.56663e-14	0	0	2.68705e-26	0	1.33593e-26	0	1.7819e-39	0
ABCDJLM	2.18049e-25	0	0	0	0	1.23325e-25	6.36272e-26	0	4.64371e-26	0	0	3.9862e-38	0	1.77582e-38	0	0	0
ABCDJM	2.85988e-25	0	0	0	0	1.59451e-25	5.33483e-26	0	3.68763e-26	0	0	1.40691e-38	0	5.05718e-39	0	0	0
ABCDK	0.0110619	4.17792e-28	1.83832e-29	4.30403e-41	0	0.00771893	0.00716664	2.47432e-26	0.00901969	5.42355e-39	0	2.70628e-14	0	1.5455e-14	0	2.14049e-27	0
ABCDKL	0.00301321	2.22969e-39	7.81803e-41	0	0	0.0016161	0.00177695	1.88552e-37	0.000339056	0	0	1.31993e-15	0	5.40292e-26	0	1.29254e-38	0
ABCDKLM	1.51391e-14	0	0	0	0	7.7447e-15	6.27289e-15	0	1.03758e-15	0	0	1.96453e-27	0	8.06377e-38	0	0	0
ABCDKM	4.89751e-14	1.07375e-39	3.41756e-41	0	0	3.02155e-14	1.83304e-14	2.83891e-38	1.61998e-14	0	0	2.31713e-26	0	1.12879e-26	0	8.2066e-40	0
ABCDL	0.0113124	1.05081e-38	1.1516e-40	6.6551e-41	0	0.00755946	0.00660688	4.0531e-26	0.0071169	8.42806e-39	0	2.24032e-14	0	1.28908e-14	0	2.55075e-27	0
ABCDLM	4.15383e-14	0	0	0	0	2.56675e-14	1.62215e-14	6.11848e-38	1.47163e-14	0	0	2.4848e-26	0	1.23571e-26	0	1.73292e-39	0
ABCDM	5.75707e-14	5.60962e-39	6.09556e-41	2.95226e-41	0	3.6782e-14	1.77125e-14	3.92029e-39	1.70979e-14	3.81291e-39	0	1.40842e-26	0	5.85846e-27	0	0	0
ABCE	0.00136485	1.27757e-28	1.27257e-29	5.2392e-30	0	0.00537699	0.00382952	1.25433e-27	0.00575901	3.01205e-27	0	1.05346e-14	0	5.14292e-15	0	5.58343e-29	0
ABCEF	0.00183709	1.4163e-28	2.77888e-29	1.05e-29	0	0.0072774	0.00672207	3.06532e-27	0.00955518	3.69071e-39	0	3.29592e-14	0	1.99121e-14	6.00775e-27	8.27511e-28	0
ABCEFG	0.00173296	1.92456e-28	4.47321e-29	1.91378e-29	0	0.00536862	0.00516209	4.59475e-27	0.00635208	0	0	3.20232e-14	0	2.09331e-14	9.25623e-27	1.4163e-27	0
ABCEFGH	9.5552e-15	4.27952e-40	4.70692e-41	1.12235e-41	0	5.56454e-15	3.41988e-15	2.41244e-39	3.03845e-15	0	0	7.82259e-27	0	4.52064e-27	1.1738e-39	2.1615e-40	0
ABCEFGHI	4.5174e-26	0	0	0	0	5.00507e-26	9.70441e-26	0	1.19411e-25	0	0	1.3277e-36	0	9.93647e-37	8.79091e-49	4.99196e-49	0
ABCEFGHJ	3.74423e-29	0	0	0	0	2.11073e-29	1.67254e-29	0	1.16286e-29	0	0	2.24676e-41	0	1.34121e-41	0	0	0
ABCEFGHK	1.56124e-25	9.80882e-50	6.15155e-51	0	0	1.69958e-25	3.27314e-25	7.98207e-48	3.87262e-25	0	0	4.35198e-36	0	3.27161e-36	2.99118e-48	1.70537e-48	0
ABCEFGHL	9.46402e-15	0	0	0	0	6.98657e-15	8.05476e-15	2.26369e-37	7.20004e-15	0	0	6.34513e-26	0	4.68492e-26	4.05587e-38	2.28577e-38	0
ABCEFGHM	3.55153e-29	0	0	0	0	2.01318e-29	1.59081e-29	0	1.11376e-29	0	0	2.15126e-41	0	1.28714e-41	0	0	0
ABCEFGI	0.000391091	4.38248e-40	4.82006e-41	1.15232e-41	0	0.00027116	0.000292187	2.59316e-39	0.000430032	0	0	4.67714e-15	0	3.66187e-15	5.10961e-27	3.0421e-27	0
ABCEFGIJ	2.28526e-18	0	0	0	0	1.66235e-18	1.91007e-18	0	1.83049e-18	0	0	1.55861e-29	0	1.14294e-29	9.56383e-42	5.38906e-42	0
ABCEFGIK	1.22795e-15	9.99174e-50	6.22557e-51	0	0	1.02251e-15	2.32806e-15	8.25671e-48	6.08432e-25	0	0	6.78774e-36	0	4.99499e-36	4.53972e-48	2.58948e-48	0
ABCEFGIL	9.49097e-05	0	0	0	0	6.93436e-05	9.52409e-05	2.34262e-37	1.46388e-14	0	0	1.25557e-25	0	9.06262e-26	7.73574e-38	4.35637e-38	0
ABCEFGIM	2.17889e-18	0	0	0	0	1.59323e-18	1.8273e-18	0	1.75931e-18	0	0	1.50418e-29	0	1.10457e-29	9.29647e-42	5.2354e-42	0
ABCEFGJ	9.45812e-15	4.14241e-40	4.54061e-41	1.09281e-41	0	5.38052e-15	3.28552e-15	2.50226e-39	2.88274e-15	0	0	7.64381e-27	0	4.43249e-27	1.15676e-39	2.10776e-40	0
ABCEFGJK	8.44272e-18	1.74832e-42	9.74536e-44	0	0	6.08477e-18	7.04506e-18	1.14687e-40	6.64289e-18	0	0	5.80314e-29	0	4.28075e-29	3.69938e-41	2.09413e-41	0
ABCEFGJL	9.30777e-15	0	0	0	0	6.75818e-15	7.786e-15	2.20958e-37	6.93742e-15	0	0	6.1647e-26	0	4.56028e-26	3.95805e-38	2.241e-38	0
ABCEFGJM	2.02794e-29	0	0	0	0	1.12502e-29	8.89284e-30	0	6.18037e-30	0	0	1.20886e-41	0	7.24364e-42	0	0	0
ABCEFGK	0.00134188	1.73867e-28	1.21079e-29	1.78873e-41	0	0.000903869	0.00100104	1.90726e-26	0.00136001	0	0	1.51827e-14	0	1.20215e-14	1.72685e-26	1.04309e-26	0
ABCEFGKL	0.000417871	4.9873e-39	2.81716e-40	0	0	0.000279544	0.000385842	6.59897e-37	3.62409e-14	0	0	3.14648e-25	0	2.27047e-25	1.96019e-37	1.10456e-37	0
ABCEFGKM	8.19708e-18	1.70651e-42	9.56052e-44	0	0	5.93635e-18	6.86307e-18	1.12486e-40	6.49875e-18	0	0	5.683e-29	0	4.19807e-29	3.63961e-41	2.05958e-41	0
ABCEFGL	0.00104059	1.74269e-39	3.86112e-40	1.3383e-40	0	0.00389572	0.00447594	2.1083e-25	0.00600922	0	0	8.24374e-14	0	6.69791e-14	1.02229e-25	6.22637e-26	0
ABCEFGLM	8.72868e-15	0	0	0	0	6.36905e-15	7.32656e-15	2.09404e-37	6.5573e-15	0	0	5.83307e-26	0	4.32118e-26	3.7613e-38	2.12897e-38	0
ABCEFGM	8.75026e-15	3.81824e-40	4.18762e-41	1.01342e-41	0	4.98852e-15	3.02251e-15	2.37387e-39	2.66883e-15	0	0	7.00702e-27	0	4.07237e-27	1.05902e-39	1.88992e-40	0
ABCEFH	9.34807e-15	3.88978e-40	4.82083e-41	1.12298e-41	0	2.95461e-14	1.60419e-14	4.25819e-39	1.44351e-14	0	0	2.18856e-26	0	1.12231e-26	1.88008e-39	2.78729e-40	0
ABCEFHI	2.37185e-15	0	0	0	0	1.38806e-15	8.70338e-16	0	9.25869e-16	0	0	2.77867e-27	0	1.68543e-27	7.78145e-40	3.11543e-40	0
ABCEFHIJ	1.76064e-29	0	0	0	0	9.87346e-30	8.04494e-30	0	5.61373e-30	0	0	1.34965e-41	0	8.16524e-42	0	0	0
ABCEFHIK	1.18552e-26	0	0	0	0	9.12462e-27	1.63331e-26	0	6.2735e-27	0	0	5.06046e-38	0	2.66215e-48	0	0	0
ABCEFHIL	8.89973e-16	0	0	0	0	5.63208e-16	6.13268e-16	0	1.77495e-16	0	0	8.63584e-28	0	4.45866e-38	0	0	0
ABCEFHIM	1.71654e-29	0	0	0	0	9.68163e-30	7.86405e-30	0	5.52809e-30	0	0	1.33059e-41	0	8.05973e-42	0	0	0
ABCEFHJ	4.74758e-26	0	0	0	0	2.17977e-26	8.4008e-27	0	5.61328e-27	0	0	4.35149e-39	0	2.00608e-39	0	0	0
ABCEFHJK	6.53646e-29	0	0	0	0	3.69323e-29	3.05439e-29	0	2.11391e-29	0	0	5.2445e-41	0	3.21048e-41	0	0	0
ABCEFHJL	4.43959e-26	0	0	0	0	2.49947e-26	2.05375e-26	0	1.31386e-26	0	0	3.3064e-38	0	2.02157e-38	0	0	0
ABCEFHJM	3.60959e-40	0	0	0	0	1.52277e-40	8.14207e-41	0	3.91805e-41	0	0	0	0	0	0	0	0
ABCEFHK	8.47172e-15	4.41139e-40	2.05128e-41	0	0	4.8686e-15	3.20503e-15	9.61718e-39	3.03834e-15	0	0	9.44311e-27	0	5.8141e-27	2.82011e-39	1.16031e-39	0
ABCEFHKL	3.29453e-15	0	0	0	0	1.92584e-15	2.10943e-15	0	4.40949e-16	0	0	2.60732e-27	0	1.19593e-37	0	0	0
ABCEFHKM	6.47167e-29	0	0	0	0	3.67665e-29	3.03203e-29	0	2.11118e-29	0	0	5.22859e-41	0	3.20512e-41	0	0	0
ABCEFHL	6.47473e-15	0	0	0	0	2.58343e-14	1.7198e-14	1.18881e-37	1.59361e-14	0	0	5.84319e-26	0	3.66508e-26	1.87622e-38	7.71766e-39	0
ABCEFHLM	4.1394e-26	0	0	0	0	2.34373e-26	1.92024e-26	0	1.23606e-26	0	0	3.10495e-38	0	1.90079e-38	0	0	0
ABCEFHM	4.38331e-26	0	0	0	0	2.02019e-26	7.72759e-27	0	5.19472e-27	0	0	3.9856e-39	0	1.84111e-39	0	0	0
ABCEFI	0.000437072	3.98962e-40	4.94969e-41	1.15903e-41	0	0.00171784	0.00169444	4.53993e-39	0.00255385	0	0	1.50517e-14	0	1.04844e-14	8.16086e-27	3.88007e-27	0
ABCEFIJ	2.36193e-15	0	0	0	0	1.34525e-15	8.3665e-16	0	8.72797e-16	0	0	2.68534e-27	0	1.63478e-27	7.65759e-40	3.07538e-40	0
ABCEFIJK	1.02384e-18	0	0	0	0	5.29631e-19	5.77647e-19	0	1.75087e-19	0	0	1.09054e-30	0	5.59606e-41	0	0	0
ABCEFIJL	8.6718e-16	0	0	0	0	5.35713e-16	5.81327e-16	0	1.66182e-16	0	0	8.21966e-28	0	4.3251e-38	0	0	0
ABCEFIJM	2.16477e-29	0	0	0	0	1.18853e-29	9.64555e-30	0	6.71148e-30	0	0	1.64225e-41	0	9.97e-42	0	0	0
ABCEFIK	0.000116553	4.49894e-40	2.08708e-41	0	0	5.73949e-05	5.95464e-05	1.00999e-38	2.33451e-05	0	0	2.11228e-16	0	9.9396e-27	4.67601e-39	1.77399e-39	0
ABCEFIKL	0.000143339	0	0	0	0	0.000104614	0.000151522	0	0.000136105	0	0	4.15736e-15	0	2.33941e-26	2.2351e-38	0	0
ABCEFIKM	1.01967e-18	0	0	0	0	5.31599e-19	5.78862e-19	0	1.78791e-19	0	0	1.11967e-30	0	5.60111e-41	0	0	0
ABCEFIL	0.000113106	0	0	0	0	0.000477087	0.000497192	1.25361e-37	0.00018115	0	0	1.56057e-15	0	7.94839e-26	3.83849e-38	1.4972e-38	0
ABCEFILM	8.14557e-16	0	0	0	0	5.05615e-16	5.47696e-16	0	1.59739e-16	0	0	7.94093e-28	0	4.07184e-38	0	0	0
ABCEFIM	2.16859e-15	0	0	0	0	1.23796e-15	7.64191e-16	0	8.04975e-16	0	0	2.45439e-27	0	1.49747e-27	7.03574e-40	2.83508e-40	0
ABCEFJ	9.39555e-15	3.79855e-40	4.69001e-41	1.10255e-41	0	2.88329e-14	1.55954e-14	4.4162e-39	1.38049e-14	0	0	2.14752e-26	0	1.1041e-26	1.85593e-39	2.71416e-40	0
ABCEFJK	8.38231e-15	4.22934e-40	1.96373e-41	0	0	4.70098e-15	3.06559e-15	9.57656e-39	2.86946e-15	0	0	9.22824e-27	0	5.70743e-27	2.80384e-39	1.15613e-39	0
ABCEFJKL	3.22064e-15	0	0	0	0	1.8451e-15	2.01661e-15	0	4.09841e-16	0	0	2.45254e-27	0	1.16314e-37	0	0	0
ABCEFJKM	8.32635e-29	0	0	0	0	4.62837e-29	3.81948e-29	0	2.64244e-29	0	0	6.63198e-41	0	4.0749e-41	0	0	0
ABCEFJL	6.58566e-15	0	0	0	0	2.51443e-14	1.67715e-14	1.18369e-37	1.54267e-14	0	0	5.78308e-26	0	3.6363e-26	1.8701e-38	7.69281e-39	0
ABCEFJLM	4.12745e-26	0	0	0	0	2.27932e-26	1.86883e-26	0	1.19837e-26	0	0	3.03298e-38	0	1.86174e-38	0	0	0
ABCEFJM	4.41005e-26	0	0	0	0	1.97613e-26	7.5549e-27	0	5.01953e-27	0	0	3.99842e-39	0	1.85451e-39	0	0	0
ABCEFK	0.00150601	1.68791e-28	1.53536e-29	1.58993e-41	0	0.00506682	0.00525305	2.85114e-26	0.00691383	0	0	4.11104e-14	0	2.89809e-14	2.33097e-26	1.13253e-26	0
ABCEFKL	0.00039736	1.66705e-39	1.59333e-40	0	0	0.00133295	0.00146244	2.97172e-37	0.000374017	0	0	3.85775e-15	0	1.67781e-25	8.3097e-38	3.15235e-38	0
ABCEFKLM	3.04838e-15	0	0	0	0	1.7562e-15	1.91528e-15	0	3.94189e-16	0	0	2.36593e-27	0	1.10488e-37	0	0	0
ABCEFKM	7.83897e-15	3.94097e-40	1.83977e-41	0	0	4.41388e-15	2.8668e-15	8.95078e-39	2.70252e-15	0	0	8.615e-27	0	5.34049e-27	2.6283e-39	1.08658e-39	0
ABCEFL	0.0010957	7.87717e-40	1.33993e-40	4.51213e-41	0	0.00476424	0.00565968	7.81556e-26	0.00768312	0	0	5.56708e-14	0	4.02126e-14	3.5008e-26	1.73326e-26	0
ABCEFLM	6.15929e-15	0	0	0	0	2.3577e-14	1.56511e-14	1.10023e-37	1.44951e-14	0	0	5.37101e-26	0	3.38355e-26	1.73279e-38	7.19578e-39	0
ABCEFM	8.69808e-15	3.51615e-40	4.33627e-41	1.02172e-41	0	2.67587e-14	1.43887e-14	4.19226e-39	1.28241e-14	0	0	1.96245e-26	0	1.01012e-26	1.69819e-39	2.5582e-40	0
ABCEG	0.00125237	1.17928e-28	2.30084e-29	8.91059e-30	0	0.00465414	0.00402759	2.45097e-27	0.00519667	2.83444e-39	0	1.28574e-14	0	6.75991e-15	0	1.23981e-28	0
ABCEGH	6.13994e-15	3.02997e-40	3.73756e-41	8.93421e-42	0	1.85945e-14	9.43179e-15	3.16686e-39	7.71242e-15	0	0	8.51681e-27	0	3.82956e-27	0	1.97435e-41	0
ABCEGHI	1.36744e-15	0	0	0	0	7.86585e-16	4.63194e-16	0	4.53397e-16	0	0	9.89301e-28	0	5.36917e-28	0	4.38875e-50	0
ABCEGHIJ	9.7832e-30	0	0	0	0	5.30315e-30	4.1652e-30	0	2.77639e-30	0	0	4.37103e-42	0	2.49807e-42	0	0	0
ABCEGHIK	5.19604e-27	0	0	0	0	3.34944e-27	5.88599e-27	0	6.84084e-37	0	0	1.43072e-48	0	8.25969e-49	0	0	0
ABCEGHIL	3.18361e-16	0	0	0	0	1.93035e-16	2.06495e-16	0	1.36457e-26	0	0	2.17268e-38	0	1.22785e-38	0	0	0
ABCEGHIM	9.37455e-30	0	0	0	0	5.1113e-30	3.9985e-30	0	2.68675e-30	0	0	4.22764e-42	0	2.42123e-42	0	0	0
ABCEGHJ	2.77695e-26	0	0	0	0	1.24409e-26	4.54502e-27	0	2.79847e-27	0	0	1.5177e-39	0	6.14551e-40	0	0	0
ABCEGHJK	4.02432e-29	0	0	0	0	2.18692e-29	1.73769e-29	0	1.14689e-29	0	0	1.84511e-41	0	1.06618e-41	0	0	0
ABCEGHJL	2.41182e-26	0	0	0	0	1.30895e-26	1.03406e-26	0	6.29473e-27	0	0	1.02947e-38	0	5.97265e-39	0	0	0
ABCEGHJM	2.02033e-40	0	0	0	0	8.2247e-41	4.19293e-41	0	1.86056e-41	0	0	0	0	0	0	0	0
ABCEGHK	5.43012e-15	3.4157e-40	1.5791e-41	0	0	3.05997e-15	1.8784e-15	7.43709e-39	1.63177e-15	0	0	3.66236e-27	0	2.00975e-27	0	1.5055e-49	0
ABCEGHKL	1.59708e-15	0	0	0	0	8.59802e-16	9.24524e-16	0	3.92071e-26	0	0	6.26024e-38	0	3.5483e-38	0	0	0
ABCEGHKM	3.94743e-29	0	0	0	0	2.15682e-29	1.70751e-29	0	1.13408e-29	0	0	1.81815e-41	0	1.05269e-41	0	0	0
ABCEGHL	4.06544e-15	0	0	0	0	1.55734e-14	9.73884e-15	9.18285e-38	8.30008e-15	0	0	2.21622e-26	0	1.2437e-26	0	1.99431e-39	0
ABCEGHLM	2.20988e-26	0	0	0	0	1.20618e-26	9.49343e-27	0	5.81592e-27	0	0	9.47836e-39	0	5.51001e-39	0	0	0
ABCEGHM	2.51858e-26	0	0	0	0	1.13186e-26	4.09408e-27	0	2.53417e-27	0	0	1.36016e-39	0	5.51731e-40	0	0	0
ABCEGI	0.000272291	3.11105e-40	3.84668e-41	9.22501e-42	0	0.0010137	0.000932278	3.41852e-39	0.00127571	0	0	5.39408e-15	0	3.29942e-15	0	2.8779e-28	0
ABCEGIJ	1.35374e-15	0	0	0	0	7.59635e-16	4.45661e-16	0	4.26544e-16	0	0	9.51074e-28	0	5.1713e-28	0	4.62442e-43	0
ABCEGIJK	4.41773e-19	0	0	0	0	1.92023e-19	2.03955e-19	0	1.86103e-29	0	0	2.97893e-41	0	1.68201e-41	0	0	0
ABCEGIJL	3.08228e-16	0	0	0	0	1.82316e-16	1.93859e-16	0	1.28263e-26	0	0	2.0546e-38	0	1.161e-38	0	0	0
ABCEGIJM	1.17364e-29	0	0	0	0	6.2179e-30	4.85e-30	0	3.21027e-30	0	0	5.08967e-42	0	2.91506e-42	0	0	0
ABCEGIK	5.21036e-05	3.49088e-40	1.60974e-41	0	0	2.18728e-05	2.05387e-05	7.82496e-39	2.56569e-15	0	0	5.77578e-27	0	3.114e-27	0	2.26349e-49	0
ABCEGIKL	1.73446e-05	0	0	0	0	5.16587e-06	7.1064e-06	0	5.43428e-16	0	0	2.20389e-27	0	5.57857e-38	0	0	0
ABCEGIKM	4.32981e-19	0	0	0	0	1.89305e-19	2.00311e-19	0	1.83922e-29	0	0	2.93747e-41	0	1.66145e-41	0	0	0
ABCEGIL	4.64595e-05	0	0	0	0	0.000182176	0.000177983	9.66145e-38	1.71049e-14	0	0	4.47472e-26	0	2.45963e-26	0	3.76603e-39	0
ABCEGILM	2.82611e-16	0	0	0	0	1.67771e-16	1.7772e-16	0	1.18287e-26	0	0	1.89076e-38	0	1.07029e-38	0	0	0
ABCEGIM	1.22019e-15	0	0	0	0	6.85852e-16	3.98336e-16	0	3.84441e-16	0	0	8.49542e-28	0	4.62863e-28	0	4.45089e-43	0
ABCEGJ	6.11415e-15	2.94549e-40	3.63332e-41	8.74122e-42	0	1.80477e-14	9.15563e-15	3.34939e-39	7.35626e-15	0	0	8.33477e-27	0	3.75143e-27	0	1.927e-41	0
ABCEGJK	5.34019e-15	3.27896e-40	1.51385e-41	0	0	2.94278e-15	1.79698e-15	7.41558e-39	1.53795e-15	0	0	3.55599e-27	0	1.95588e-27	0	1.80716e-42	0
ABCEGJKL	1.55284e-15	0	0	0	0	8.19462e-16	8.77936e-16	0	3.70295e-26	0	0	5.93945e-38	0	3.36714e-38	0	0	0
ABCEGJKM	5.04021e-29	0	0	0	0	2.68935e-29	2.12557e-29	0	1.39609e-29	0	0	2.24774e-41	0	1.30081e-41	0	0	0
ABCEGJL	4.09539e-15	0	0	0	0	1.50474e-14	9.4581e-15	9.07652e-38	7.98485e-15	0	0	2.1624e-26	0	1.21286e-26	0	1.95014e-39	0
ABCEGJLM	2.18701e-26	0	0	0	0	1.16166e-26	9.1267e-27	0	5.54139e-27	0	0	9.01424e-39	0	5.23572e-39	0	0	0
ABCEGJM	2.52055e-26	0	0	0	0	1.10223e-26	3.99726e-27	0	2.4345e-27	0	0	1.35134e-39	0	5.49007e-40	0	0	0
ABCEGK	0.000985494	1.39109e-28	1.25757e-29	1.33207e-41	0	0.00315976	0.00303426	2.28938e-26	0.00361574	0	0	1.53108e-14	0	9.43977e-15	0	9.87111e-28	0
ABCEGKL	0.000208859	1.37452e-39	1.30071e-40	0	0	0.000643278	0.000638191	2.42077e-37	3.61205e-14	0	0	9.62253e-26	0	5.30562e-26	0	9.43732e-39	0
ABCEGKLM	1.4516e-15	0	0	0	0	7.69907e-16	8.22209e-16	0	3.48114e-26	0	0	5.55841e-38	0	3.15729e-38	0	0	0
ABCEGKM	4.94317e-15	3.0182e-40	1.40201e-41	0	0	2.73278e-15	1.6575e-15	6.86111e-39	1.42611e-15	0	0	3.26774e-27	0	1.8006e-27	0	1.74529e-42	0
ABCEGL	0.000711481	6.5218e-40	1.10346e-40	3.82614e-41	0	0.002895	0.00319013	6.40799e-26	0.00395742	0	0	2.06098e-14	0	1.30725e-14	0	5.88109e-27	0
ABCEGLM	3.78424e-15	0	0	0	0	1.39558e-14	8.70743e-15	8.35275e-38	7.3891e-15	0	0	1.97686e-26	0	1.11032e-26	0	1.80976e-39	0
ABCEGM	5.59281e-15	2.68986e-40	3.31488e-41	8.00651e-42	0	1.6554e-14	8.32405e-15	3.13728e-39	6.71632e-15	0	0	7.47469e-27	0	3.36571e-27	0	1.81014e-41	0
ABCEH	5.44513e-15	2.79115e-40	2.10805e-41	5.86404e-42	0	2.10625e-14	9.86178e-15	2.05405e-39	1.05134e-14	2.02757e-39	0	8.4394e-27	0	3.49925e-27	0	0	0
ABCEHI	1.37649e-15	0	0	0	0	5.34925e-15	2.59735e-15	0	2.69882e-15	0	0	3.3947e-27	0	1.60816e-27	0	2.5556e-41	0
ABCEHIJ	6.39851e-27	0	0	0	0	2.77972e-27	9.77022e-28	0	7.2756e-28	0	0	4.60995e-40	0	1.96428e-40	0	0	0
ABCEHIJK	4.3334e-30	0	0	0	0	1.64374e-30	1.27508e-30	0	1.86251e-31	0	0	2.42689e-43	0	0	0	0	0
ABCEHIJL	2.38011e-27	0	0	0	0	1.07883e-27	8.3273e-28	0	1.06428e-28	0	0	1.21827e-40	0	0	0	0	0
ABCEHIJM	8.30762e-41	0	0	0	0	3.13362e-41	1.62054e-41	0	6.91382e-42	0	0	0	0	0	0	0	0
ABCEHIK	4.35048e-16	0	0	0	0	1.74916e-16	1.01877e-16	0	2.24435e-17	0	0	3.27132e-29	0	1.43268e-39	0	0	0
ABCEHIKL	4.13425e-16	0	0	0	0	2.18185e-16	2.44223e-16	0	1.72132e-16	0	0	6.90806e-28	0	3.30189e-39	0	0	0
ABCEHIKM	4.28888e-30	0	0	0	0	1.63895e-30	1.26662e-30	0	1.88664e-31	0	0	2.45583e-43	0	0	0	0	0
ABCEHIL	4.06404e-16	0	0	0	0	1.80167e-15	1.04843e-15	0	2.20749e-16	0	0	2.93157e-28	0	1.3135e-38	0	0	0
ABCEHILM	2.18162e-27	0	0	0	0	9.93878e-28	7.64116e-28	0	9.96904e-29	0	0	1.13976e-40	0	0	0	0	0
ABCEHIM	5.75734e-27	0	0	0	0	2.5098e-27	8.72678e-28	0	6.55601e-28	0	0	4.11177e-40	0	1.75445e-40	0	0	0
ABCEHJ	2.76518e-26	0	0	0	0	8.29428e-26	2.37987e-26	0	1.48516e-26	0	0	5.08778e-39	0	1.80435e-39	0	0	0
ABCEHJK	2.66833e-26	0	0	0	0	1.16748e-26	4.44477e-27	0	2.79861e-27	0	0	1.86506e-39	0	8.08387e-40	0	0	0
ABCEHJKL	1.01926e-26	0	0	0	0	4.31824e-27	3.38615e-27	0	3.30441e-28	0	0	4.15849e-40	0	0	0	0	0
ABCEHJKM	3.64938e-40	0	0	0	0	1.44168e-40	7.63882e-41	0	3.34947e-41	0	0	0	0	0	0	0	0
ABCEHJL	2.02678e-26	0	0	0	0	7.68398e-26	2.93068e-26	0	1.77061e-26	0	0	1.32066e-38	0	5.79542e-39	0	0	0
ABCEHJLM	1.00964e-37	0	0	0	0	3.86836e-38	2.0388e-38	0	8.01098e-39	0	0	0	0	0	0	0	0
ABCEHJM	1.12702e-37	0	0	0	0	3.7549e-38	8.2633e-39	0	3.86354e-39	0	0	0	0	0	0	0	0
ABCEHK	5.27187e-15	2.87121e-40	1.83002e-41	0	0	1.73212e-14	9.26102e-15	1.13976e-38	7.83815e-15	0	0	9.92433e-27	0	4.75221e-27	0	9.42532e-41	0
ABCEHKL	1.56233e-15	0	0	0	0	5.37908e-15	3.24524e-15	0	4.65436e-16	0	0	7.33374e-28	0	2.94531e-38	0	0	0
ABCEHKLM	9.50341e-27	0	0	0	0	4.0489e-27	3.16175e-27	0	3.12739e-28	0	0	3.91311e-40	0	0	0	0	0
ABCEHKM	2.4653e-26	0	0	0	0	1.08399e-26	4.09844e-27	0	2.59165e-27	0	0	1.70989e-39	0	7.42117e-40	0	0	0
ABCEHL	3.75095e-15	0	0	0	0	1.6146e-14	9.99865e-15	3.25678e-38	9.22543e-15	0	0	1.41889e-26	0	6.9582e-27	0	7.03638e-40	0
ABCEHLM	1.87058e-26	0	0	0	0	7.10866e-26	2.68989e-26	0	1.63203e-26	0	0	1.20015e-38	0	5.27012e-39	0	0	0
ABCEHM	2.52538e-26	0	0	0	0	7.58969e-26	2.15756e-26	0	1.35264e-26	0	0	4.5609e-39	0	1.61806e-39	0	0	0
ABCEI	0.000277751	2.86995e-40	2.17216e-41	6.07897e-42	0	0.00139088	0.00117315	2.18331e-39	0.00213564	2.11649e-39	0	6.14679e-15	0	3.45287e-15	0	2.98593e-28	0
ABCEIJ	1.38644e-15	0	0	0	0	5.19482e-15	2.52456e-15	0	2.54814e-15	0	0	3.26263e-27	0	1.54645e-27	0	2.47387e-41	0
ABCEIJK	4.257e-16	0	0	0	0	1.67097e-16	9.6599e-17	0	2.11098e-17	0	0	3.14956e-29	0	1.37913e-39	0	0	0
ABCEIJKL	3.98302e-16	0	0	0	0	2.05011e-16	2.28219e-16	0	1.59058e-16	0	0	6.41914e-28	0	3.07788e-39	0	0	0
ABCEIJKM	6.37165e-30	0	0	0	0	2.37269e-30	1.8303e-30	0	2.70152e-31	0	0	3.55214e-43	0	0	0	0	0
ABCEIJL	4.04498e-16	0	0	0	0	1.70142e-15	9.89873e-16	0	2.04856e-16	0	0	2.75284e-28	0	1.2621e-38	0	0	0
ABCEIJLM	2.14099e-27	0	0	0	0	9.42432e-28	7.22063e-28	0	9.25563e-29	0	0	1.06019e-40	0	0	0	0	0
ABCEIJM	5.80431e-27	0	0	0	0	2.45376e-27	8.55424e-28	0	6.26142e-28	0	0	4.0413e-40	0	1.72785e-40	0	0	0
ABCEIK	8.6146e-05	2.94401e-40	1.87346e-41	0	0	0.000247902	0.000224133	1.19901e-38	6.23435e-05	0	0	1.91628e-16	0	8.13789e-27	0	2.37755e-40	0
ABCEIKL	5.06669e-05	0	0	0	0	0.000193321	0.000189277	0	0.000179517	0	0	1.26062e-15	0	5.92944e-27	0	1.32366e-38	0
ABCEIKLM	3.76092e-16	0	0	0	0	1.94866e-16	2.16789e-16	0	1.5149e-16	0	0	6.1095e-28	0	2.9213e-39	0	0	0
ABCEIKM	3.93427e-16	0	0	0	0	1.55372e-16	8.93829e-17	0	1.98948e-17	0	0	2.95591e-29	0	1.26059e-39	0	0	0
ABCEIL	7.47856e-05	0	0	0	0	0.000356101	0.000373604	3.43249e-38	0.000107448	0	0	3.24765e-16	0	1.51411e-26	0	1.71623e-39	0
ABCEILM	3.74421e-16	0	0	0	0	1.57899e-15	9.12954e-16	0	1.92467e-16	0	0	2.56528e-28	0	1.14419e-38	0	0	0
ABCEIM	1.25794e-15	0	0	0	0	4.72079e-15	2.27285e-15	0	2.31281e-15	0	0	2.90886e-27	0	1.37915e-27	0	2.32711e-41	0
ABCEJ	5.49782e-15	2.7549e-40	2.05149e-41	5.79651e-42	0	2.05138e-14	9.61284e-15	2.15096e-39	9.96734e-15	2.02144e-39	0	8.16499e-27	0	3.38446e-27	0	0	0
ABCEJK	5.26306e-15	2.77183e-40	1.75876e-41	0	0	1.67386e-14	8.92497e-15	1.13482e-38	7.40446e-15	0	0	9.61562e-27	0	4.61138e-27	0	9.21272e-41	0
ABCEJKL	1.556e-15	0	0	0	0	5.11136e-15	3.07953e-15	0	4.26553e-16	0	0	6.81495e-28	0	2.85361e-38	0	0	0
ABCEJKLM	9.33212e-27	0	0	0	0	3.86732e-27	3.01404e-27	0	2.88388e-28	0	0	3.58857e-40	0	0	0	0	0
ABCEJKM	2.46451e-26	0	0	0	0	1.05492e-26	3.98818e-27	0	2.48238e-27	0	0	1.69798e-39	0	7.38852e-40	0	0	0
ABCEJL	3.83262e-15	0	0	0	0	1.59068e-14	9.81664e-15	3.24468e-38	8.88241e-15	0	0	1.38882e-26	0	6.81186e-27	0	6.89491e-40	0
ABCEJLM	1.91387e-26	0	0	0	0	6.92428e-26	2.64748e-26	0	1.59215e-26	0	0	1.19734e-38	0	5.25995e-39	0	0	0
ABCEJM	2.55832e-26	0	0	0	0	7.4804e-26	2.14169e-26	0	1.31952e-26	0	0	4.61716e-39	0	1.64176e-39	0	0	0
ABCEK	0.00104341	9.46261e-29	8.85074e-30	8.20404e-42	0	0.00430398	0.0039651	1.38426e-26	0.005372	3.06562e-39	0	1.56648e-14	0	8.89604e-15	0	8.72132e-28	0
ABCEKL	0.000280804	5.6314e-40	5.05706e-41	0	0	0.00100711	0.00109116	9.56027e-38	0.000205986	0	0	7.23021e-16	0	2.9186e-26	0	4.45628e-39	0
ABCEKLM	1.45873e-15	0	0	0	0	4.80776e-15	2.88538e-15	0	4.03661e-16	0	0	6.38291e-28	0	2.6321e-38	0	0	0
ABCEKM	4.87681e-15	2.55286e-40	1.62794e-41	0	0	1.55623e-14	8.25372e-15	1.0426e-38	6.88775e-15	0	0	8.804e-27	0	4.22496e-27	0	8.83517e-41	0
ABCEL	0.000902404	5.19261e-40	4.02887e-41	1.43549e-41	0	0.00369876	0.00339352	2.34912e-26	0.00429835	5.03897e-39	0	1.37181e-14	0	7.87598e-15	0	1.33068e-27	0
ABCELM	3.55438e-15	0	0	0	0	1.47941e-14	9.08049e-15	2.98195e-38	8.2588e-15	0	0	1.27045e-26	0	6.23452e-27	0	5.25346e-40	0
ABCEM	5.04429e-15	2.55664e-40	1.87468e-41	5.34021e-42	0	1.88506e-14	8.76808e-15	2.04793e-39	9.1464e-15	1.94308e-39	0	7.36535e-27	0	3.0525e-27	0	0	0
ABCF	0.00200049	1.38543e-28	1.42491e-29	5.82582e-30	0	0.00871492	0.00682016	1.42483e-27	0.0113918	3.61449e-27	0	2.82902e-14	0	1.55139e-14	3.48796e-27	4.12598e-28	0
ABCFG	0.00188211	1.3921e-28	2.75275e-29	1.04672e-29	0	0.00745141	0.00702463	2.93261e-27	0.00978968	3.53905e-39	0	3.34629e-14	0	2.02841e-14	6.11843e-27	8.21529e-28	0
ABCFGH	9.54469e-15	3.83113e-40	4.79311e-41	1.12581e-41	0	2.9939e-14	1.65105e-14	4.08439e-39	1.46671e-14	0	0	2.20899e-26	0	1.13676e-26	1.90619e-39	2.71551e-40	0
ABCFGHI	2.37653e-15	0	0	0	0	1.39044e-15	8.91544e-16	0	9.41339e-16	0	0	2.87278e-27	0	1.7527e-27	8.31158e-40	3.38216e-40	0
ABCFGHIJ	1.80092e-29	0	0	0	0	1.02003e-29	8.41698e-30	0	5.87555e-30	0	0	1.42101e-41	0	8.62866e-42	0	0	0
ABCFGHIK	1.20982e-26	0	0	0	0	9.38456e-27	1.68689e-26	0	6.6146e-27	0	0	5.29447e-38	0	2.74566e-48	0	0	0
ABCFGHIL	9.13627e-16	0	0	0	0	5.79252e-16	6.34592e-16	0	1.86922e-16	0	0	9.08508e-28	0	4.61596e-38	0	0	0
ABCFGHIM	1.754e-29	0	0	0	0	9.98655e-30	8.21155e-30	0	5.76584e-30	0	0	1.39269e-41	0	8.46164e-42	0	0	0
ABCFGHJ	4.85499e-26	0	0	0	0	2.23889e-26	8.82643e-27	0	5.86075e-27	0	0	4.58869e-39	0	2.12724e-39	0	0	0
ABCFGHJK	6.63505e-29	0	0	0	0	3.77866e-29	3.16306e-29	0	2.18805e-29	0	0	5.46038e-41	0	3.3555e-41	0	0	0
ABCFGHJL	4.49036e-26	0	0	0	0	2.54821e-26	2.1183e-26	0	1.35225e-26	0	0	3.42403e-38	0	2.10292e-38	0	0	0
ABCFGHJM	3.73502e-40	0	0	0	0	1.59494e-40	8.65363e-41	0	4.1818e-41	0	0	0	0	0	0	0	0
ABCFGHK	8.43451e-15	4.32293e-40	2.03049e-41	0	0	4.84122e-15	3.25832e-15	9.82673e-39	3.07416e-15	0	0	9.71548e-27	0	6.01774e-27	2.97836e-39	1.22814e-39	0
ABCFGHKL	3.31411e-15	0	0	0	0	1.94425e-15	2.14385e-15	0	4.57703e-16	0	0	2.69641e-27	0	1.22829e-37	0	0	0
ABCFGHKM	6.55991e-29	0	0	0	0	3.75413e-29	3.13211e-29	0	2.17689e-29	0	0	5.41147e-41	0	3.32838e-41	0	0	0
ABCFGHL	6.44344e-15	0	0	0	0	2.55383e-14	1.73323e-14	1.18867e-37	1.5824e-14	0	0	5.85256e-26	0	3.68976e-26	1.93905e-38	8.09525e-39	0
ABCFGHLM	4.18085e-26	0	0	0	0	2.38451e-26	1.97553e-26	0	1.26712e-26	0	0	3.19602e-38	0	1.96434e-38	0	0	0
ABCFGHM	4.48871e-26	0	0	0	0	2.07973e-26	8.16318e-27	0	5.44208e-27	0	0	4.21992e-39	0	1.95974e-39	0	0	0
ABCFGI	0.000439204	3.94726e-40	4.94953e-41	1.16574e-41	0	0.00170957	0.00172095	4.4287e-39	0.00254585	0	0	1.50371e-14	0	1.0517e-14	8.32973e-27	3.98193e-27	0
ABCFGIJ	2.37697e-15	0	0	0	0	1.35814e-15	8.70746e-16	0	8.96535e-16	0	0	2.79519e-27	0	1.71065e-27	8.21283e-40	3.34991e-40	0
ABCFGIJK	1.04681e-18	0	0	0	0	5.46625e-19	5.99693e-19	0	1.86024e-19	0	0	1.15001e-30	0	5.82127e-41	0	0	0
ABCFGIJL	8.90323e-16	0	0	0	0	5.51077e-16	6.01378e-16	0	1.75134e-16	0	0	8.64771e-28	0	4.47761e-38	0	0	0
ABCFGIJM	2.20928e-29	0	0	0	0	1.22516e-29	1.00667e-29	0	6.99859e-30	0	0	1.71891e-41	0	1.04673e-41	0	0	0
ABCFGIK	0.000117826	4.43767e-40	2.07719e-41	0	0	5.82532e-05	6.13873e-05	1.03571e-38	2.45117e-05	0	0	2.23683e-16	0	1.03672e-26	4.9708e-39	1.8878e-39	0
ABCFGIKL	0.000151024	0	0	0	0	0.000110887	0.000160813	0	0.000139706	0	0	4.25084e-15	0	2.40722e-26	2.28939e-38	0	0
ABCFGIKM	1.04289e-18	0	0	0	0	5.49032e-19	6.01272e-19	0	1.91035e-19	0	0	1.18482e-30	0	5.79262e-41	0	0	0
ABCFGIL	0.000115045	0	0	0	0	0.000479885	0.000505903	1.25181e-37	0.000186283	0	0	1.6093e-15	0	8.03051e-26	3.93981e-38	1.54235e-38	0
ABCFGILM	8.36856e-16	0	0	0	0	5.20363e-16	5.66738e-16	0	1.69253e-16	0	0	8.38356e-28	0	4.19058e-38	0	0	0
ABCFGIM	2.18437e-15	0	0	0	0	1.25195e-15	7.99751e-16	0	8.29819e-16	0	0	2.56485e-27	0	1.57244e-27	7.54655e-40	3.06367e-40	0
ABCFGJ	9.6492e-15	3.79208e-40	4.71986e-41	1.11589e-41	0	2.94526e-14	1.63302e-14	4.3022e-39	1.42573e-14	0	0	2.19899e-26	0	1.13409e-26	1.90956e-39	2.67761e-40	0
ABCFGJK	8.38242e-15	4.20199e-40	1.96537e-41	0	0	4.71143e-15	3.167e-15	9.85001e-39	2.93575e-15	0	0	9.56165e-27	0	5.94536e-27	2.99226e-39	1.2401e-39	0
ABCFGJKL	3.23809e-15	0	0	0	0	1.86237e-15	2.04843e-15	0	4.25802e-16	0	0	2.53701e-27	0	1.19462e-37	0	0	0
ABCFGJKM	8.43103e-29	0	0	0	0	4.72321e-29	3.94393e-29	0	2.72396e-29	0	0	6.86315e-41	0	4.23096e-41	0	0	0
ABCFGJL	6.57605e-15	0	0	0	0	2.49203e-14	1.70747e-14	1.18757e-37	1.54278e-14	0	0	5.81568e-26	0	3.67406e-26	1.93709e-38	8.08254e-39	0
ABCFGJLM	4.16446e-26	0	0	0	0	2.31774e-26	1.92186e-26	0	1.22817e-26	0	0	3.12135e-38	0	1.92351e-38	0	0	0
ABCFGJM	4.53915e-26	0	0	0	0	2.05209e-26	8.10655e-27	0	5.31133e-27	0	0	4.25953e-39	0	1.98487e-39	0	0	0
ABCFGK	0.0015026	1.63943e-28	1.50961e-29	1.59733e-41	0	0.00500858	0.00529957	2.81672e-26	0.00687372	0	0	4.097e-14	0	2.9009e-14	2.3744e-26	1.15966e-26	0
ABCFGKL	0.000395288	1.62103e-39	1.55452e-40	0	0	0.00131435	0.0014654	2.95567e-37	0.00037997	0	0	3.91871e-15	0	1.68848e-25	8.49946e-38	3.24777e-38	0
ABCFGKLM	3.06297e-15	0	0	0	0	1.77121e-15	1.94328e-15	0	4.11908e-16	0	0	2.45624e-27	0	1.12806e-37	0	0	0
ABCFGKM	7.84292e-15	3.92205e-40	1.84371e-41	0	0	4.42915e-15	2.97603e-15	9.21931e-39	2.77471e-15	0	0	8.95657e-27	0	5.57944e-27	2.79377e-39	1.15543e-39	0
ABCFGL	0.00108611	7.76049e-40	1.33416e-40	4.47632e-41	0	0.00470499	0.00572236	7.79707e-26	0.00758721	0	0	5.52014e-14	0	4.0075e-14	3.56904e-26	1.78195e-26	0
ABCFGLM	6.15381e-15	0	0	0	0	2.3349e-14	1.59734e-14	1.10146e-37	1.45165e-14	0	0	5.40252e-26	0	3.41755e-26	1.79878e-38	7.48832e-39	0
ABCFGM	8.9496e-15	3.51493e-40	4.37482e-41	1.03506e-41	0	2.73856e-14	1.51547e-14	4.13378e-39	1.33233e-14	0	0	2.02577e-26	0	1.04613e-26	1.76296e-39	2.57136e-40	0
ABCFH	8.24763e-15	3.24774e-40	2.51373e-41	6.86014e-42	0	3.41508e-14	1.7637e-14	2.47164e-39	2.03828e-14	2.58662e-39	0	2.18107e-26	0	1.01444e-26	1.08983e-39	0	0
ABCFHI	2.33843e-15	0	0	0	0	9.70802e-15	5.20072e-15	0	6.05729e-15	0	0	1.02066e-26	0	5.1581e-27	1.35156e-39	4.14034e-40	0
ABCFHIJ	1.23196e-26	0	0	0	0	5.61261e-27	2.14584e-27	0	1.75932e-27	0	0	1.53581e-39	0	6.9459e-40	0	0	0
ABCFHIJK	1.3006e-29	0	0	0	0	6.73129e-30	5.71691e-30	0	3.28483e-30	0	0	8.40546e-42	0	2.16272e-42	0	0	0
ABCFHIJL	8.50179e-27	0	0	0	0	4.69572e-27	3.91669e-27	0	2.15158e-27	0	0	4.57657e-39	0	1.19235e-39	0	0	0
ABCFHIJM	1.69204e-40	0	0	0	0	6.806e-41	3.7338e-41	0	1.794e-41	0	0	0	0	0	0	0	0
ABCFHIK	1.18088e-15	0	0	0	0	6.2472e-16	4.21679e-16	0	3.88402e-16	0	0	1.26741e-27	0	3.44204e-28	1.22024e-40	0	0
ABCFHIKL	2.45716e-15	0	0	0	0	1.91844e-15	2.32065e-15	0	2.32371e-15	0	0	2.47235e-26	0	7.70004e-27	7.29997e-39	0	0
ABCFHIKM	1.30962e-29	0	0	0	0	6.84255e-30	5.80357e-30	0	3.39604e-30	0	0	8.68628e-42	0	2.2399e-42	0	0	0
ABCFHIL	1.18639e-15	0	0	0	0	6.43503e-15	4.15784e-15	0	3.66334e-15	0	0	1.10913e-26	0	2.96891e-27	8.15489e-40	0	0
ABCFHILM	7.98555e-27	0	0	0	0	4.44579e-27	3.70196e-27	0	2.07325e-27	0	0	4.40748e-39	0	1.15111e-39	0	0	0
ABCFHIM	1.13414e-26	0	0	0	0	5.19655e-27	1.97715e-27	0	1.63457e-27	0	0	1.41241e-39	0	6.37641e-40	0	0	0
ABCFHJ	4.4874e-26	0	0	0	0	1.41344e-25	4.44218e-26	0	3.00279e-26	0	0	1.39689e-38	0	5.56265e-39	0	0	0
ABCFHJK	4.48483e-26	0	0	0	0	2.05133e-26	8.61521e-27	0	5.95177e-27	0	0	5.56035e-39	0	2.59013e-39	0	0	0
ABCFHJKL	2.70369e-26	0	0	0	0	1.44076e-26	1.23608e-26	0	5.95143e-27	0	0	1.49028e-38	0	3.91242e-39	0	0	0
ABCFHJKM	6.43733e-40	0	0	0	0	2.71395e-40	1.53851e-40	0	7.45997e-41	0	0	0	0	0	0	0	0
ABCFHJL	3.55279e-26	0	0	0	0	1.44462e-25	6.0293e-26	0	4.06517e-26	0	0	4.10156e-38	0	1.89343e-38	0	0	0
ABCFHJLM	2.08113e-37	0	0	0	0	8.54462e-38	4.81628e-38	0	2.14804e-38	0	0	0	0	0	0	0	0
ABCFHJM	2.10475e-37	0	0	0	0	7.3085e-38	1.75767e-38	0	8.88236e-39	0	0	0	0	0	0	0	0
ABCFHK	8.27995e-15	3.3685e-40	2.18278e-41	0	0	2.87286e-14	1.71733e-14	1.4025e-38	1.62529e-14	0	0	2.80462e-26	0	1.44926e-26	4.14179e-39	1.27111e-39	0
ABCFHKL	3.52956e-15	0	0	0	0	1.48814e-14	1.07192e-14	0	7.70519e-15	0	0	2.7546e-26	0	7.72668e-27	2.73199e-39	0	0
ABCFHKLM	2.55724e-26	0	0	0	0	1.37276e-26	1.17518e-26	0	5.74699e-27	0	0	1.43404e-38	0	3.76988e-39	0	0	0
ABCFHKM	4.19773e-26	0	0	0	0	1.9332e-26	8.11123e-27	0	5.62724e-27	0	0	5.20368e-39	0	2.42273e-39	0	0	0
ABCFHL	6.03367e-15	0	0	0	0	2.82901e-14	1.964e-14	3.95723e-38	2.04609e-14	0	0	4.16099e-26	0	2.15435e-26	6.57544e-39	2.29952e-39	0
ABCFHLM	3.32707e-26	0	0	0	0	1.35446e-25	5.64143e-26	0	3.82562e-26	0	0	3.80164e-38	0	1.75169e-38	0	0	0
ABCFHM	4.15597e-26	0	0	0	0	1.31212e-25	4.11512e-26	0	2.80075e-26	0	0	1.28642e-38	0	5.12446e-39	0	0	0
ABCFI	0.000451646	3.35447e-40	2.60103e-41	7.13407e-42	0	0.00249208	0.00231288	2.63756e-39	0.00473773	2.70289e-39	0	1.86785e-14	0	1.11719e-14	5.63018e-27	2.12261e-27	0
ABCFIJ	2.3921e-15	0	0	0	0	9.54522e-15	5.14549e-15	0	5.83324e-15	0	0	9.99361e-27	0	5.05617e-27	1.32787e-39	4.00322e-40	0
ABCFIJK	1.17839e-15	0	0	0	0	6.0828e-16	4.09153e-16	0	3.70707e-16	0	0	1.24291e-27	0	3.38346e-28	1.20958e-40	0	0
ABCFIJKL	2.39841e-15	0	0	0	0	1.82925e-15	2.20611e-15	0	2.1837e-15	0	0	2.36759e-26	0	7.37426e-27	7.03961e-39	0	0
ABCFIJKM	1.97253e-29	0	0	0	0	1.00402e-29	8.5233e-30	0	4.95858e-30	0	0	1.29467e-41	0	3.34752e-42	0	0	0
ABCFIJL	1.20365e-15	0	0	0	0	6.15368e-15	4.00206e-15	0	3.46476e-15	0	0	1.06719e-26	0	2.85492e-27	7.85779e-40	0	0
ABCFIJLM	7.92489e-27	0	0	0	0	4.25942e-27	3.54372e-27	0	1.96032e-27	0	0	4.22872e-39	0	1.10389e-39	0	0	0
ABCFIJM	1.15507e-26	0	0	0	0	5.1408e-27	1.96822e-27	0	1.58582e-27	0	0	1.4115e-39	0	6.39118e-40	0	0	0
ABCFIK	0.000216287	3.46812e-40	2.24282e-41	0	0	0.000859511	0.000923392	1.48223e-38	0.00121819	0	0	7.93585e-15	0	2.4593e-15	1.71135e-27	3.21503e-39	0
ABCFIKL	0.000210316	0	0	0	0	0.00124048	0.00164426	0	0.00320024	0	0	4.65405e-14	0	1.70312e-14	2.42617e-26	5.22089e-38	0
ABCFIKLM	2.29857e-15	0	0	0	0	1.76439e-15	2.12822e-15	0	2.1228e-15	0	0	2.30161e-26	0	7.18425e-27	6.85454e-39	0	0
ABCFIKM	1.11345e-15	0	0	0	0	5.814e-16	3.90727e-16	0	3.61389e-16	0	0	1.20792e-27	0	3.29537e-28	1.17582e-40	0	0
ABCFIL	0.000195242	0	0	0	0	0.00119185	0.00144604	4.17759e-38	0.0020235	0	0	1.30137e-14	0	4.03243e-15	1.68802e-27	5.60411e-39	0
ABCFILM	1.13984e-15	0	0	0	0	5.85631e-15	3.79999e-15	0	3.36034e-15	0	0	1.02751e-26	0	2.75366e-27	7.55536e-40	0	0
ABCFIM	2.20895e-15	0	0	0	0	8.83768e-15	4.7526e-15	0	5.45738e-15	0	0	9.21286e-27	0	4.64805e-27	1.22959e-39	3.84077e-40	0
ABCFJ	8.48548e-15	3.26466e-40	2.48721e-41	6.88537e-42	0	3.37702e-14	1.75571e-14	2.59529e-39	1.98204e-14	2.54743e-39	0	2.1684e-26	0	1.0111e-26	1.08406e-39	0	0
ABCFJK	8.38901e-15	3.3144e-40	2.13193e-41	0	0	2.81258e-14	1.68533e-14	1.40649e-38	1.56371e-14	0	0	2.76545e-26	0	1.43461e-26	4.11996e-39	1.24318e-39	0
ABCFJKL	3.57075e-15	0	0	0	0	1.42775e-14	1.02953e-14	0	7.21589e-15	0	0	2.63281e-26	0	7.39205e-27	2.64422e-39	0	0
ABCFJKLM	2.52666e-26	0	0	0	0	1.31772e-26	1.12612e-26	0	5.40086e-27	0	0	1.35839e-38	0	3.5638e-39	0	0	0
ABCFJKM	4.24031e-26	0	0	0	0	1.90485e-26	8.02132e-27	0	5.46922e-27	0	0	5.24909e-39	0	2.45622e-39	0	0	0
ABCFJL	6.26564e-15	0	0	0	0	2.81664e-14	1.95634e-14	3.99918e-38	1.99606e-14	0	0	4.1458e-26	0	2.1593e-26	6.58899e-39	2.27109e-39	0
ABCFJLM	3.44526e-26	0	0	0	0	1.33088e-25	5.62242e-26	0	3.76954e-26	0	0	3.85008e-38	0	1.78385e-38	0	0	0
ABCFJM	4.27172e-26	0	0	0	0	1.3107e-25	4.16296e-26	0	2.7896e-26	0	0	1.32757e-38	0	5.31021e-39	0	0	0
ABCFK	0.00162917	1.05657e-28	1.00728e-29	9.3103e-42	0	0.00729319	0.00749309	1.62505e-26	0.0113737	3.77552e-39	0	4.62453e-14	0	2.82774e-14	1.52153e-26	5.90131e-27	0
ABCFKL	0.000611953	6.33446e-40	5.7733e-41	0	0	0.00280788	0.00370133	1.12178e-37	0.00395339	0	0	3.00455e-14	0	9.73411e-15	7.11978e-27	1.34224e-38	0
ABCFKLM	3.39689e-15	0	0	0	0	1.36548e-14	9.86519e-15	0	7.03976e-15	0	0	2.54243e-26	0	7.14512e-27	2.54249e-39	0	0
ABCFKM	7.85902e-15	3.07878e-40	1.99026e-41	0	0	2.64811e-14	1.58943e-14	1.31258e-38	1.48939e-14	0	0	2.60105e-26	0	1.3481e-26	3.91221e-39	1.2219e-39	0
ABCFL	0.00140097	5.71735e-40	4.59025e-41	1.61041e-41	0	0.00650285	0.00669549	2.73257e-26	0.00975359	6.07154e-39	0	4.23616e-14	0	2.56608e-14	1.41089e-26	5.57417e-27	0
ABCFLM	5.8937e-15	0	0	0	0	2.65323e-14	1.84069e-14	3.70075e-38	1.89409e-14	0	0	3.87391e-26	0	2.01362e-26	5.84773e-39	1.77e-39	0
ABCFM	7.88785e-15	3.06696e-40	2.30044e-41	6.39917e-42	0	3.1395e-14	1.629e-14	2.51885e-39	1.85527e-14	2.51222e-39	0	2.00195e-26	0	9.33309e-27	1.00475e-39	0	0
ABCG	0.00141674	1.24256e-28	1.25567e-29	5.1867e-30	0	0.00559799	0.00410106	1.19611e-27	0.00597773	2.87762e-27	0	1.07435e-14	0	5.25674e-15	0	5.57975e-29	0
ABCGH	5.61338e-15	2.7396e-40	2.09752e-41	5.85064e-42	0	2.171e-14	1.04602e-14	1.9768e-39	1.07982e-14	1.94707e-39	0	8.54668e-27	0	3.55025e-27	0	0	0
ABCGHI	1.39333e-15	0	0	0	0	5.36642e-15	2.68365e-15	0	2.71662e-15	0	0	3.41712e-27	0	1.62375e-27	0	2.66496e-41	0
ABCGHIJ	6.49925e-27	0	0	0	0	2.84386e-27	1.03522e-27	0	7.55307e-28	0	0	4.85239e-40	0	2.07841e-40	0	0	0
ABCGHIJK	4.42561e-30	0	0	0	0	1.69248e-30	1.3226e-30	0	1.99685e-31	0	0	2.5848e-43	0	0	0	0	0
ABCGHIJL	2.438e-27	0	0	0	0	1.10908e-27	8.62278e-28	0	1.13628e-28	0	0	1.29605e-40	0	0	0	0	0
ABCGHIJM	8.51453e-41	0	0	0	0	3.26111e-41	1.71599e-41	0	7.37651e-42	0	0	0	0	0	0	0	0
ABCGHIK	4.40457e-16	0	0	0	0	1.7769e-16	1.05157e-16	0	2.37713e-17	0	0	3.48849e-29	0	1.50536e-39	0	0	0
ABCGHIKL	4.35817e-16	0	0	0	0	2.32921e-16	2.6137e-16	0	1.77982e-16	0	0	7.12304e-28	0	3.42322e-39	0	0	0
ABCGHIKM	4.38163e-30	0	0	0	0	1.68822e-30	1.31368e-30	0	2.03346e-31	0	0	2.62499e-43	0	0	0	0	0
ABCGHIL	4.13342e-16	0	0	0	0	1.80978e-15	1.06575e-15	0	2.27866e-16	0	0	3.03349e-28	0	1.33461e-38	0	0	0
ABCGHILM	2.23611e-27	0	0	0	0	1.02198e-27	7.90972e-28	0	1.06987e-28	0	0	1.21686e-40	0	0	0	0	0
ABCGHIM	5.85769e-27	0	0	0	0	2.57405e-27	9.30143e-28	0	6.82346e-28	0	0	4.34284e-40	0	1.86193e-40	0	0	0
ABCGHJ	2.85914e-26	0	0	0	0	8.52421e-26	2.52583e-26	0	1.54453e-26	0	0	5.23383e-39	0	1.86053e-39	0	0	0
ABCGHJK	2.68726e-26	0	0	0	0	1.18128e-26	4.63859e-27	0	2.88443e-27	0	0	1.94664e-39	0	8.48027e-40	0	0	0
ABCGHJKL	1.02365e-26	0	0	0	0	4.35291e-27	3.44134e-27	0	3.4584e-28	0	0	4.33531e-40	0	0	0	0	0
ABCGHJKM	3.70246e-40	0	0	0	0	1.47782e-40	7.95385e-41	0	3.49657e-41	0	0	0	0	0	0	0	0
ABCGHJL	2.03685e-26	0	0	0	0	7.66597e-26	3.00455e-26	0	1.77918e-26	0	0	1.33535e-38	0	5.88692e-39	0	0	0
ABCGHJLM	1.02046e-37	0	0	0	0	3.95381e-38	2.11541e-38	0	8.32515e-39	0	0	0	0	0	0	0	0
ABCGHJM	1.16751e-37	0	0	0	0	3.93897e-38	8.99976e-39	0	4.12129e-39	0	0	0	0	0	0	0	0
ABCGHK	5.28469e-15	2.79611e-40	1.80356e-41	0	0	1.72056e-14	9.43165e-15	1.12894e-38	7.84774e-15	0	0	9.93921e-27	0	4.77489e-27	0	9.77668e-41	0
ABCGHKL	1.55583e-15	0	0	0	0	5.30511e-15	3.25014e-15	0	4.74709e-16	0	0	7.47522e-28	0	2.97524e-38	0	0	0
ABCGHKLM	9.53925e-27	0	0	0	0	4.07734e-27	3.20809e-27	0	3.29071e-28	0	0	4.09462e-40	0	0	0	0	0
ABCGHKM	2.48578e-26	0	0	0	0	1.09894e-26	4.29845e-27	0	2.67833e-27	0	0	1.79034e-39	0	7.80728e-40	0	0	0
ABCGHL	3.7254e-15	0	0	0	0	1.59866e-14	1.0184e-14	3.2544e-38	9.13087e-15	0	0	1.40842e-26	0	6.9337e-27	0	7.11937e-40	0
ABCGHLM	1.88342e-26	0	0	0	0	7.09084e-26	2.76533e-26	0	1.64152e-26	0	0	1.21454e-38	0	5.35595e-39	0	0	0
ABCGHM	2.61819e-26	0	0	0	0	7.81584e-26	2.30381e-26	0	1.41419e-26	0	0	4.73031e-39	0	1.68252e-39	0	0	0
ABCGI	0.000282252	2.83705e-40	2.17372e-41	6.08381e-42	0	0.00140519	0.00122389	2.13046e-39	0.00213498	2.07321e-39	0	6.12986e-15	0	3.45193e-15	0	3.08093e-28	0
ABCGIJ	1.41298e-15	0	0	0	0	5.2521e-15	2.65322e-15	0	2.60657e-15	0	0	3.32981e-27	0	1.5824e-27	0	2.59061e-41	0
ABCGIJK	4.34236e-16	0	0	0	0	1.7184e-16	1.01332e-16	0	2.25805e-17	0	0	3.37519e-29	0	1.45629e-39	0	0	0
ABCGIJKL	4.20411e-16	0	0	0	0	2.19086e-16	2.44253e-16	0	1.6456e-16	0	0	6.61892e-28	0	3.19099e-39	0	0	0
ABCGIJKM	6.51244e-30	0	0	0	0	2.44535e-30	1.89785e-30	0	2.91192e-31	0	0	3.79857e-43	0	0	0	0	0
ABCGIJL	4.14692e-16	0	0	0	0	1.72032e-15	1.01724e-15	0	2.13122e-16	0	0	2.86013e-28	0	1.28687e-38	0	0	0
ABCGIJLM	2.19545e-27	0	0	0	0	9.69425e-28	7.47139e-28	0	9.94004e-29	0	0	1.13172e-40	0	0	0	0	0
ABCGIJM	5.9328e-27	0	0	0	0	2.53718e-27	9.25351e-28	0	6.5728e-28	0	0	4.28946e-40	0	1.84161e-40	0	0	0
ABCGIK	8.73707e-05	2.87745e-40	1.85261e-41	0	0	0.000249485	0.000229123	1.20004e-38	6.51333e-05	0	0	1.99232e-16	0	8.29574e-27	0	2.62164e-40	0
ABCGIKL	5.32914e-05	0	0	0	0	0.000204348	0.000203198	0	0.000182349	0	0	1.28008e-15	0	6.06165e-27	0	1.3569e-38	0
ABCGIKLM	3.97842e-16	0	0	0	0	2.08911e-16	2.32782e-16	0	1.57551e-16	0	0	6.32122e-28	0	3.03563e-39	0	0	0
ABCGIKM	4.02686e-16	0	0	0	0	1.60673e-16	9.44824e-17	0	2.15729e-17	0	0	3.21037e-29	0	1.33574e-39	0	0	0
ABCGIL	7.58621e-05	0	0	0	0	0.000356859	0.000380162	3.43164e-38	0.000110534	0	0	3.3372e-16	0	1.51815e-26	0	1.75108e-39	0
ABCGILM	3.8564e-16	0	0	0	0	1.60175e-15	9.4319e-16	0	2.02659e-16	0	0	2.6956e-28	0	1.16806e-38	0	0	0
ABCGIM	1.28583e-15	0	0	0	0	4.7834e-15	2.40481e-15	0	2.37949e-15	0	0	2.99265e-27	0	1.42258e-27	0	2.46451e-41	0
ABCGJ	5.72876e-15	2.75091e-40	2.07158e-41	5.84428e-42	0	2.12903e-14	1.03445e-14	2.10284e-39	1.03889e-14	1.96814e-39	0	8.38586e-27	0	3.48172e-27	0	0	0
ABCGJK	5.30417e-15	2.73579e-40	1.75419e-41	0	0	1.6758e-14	9.24618e-15	1.14064e-38	7.53522e-15	0	0	9.76638e-27	0	4.69672e-27	0	1.07948e-40	0
ABCGJKL	1.55802e-15	0	0	0	0	5.06822e-15	3.11596e-15	0	4.38712e-16	0	0	6.97669e-28	0	2.89276e-38	0	0	0
ABCGJKLM	9.36657e-27	0	0	0	0	3.89438e-27	3.05638e-27	0	3.03718e-28	0	0	3.75092e-40	0	0	0	0	0
ABCGJKM	2.49689e-26	0	0	0	0	1.07847e-26	4.247e-27	0	2.59029e-27	0	0	1.78723e-39	0	7.8079e-40	0	0	0
ABCGJL	3.84575e-15	0	0	0	0	1.58338e-14	1.01044e-14	3.26516e-38	8.87369e-15	0	0	1.38854e-26	0	6.83426e-27	0	6.99245e-40	0
ABCGJLM	1.93837e-26	0	0	0	0	6.93267e-26	2.75052e-26	0	1.61241e-26	0	0	1.21621e-38	0	5.36249e-39	0	0	0
ABCGJM	2.67167e-26	0	0	0	0	7.76196e-26	2.3262e-26	0	1.4015e-26	0	0	4.85334e-39	0	1.72932e-39	0	0	0
ABCGK	0.00104919	9.15454e-29	8.66136e-30	8.18457e-42	0	0.00429146	0.00406263	1.36937e-26	0.00535198	2.99338e-39	0	1.55685e-14	0	8.86489e-15	0	8.97863e-28	0
ABCGKL	0.000279026	5.44199e-40	4.91503e-41	0	0	0.000989628	0.00109238	9.5042e-38	0.000209241	0	0	7.31862e-16	0	2.91582e-26	0	4.52978e-39	0
ABCGKLM	1.46391e-15	0	0	0	0	4.77393e-15	2.93002e-15	0	4.20317e-16	0	0	6.60745e-28	0	2.67022e-38	0	0	0
ABCGKM	4.92306e-15	2.51977e-40	1.62325e-41	0	0	1.5604e-14	8.59749e-15	1.05423e-38	7.04651e-15	0	0	9.00862e-27	0	4.33522e-27	0	9.30152e-41	0
ABCGL	0.000895147	5.07686e-40	3.99566e-41	1.42025e-41	0	0.00366007	0.0034572	2.34273e-26	0.00424075	4.9558e-39	0	1.35511e-14	0	7.80884e-15	0	1.37553e-27	0
ABCGLM	3.58072e-15	0	0	0	0	1.47391e-14	9.37401e-15	2.9985e-38	8.26467e-15	0	0	1.27254e-26	0	6.2649e-27	0	6.71103e-40	0
ABCGM	5.27902e-15	2.56309e-40	1.89855e-41	5.39036e-42	0	1.96027e-14	9.48272e-15	2.02189e-39	9.57198e-15	1.92239e-39	0	7.61041e-27	0	3.15982e-27	0	0	0
ABCH	4.64025e-15	1.97675e-40	5.87951e-42	2.1314e-42	0	1.96738e-14	7.01159e-15	1.04584e-39	1.0551e-14	2.06594e-27	0	6.1248e-27	0	2.32777e-27	0	0	0
ABCHI	1.13258e-15	0	0	0	0	6.21342e-15	2.51534e-15	0	4.46416e-15	1.48797e-39	0	3.88482e-27	0	1.61666e-27	0	0	0
ABCHIJ	6.19459e-27	0	0	0	0	2.47319e-26	6.15533e-27	0	5.30143e-27	0	0	2.0095e-39	0	7.13454e-40	0	0	0
ABCHIJK	3.51596e-27	0	0	0	0	1.35767e-27	5.14722e-28	0	2.81085e-28	0	0	1.74871e-40	0	3.71446e-41	0	0	0
ABCHIJKL	5.51992e-27	0	0	0	0	2.90862e-27	2.44755e-27	0	1.80031e-27	0	0	3.13119e-39	0	8.6101e-40	0	0	0
ABCHIJKM	6.80603e-41	0	0	0	0	2.27259e-41	1.23954e-41	0	3.92449e-42	0	0	0	0	0	0	0	0
ABCHIJL	3.41502e-27	0	0	0	0	1.79066e-26	6.54537e-27	0	3.42307e-27	0	0	1.91461e-39	0	4.04126e-40	0	0	0
ABCHIJLM	1.80171e-38	0	0	0	0	6.10314e-39	3.27052e-39	0	9.36078e-40	0	0	0	0	0	0	0	0
ABCHIJM	2.64368e-38	0	0	0	0	8.08301e-39	1.6237e-39	0	9.72088e-40	0	0	0	0	0	0	0	0
ABCHIK	6.74971e-16	0	0	0	0	2.63993e-15	1.40037e-15	0	1.0812e-15	0	0	1.29132e-27	0	3.09616e-28	0	3.24183e-41	0
ABCHIKL	7.40098e-16	0	0	0	0	4.50487e-15	2.85991e-15	0	3.36805e-15	0	0	8.40432e-27	0	2.30028e-27	0	4.3167e-39	0
ABCHIKLM	5.19076e-27	0	0	0	0	2.75868e-27	2.31594e-27	0	1.71802e-27	0	0	2.96835e-39	0	8.18861e-40	0	0	0
ABCHIKM	3.27301e-27	0	0	0	0	1.27926e-27	4.82778e-28	0	2.68862e-28	0	0	1.66016e-40	0	3.53897e-41	0	0	0
ABCHIL	5.97506e-16	0	0	0	0	3.70459e-15	2.25619e-15	0	2.03821e-15	0	0	2.41809e-27	0	5.75027e-28	0	2.18457e-40	0
ABCHILM	3.1853e-27	0	0	0	0	1.67523e-26	6.08845e-27	0	3.25173e-27	0	0	1.79633e-39	0	3.80318e-40	0	0	0
ABCHIM	5.6424e-27	0	0	0	0	2.2529e-26	5.56276e-27	0	4.8448e-27	0	0	1.80908e-39	0	6.40855e-40	0	0	0
ABCHJ	2.15149e-26	0	0	0	0	8.61432e-26	2.07343e-26	0	2.02911e-26	1.38775e-39	0	5.09891e-39	0	1.64823e-39	0	0	0
ABCHJK	2.49016e-26	0	0	0	0	8.23759e-26	2.56018e-26	0	1.56628e-26	0	0	6.10444e-39	0	2.21675e-39	0	0	0
ABCHJKL	1.14714e-26	0	0	0	0	4.61249e-26	1.86838e-26	0	7.47843e-27	0	0	4.85794e-39	0	1.06903e-39	0	0	0
ABCHJKLM	6.79904e-38	0	0	0	0	2.34908e-38	1.31496e-38	0	3.45091e-39	0	0	0	0	0	0	0	0
ABCHJKM	1.17744e-37	0	0	0	0	3.84369e-38	9.18887e-39	0	4.17539e-39	0	0	0	0	0	0	0	0
ABCHJL	1.80819e-26	0	0	0	0	8.16819e-26	2.97733e-26	0	2.1368e-26	0	0	9.58738e-39	0	3.49299e-39	0	0	0
ABCHJLM	9.23716e-38	0	0	0	0	3.49014e-37	8.22348e-38	0	3.52965e-38	0	0	0	0	0	0	0	0
ABCHJM	1.08139e-37	0	0	0	0	3.24878e-37	5.03105e-38	0	2.53154e-38	0	0	0	0	0	0	0	0
ABCHK	4.60937e-15	1.8145e-40	1.08555e-41	0	0	2.0043e-14	1.02972e-14	7.22282e-39	1.0889e-14	2.25174e-39	0	9.80422e-27	0	4.16212e-27	0	1.61895e-40	0
ABCHKL	2.00432e-15	0	0	0	0	8.9842e-15	6.12709e-15	8.27644e-39	3.89237e-15	0	0	5.31137e-27	0	1.33968e-27	0	6.74964e-40	0
ABCHKLM	1.07983e-26	0	0	0	0	4.35767e-26	1.76184e-26	0	7.16211e-27	0	0	4.58552e-39	0	1.01178e-39	0	0	0
ABCHKM	2.30828e-26	0	0	0	0	7.66094e-26	2.37695e-26	0	1.46154e-26	0	0	5.62653e-39	0	2.04151e-39	0	0	0
ABCHL	3.91449e-15	0	0	0	0	1.76621e-14	9.14572e-15	1.23518e-38	9.25423e-15	3.8839e-39	0	8.97771e-27	0	3.79455e-27	0	0	0
ABCHLM	1.68621e-26	0	0	0	0	7.59195e-26	2.75216e-26	0	1.98141e-26	0	0	8.74898e-39	0	3.18141e-39	0	0	0
ABCHM	1.97857e-26	0	0	0	0	7.88412e-26	1.8854e-26	0	1.85763e-26	1.3672e-39	0	4.60621e-39	0	1.48815e-39	0	0	0
ABCI	0.000261915	2.08092e-40	6.15902e-42	2.25208e-42	0	0.00156922	0.000957153	1.11519e-39	0.0026774	2.16494e-27	0	5.4744e-15	0	2.71562e-15	0	1.65084e-28	0
ABCIJ	1.1818e-15	0	0	0	0	6.10429e-15	2.51973e-15	0	4.25242e-15	1.48292e-39	0	3.74659e-27	0	1.55803e-27	0	0	0
ABCIJK	6.82914e-16	0	0	0	0	2.55944e-15	1.36476e-15	0	1.03015e-15	0	0	1.24745e-27	0	3.00299e-28	0	3.15437e-41	0
ABCIJKL	7.47176e-16	0	0	0	0	4.27535e-15	2.73481e-15	0	3.14402e-15	0	0	7.93092e-27	0	2.17597e-27	0	4.16412e-39	0
ABCIJKLM	5.13677e-27	0	0	0	0	2.6209e-27	2.19163e-27	0	1.59926e-27	0	0	2.77215e-39	0	7.65229e-40	0	0	0
ABCIJKM	3.30124e-27	0	0	0	0	1.25703e-27	4.76554e-28	0	2.59092e-28	0	0	1.64455e-40	0	3.52561e-41	0	0	0
ABCIJL	6.20071e-16	0	0	0	0	3.58924e-15	2.18552e-15	0	1.90837e-15	0	0	2.28256e-27	0	5.4407e-28	0	2.12636e-40	0
ABCIJLM	3.27307e-27	0	0	0	0	1.60752e-26	5.92708e-27	0	3.08332e-27	0	0	1.73504e-39	0	3.67994e-40	0	0	0
ABCIJM	5.83396e-27	0	0	0	0	2.23778e-26	5.65234e-27	0	4.74741e-27	0	0	1.82217e-39	0	6.46373e-40	0	0	0
ABCIK	0.000133422	1.88055e-40	1.12051e-41	0	0	0.000686224	0.000635065	7.59903e-39	0.000864464	2.36291e-39	0	2.5138e-15	0	7.31353e-16	0	1.00884e-27	0
ABCIKL	0.000116856	0	0	0	0	0.000769721	0.000941552	8.37852e-39	0.00180763	0	0	9.58101e-15	0	3.10617e-15	0	1.74191e-26	7.58041e-37
ABCIKLM	7.10187e-16	0	0	0	0	4.0883e-15	2.60974e-15	0	3.02646e-15	0	0	7.54355e-27	0	2.07628e-27	0	4.04214e-39	0
ABCIKM	6.38327e-16	0	0	0	0	2.41664e-15	1.28424e-15	0	9.93922e-16	0	0	1.19137e-27	0	2.88024e-28	0	3.05872e-41	0
ABCIL	0.000135486	0	0	0	0	0.00085171	0.00077584	1.29989e-38	0.000972665	4.07191e-39	0	2.57565e-15	0	7.38822e-16	0	4.27603e-28	0
ABCILM	5.82703e-16	0	0	0	0	3.38599e-15	2.0505e-15	0	1.83231e-15	0	0	2.16512e-27	0	5.18185e-28	0	2.03812e-40	0
ABCIM	1.08263e-15	0	0	0	0	5.57859e-15	2.28512e-15	0	3.91194e-15	1.44558e-39	0	3.38864e-27	0	1.40486e-27	0	0	0
ABCJ	4.8407e-15	2.0268e-40	5.74795e-42	2.12667e-42	0	1.94086e-14	7.04788e-15	1.10819e-39	1.01118e-14	2.08589e-27	0	5.94442e-27	0	2.25589e-27	0	0	0
ABCJK	4.71623e-15	1.80004e-40	1.056e-41	0	0	1.95557e-14	1.01147e-14	7.2632e-39	1.03628e-14	2.25624e-39	0	9.49326e-27	0	4.03524e-27	0	1.58463e-40	0
ABCJKL	2.04649e-15	0	0	0	0	8.71264e-15	5.90631e-15	8.21992e-39	3.59636e-15	0	0	4.94426e-27	0	1.25378e-27	0	6.63248e-40	0
ABCJKLM	1.09941e-26	0	0	0	0	4.18802e-26	1.70757e-26	0	6.71101e-27	0	0	4.37572e-39	0	9.68228e-40	0	0	0
ABCJKM	2.35531e-26	0	0	0	0	7.56637e-26	2.37835e-26	0	1.43043e-26	0	0	5.70056e-39	0	2.07567e-39	0	0	0
ABCJL	4.13414e-15	0	0	0	0	1.75938e-14	9.14426e-15	1.24916e-38	8.9506e-15	3.95034e-39	0	8.80272e-27	0	3.73255e-27	0	0	0
ABCJLM	1.77235e-26	0	0	0	0	7.59015e-26	2.76788e-26	0	1.94333e-26	0	0	8.7939e-39	0	3.21037e-39	0	0	0
ABCJM	2.05722e-26	0	0	0	0	7.85787e-26	1.91469e-26	0	1.82855e-26	1.42672e-39	0	4.6652e-39	0	1.5087e-39	0	0	0
ABCK	0.0011289	6.69231e-29	5.11803e-30	3.06278e-42	0	0.00515246	0.00403747	7.05767e-27	0.00619445	3.11922e-27	0	1.30188e-14	0	6.57835e-15	0	5.04869e-28	0
ABCKL	0.00047567	3.03912e-40	1.90196e-41	0	0	0.00207221	0.00208648	8.66201e-27	0.00182854	5.59674e-39	0	5.51578e-15	0	1.68532e-15	0	4.23128e-27	0
ABCKLM	1.93788e-15	0	0	0	0	8.27817e-15	5.59724e-15	8.20429e-39	3.47018e-15	0	0	4.70247e-27	0	1.1975e-27	0	6.44338e-40	0
ABCKM	4.39138e-15	1.66167e-40	9.68222e-42	0	0	1.81992e-14	9.38919e-15	6.76896e-39	9.68087e-15	2.24832e-39	0	8.74061e-27	0	3.70983e-27	0	1.55828e-40	0
ABCL	0.00123894	4.30912e-40	1.11132e-41	3.74347e-42	0	0.00557885	0.00414082	1.13807e-26	0.00518336	4.64995e-27	0	1.07237e-14	0	5.34892e-15	0	4.32246e-28	0
ABCLM	3.88345e-15	0	0	0	0	1.64515e-14	8.51116e-15	1.15994e-38	8.36303e-15	3.9209e-39	0	8.07792e-27	0	3.41675e-27	0	0	0
ABCM	4.47645e-15	1.88028e-40	5.12943e-42	1.90221e-42	0	1.78086e-14	6.4302e-15	1.08194e-39	9.29439e-15	2.08136e-27	0	5.35809e-27	0	2.02818e-27	0	0	0
ABD	0.00637138	2.41141e-27	4.00292e-28	2.88557e-29	0	0.00482412	0.00241486	1.23539e-27	0.00283488	0	0	0.00623897	0	0.00358342	0	4.5984e-17	0
ABDE	0.00473025	8.15375e-28	4.90603e-28	3.74825e-29	0	0.00328904	0.00188974	1.39042e-27	0.0016872	0	0	0.00745528	0	0.00466641	0	1.25976e-16	0
ABDEF	0.00501161	8.34107e-28	7.27928e-28	6.46204e-29	0	0.00331271	0.00224124	2.67551e-27	0.00175831	0	0	0.025139	0	0.0196053	1.48774e-14	1.63409e-15	0
ABDEFG	0.0024082	4.91218e-28	6.44708e-28	6.82001e-29	0	0.00154232	0.00105596	3.00178e-27	0.000730973	0	0	0.0241177	0	0.0201706	2.28124e-14	2.65e-15	0
ABDEFGH	7.23788e-25	1.82951e-49	2.25018e-49	1.47328e-50	0	4.69201e-25	3.4607e-25	1.27959e-48	2.38701e-25	0	0	3.62208e-24	0	2.7129e-24	2.38556e-36	4.86558e-37	0
ABDEFGHI	2.74601e-36	0	0	0	0	2.80141e-36	5.99063e-36	0	7.96535e-36	0	0	1.64538e-34	0	1.50202e-34	6.059e-46	4.46964e-46	0
ABDEFGHJ	2.52688e-39	0	0	0	0	1.42051e-39	1.12422e-39	0	6.43287e-40	0	0	3.02987e-39	0	2.4037e-39	7.80118e-52	3.29965e-52	0
ABDEFGHK	8.12212e-36	3.55811e-59	3.59861e-59	0	0	8.27047e-36	1.76604e-35	1.76073e-57	2.26956e-35	0	0	4.44676e-34	0	4.06035e-34	1.65723e-45	1.22103e-45	0
ABDEFGHL	5.62304e-25	0	0	0	0	3.93642e-25	5.04835e-25	5.29446e-47	4.80136e-25	0	0	7.17183e-24	0	6.39581e-24	2.44299e-35	1.7713e-35	0
ABDEFGHM	2.43069e-39	0	0	0	0	1.37033e-39	1.07882e-39	0	6.23696e-40	0	0	2.92929e-39	0	2.3271e-39	7.47413e-52	3.13836e-52	0
ABDEFGI	3.31221e-14	1.87348e-49	2.28564e-49	1.50924e-50	0	2.43104e-14	2.54737e-14	1.38158e-48	2.34742e-14	0	0	2.27291e-12	0	2.3819e-12	1.08662e-23	1.01602e-23	0
ABDEFGIJ	1.59218e-28	0	0	0	0	1.09326e-28	1.35951e-28	0	1.35918e-28	0	0	1.8032e-27	0	1.5913e-27	5.89061e-39	4.25313e-39	0
ABDEFGIK	4.44512e-26	3.60596e-59	3.62831e-59	0	0	4.04716e-26	1.09949e-25	1.83593e-57	3.469e-35	0	0	6.72419e-34	0	6.13377e-34	2.50119e-45	1.84219e-45	0
ABDEFGIL	4.63627e-15	0	0	0	0	3.17358e-15	5.20014e-15	5.53703e-47	9.40589e-25	0	0	1.37515e-23	0	1.22384e-23	4.63821e-35	3.35978e-35	0
ABDEFGIM	1.53365e-28	0	0	0	0	1.05844e-28	1.31259e-28	0	1.3254e-28	0	0	1.75101e-27	0	1.54572e-27	5.74144e-39	4.14369e-39	0
ABDEFGJ	3.27405e-18	4.91136e-43	9.67998e-43	5.70035e-44	0	1.99543e-18	1.08033e-18	3.73131e-42	6.9038e-19	0	0	1.53115e-17	0	1.09825e-17	8.41434e-30	1.66104e-30	0
ABDEFGJK	4.96448e-28	6.69543e-52	5.8463e-52	0	0	3.42508e-28	4.30719e-28	2.56936e-50	4.26309e-28	0	0	5.60111e-27	0	4.9574e-27	1.86e-38	1.34319e-38	0
ABDEFGJL	5.56493e-25	0	0	0	0	3.87185e-25	4.97205e-25	5.28073e-47	4.70192e-25	0	0	6.94443e-24	0	6.19285e-24	2.37153e-35	1.72176e-35	0
ABDEFGJM	2.11769e-39	0	0	0	0	1.19842e-39	9.62538e-40	0	5.60717e-40	0	0	2.75145e-39	0	2.19619e-39	7.10512e-52	2.99062e-52	0
ABDEFGK	9.46727e-14	8.04995e-38	1.56104e-37	2.0549e-50	0	6.87765e-14	7.26868e-14	8.32442e-36	6.22589e-14	0	0	6.13333e-12	0	6.45049e-12	2.94081e-23	2.75281e-23	0
ABDEFGKL	1.6957e-14	1.72768e-48	1.5507e-48	0	0	1.14838e-14	1.88099e-14	1.32172e-46	1.99973e-24	0	0	2.80877e-23	0	2.50128e-23	9.48097e-35	6.85871e-35	0
ABDEFGKM	4.86389e-28	6.63692e-52	5.81564e-52	0	0	3.37037e-28	4.23135e-28	2.52414e-50	4.22348e-28	0	0	5.53761e-27	0	4.90558e-27	1.84309e-38	1.33047e-38	0
ABDEFGL	0.00148356	3.64627e-39	7.46856e-39	4.20095e-40	0	0.00101529	0.00078296	1.3845e-25	0.000587944	0	0	0.0920821	0	0.0930163	3.71026e-13	3.38204e-13	0
ABDEFGLM	5.25008e-25	0	0	0	0	3.67149e-25	4.71552e-25	5.02662e-47	4.50472e-25	0	0	6.68377e-24	0	5.96921e-24	2.29259e-35	1.66458e-35	0
ABDEFGM	2.75132e-18	4.16738e-43	8.35677e-43	4.88894e-44	0	1.68068e-18	9.05296e-19	3.23054e-42	5.86163e-19	0	0	1.30681e-17	0	9.38146e-18	7.11925e-30	1.36586e-30	0
ABDEFH	1.59643e-14	1.20437e-39	1.0038e-39	4.28611e-41	0	9.38345e-15	3.86159e-15	2.82991e-39	2.09282e-15	0	0	1.73565e-14	0	1.14567e-14	5.18747e-27	9.33688e-28	0
ABDEFHI	2.1964e-25	0	0	0	0	1.43507e-25	1.03989e-25	0	8.31259e-26	0	0	1.70214e-24	0	1.38422e-24	2.13425e-36	1.29266e-36	0
ABDEFHIJ	1.27562e-39	0	0	0	0	7.29269e-40	6.02252e-40	0	3.7868e-40	0	0	2.1275e-39	0	1.66133e-39	1.66349e-51	9.61174e-52	0
ABDEFHIK	4.50939e-37	0	0	0	0	3.21717e-37	6.83776e-37	0	6.88223e-47	0	0	5.56164e-46	0	4.40038e-46	4.88591e-58	2.88431e-58	0
ABDEFHIL	4.59431e-26	0	0	0	0	2.44471e-26	3.17741e-26	0	1.82048e-36	0	0	1.11912e-35	0	8.63735e-36	8.89456e-48	5.16103e-48	0
ABDEFHIM	1.24991e-39	0	0	0	0	7.17027e-40	5.89225e-40	0	3.75602e-40	0	0	2.10539e-39	0	1.64503e-39	1.64944e-51	9.5244e-52	0
ABDEFHJ	5.1338e-29	0	0	0	0	2.69928e-29	9.40134e-30	0	4.93062e-30	0	0	3.39849e-29	0	1.95288e-29	4.96428e-42	9.75289e-43	0
ABDEFHJK	3.99664e-39	0	0	0	0	2.30077e-39	1.9161e-39	0	1.20251e-39	0	0	6.48659e-39	0	5.08399e-39	5.21687e-51	3.01943e-51	0
ABDEFHJL	3.0093e-36	0	0	0	0	1.74266e-36	1.48624e-36	0	8.7528e-37	0	0	5.46414e-36	0	4.31935e-36	4.53039e-48	2.6384e-48	0
ABDEFHJM	2.7237e-50	0	0	0	0	1.32074e-50	7.07118e-51	0	2.742e-51	0	0	4.26402e-51	0	2.73677e-51	0	0	0
ABDEFHK	6.51552e-25	2.4588e-49	3.03243e-49	0	0	4.24364e-25	3.1693e-25	4.9096e-48	2.26493e-25	0	0	4.66157e-24	0	3.81031e-24	5.94369e-36	3.62749e-36	0
ABDEFHKL	1.47693e-25	0	0	0	0	8.42635e-26	1.09712e-25	0	3.97046e-36	0	0	2.31734e-35	0	1.78452e-35	1.85038e-47	1.07281e-47	0
ABDEFHKM	3.97841e-39	0	0	0	0	2.29738e-39	1.90602e-39	0	1.20913e-39	0	0	6.50346e-39	0	5.10143e-39	5.236e-51	3.02717e-51	0
ABDEFHL	1.02551e-14	0	0	0	0	6.27455e-15	3.39043e-15	7.98569e-38	2.11891e-15	0	0	6.73478e-14	0	5.27513e-14	7.16266e-26	4.25286e-26	0
ABDEFHLM	2.83015e-36	0	0	0	0	1.64496e-36	1.39974e-36	0	8.34341e-37	0	0	5.2277e-36	0	4.13791e-36	4.3482e-48	2.52876e-48	0
ABDEFHM	4.89046e-29	0	0	0	0	2.5765e-29	8.91252e-30	0	4.73376e-30	0	0	3.25993e-29	0	1.87502e-29	4.72815e-42	9.12102e-43	0
ABDEFI	0.000756089	1.23136e-39	1.02404e-39	4.40411e-41	0	0.000488233	0.000342021	3.03667e-39	0.000281308	0	0	0.0125277	0	0.0114643	2.63569e-14	1.93327e-14	0
ABDEFIJ	2.98371e-18	0	0	0	0	1.83599e-18	9.74343e-19	0	7.24535e-19	0	0	2.05292e-17	0	1.59504e-17	2.13645e-29	1.25959e-29	0
ABDEFIJK	4.10474e-29	0	0	0	0	2.02409e-29	2.56371e-29	0	1.96539e-39	0	0	1.03234e-38	0	7.90869e-39	8.06323e-51	4.66499e-51	0
ABDEFIJL	4.50158e-26	0	0	0	0	2.3953e-26	3.11856e-26	0	1.79543e-36	0	0	1.07759e-35	0	8.31763e-36	8.61495e-48	5.01038e-48	0
ABDEFIJM	1.68679e-39	0	0	0	0	9.64474e-40	7.98255e-40	0	5.06123e-40	0	0	2.81846e-39	0	2.20609e-39	2.23137e-51	1.29271e-51	0
ABDEFIK	5.3149e-15	2.50412e-49	3.07369e-49	0	0	2.72687e-15	2.94577e-15	5.18855e-48	3.59268e-25	0	0	7.27553e-24	0	5.78835e-24	9.01369e-36	5.49448e-36	0
ABDEFIKL	2.88813e-15	0	0	0	0	5.07294e-16	8.44663e-16	0	6.90206e-26	0	0	8.92467e-25	0	2.79297e-35	2.92886e-47	1.42918e-47	0
ABDEFIKM	4.07569e-29	0	0	0	0	2.01159e-29	2.53639e-29	0	1.96957e-39	0	0	1.03375e-38	0	7.92159e-39	8.09102e-51	4.67601e-51	0
ABDEFIL	0.000127625	0	0	0	0	6.56941e-05	5.21604e-05	8.55871e-38	4.40615e-15	0	0	1.33891e-13	0	1.02046e-13	1.3747e-25	8.13884e-26	0
ABDEFILM	4.22363e-26	0	0	0	0	2.24973e-26	2.921e-26	0	1.70503e-36	0	0	1.02912e-35	0	7.95004e-36	8.26169e-48	4.80157e-48	0
ABDEFIM	2.81834e-18	0	0	0	0	1.73814e-18	9.17209e-19	0	6.92962e-19	0	0	1.97771e-17	0	1.53901e-17	2.05281e-29	1.21049e-29	0
ABDEFJ	1.57089e-14	1.15744e-39	9.6514e-40	4.18702e-41	0	9.21531e-15	3.78849e-15	2.93978e-39	2.04197e-15	0	0	1.67597e-14	0	1.10761e-14	5.02509e-27	9.02556e-28	0
ABDEFJK	9.23687e-18	2.07741e-42	4.19867e-42	0	0	5.67796e-18	3.13224e-18	4.35612e-41	2.09488e-18	0	0	6.36105e-17	0	4.97296e-17	6.74216e-29	4.00859e-29	0
ABDEFJKL	1.45357e-25	0	0	0	0	8.29324e-26	1.08323e-25	0	3.91183e-36	0	0	2.24188e-35	0	1.72816e-35	1.79854e-47	1.04498e-47	0
ABDEFJKM	5.44864e-39	0	0	0	0	3.14035e-39	2.62765e-39	0	1.66434e-39	0	0	9.0474e-39	0	7.11395e-39	7.34895e-51	4.26397e-51	0
ABDEFJL	1.02145e-14	0	0	0	0	6.23575e-15	3.39582e-15	8.14259e-38	2.1117e-15	0	0	6.49394e-14	0	5.09558e-14	6.95579e-26	4.14284e-26	0
ABDEFJLM	2.82883e-36	0	0	0	0	1.63652e-36	1.39892e-36	0	8.29108e-37	0	0	5.10492e-36	0	4.04569e-36	4.24705e-48	2.47559e-48	0
ABDEFJM	4.25208e-29	0	0	0	0	2.23338e-29	7.7997e-30	0	4.09819e-30	0	0	2.75356e-29	0	1.58768e-29	4.02875e-42	7.82504e-43	0
ABDEFK	0.00224965	6.27894e-28	8.27742e-28	6.34374e-41	0	0.00143713	0.0010485	1.86372e-26	0.000777917	0	0	0.034922	0	0.0322317	7.53225e-14	5.57453e-14	0
ABDEFKL	0.000406829	4.8207e-39	1.00667e-38	0	0	0.000223307	0.000178768	1.98753e-37	8.9251e-15	0	0	2.87049e-13	0	2.18524e-13	2.93644e-25	1.74382e-25	0
ABDEFKLM	1.37808e-25	0	0	0	0	7.87991e-26	1.02707e-25	0	3.74869e-36	0	0	2.15778e-35	0	1.66549e-35	1.73585e-47	1.00806e-47	0
ABDEFKM	8.93723e-18	2.02128e-42	4.13245e-42	0	0	5.50402e-18	3.02343e-18	4.19498e-41	2.0433e-18	0	0	6.23812e-17	0	4.88518e-17	6.59003e-29	3.91729e-29	0
ABDEFL	0.00296142	3.94834e-39	4.036e-39	2.30924e-40	0	0.00190044	0.00146978	6.29376e-26	0.00104663	0	0	0.062152	0	0.0588951	1.47596e-13	1.11048e-13	0
ABDEFLM	9.47581e-15	0	0	0	0	5.79501e-15	3.14216e-15	7.51915e-38	1.97473e-15	0	0	6.10534e-14	0	4.79906e-14	6.51867e-26	3.88172e-26	0
ABDEFM	1.44063e-14	1.07589e-39	8.99432e-40	3.88878e-41	0	8.46451e-15	3.47152e-15	2.77725e-39	1.89177e-15	0	0	1.54999e-14	0	1.02561e-14	4.60502e-27	8.09458e-28	0
ABDEG	0.00326301	6.71878e-28	5.86998e-28	5.29022e-29	0	0.00212058	0.00134386	2.08573e-27	0.000954263	0	0	0.00913854	0	0.00614664	0	2.59068e-16	0
ABDEGH	1.01835e-14	9.06367e-40	7.58459e-40	3.2378e-41	0	5.91547e-15	2.30152e-15	2.0462e-39	1.13045e-15	0	0	6.19305e-15	0	3.54067e-15	0	5.03861e-38	0
ABDEGHI	1.38548e-25	0	0	0	0	9.00908e-26	6.40753e-26	0	4.84661e-26	0	0	6.33235e-25	0	4.4378e-25	0	4.38523e-47	0
ABDEGHIJ	7.68898e-40	0	0	0	0	4.29658e-40	3.41689e-40	0	1.85008e-40	0	0	7.97945e-40	0	6.25764e-40	0	1.31891e-63	0
ABDEGHIK	2.30682e-37	0	0	0	0	1.87341e-37	4.04399e-37	0	3.45888e-47	0	0	2.15219e-46	0	1.74973e-46	0	5.7266e-70	0
ABDEGHIL	2.18636e-26	0	0	0	0	1.34242e-26	1.76513e-26	0	8.46889e-37	0	0	4.03186e-36	0	3.201e-36	0	8.6722e-60	0
ABDEGHIM	7.44882e-40	0	0	0	0	4.17621e-40	3.30016e-40	0	1.81074e-40	0	0	7.80268e-40	0	6.12562e-40	0	1.2917e-63	0
ABDEGHJ	3.19176e-29	0	0	0	0	1.63719e-29	5.40934e-30	0	2.56508e-30	0	0	1.30568e-29	0	6.69356e-30	0	3.18694e-53	0
ABDEGHJK	2.5395e-39	0	0	0	0	1.41928e-39	1.12566e-39	0	6.10004e-40	0	0	2.5123e-39	0	1.98144e-39	0	3.84761e-63	0
ABDEGHJL	1.78077e-36	0	0	0	0	1.00699e-36	8.17827e-37	0	4.14633e-37	0	0	1.97118e-36	0	1.56994e-36	0	4.44411e-60	0
ABDEGHJM	1.63844e-50	0	0	0	0	7.68861e-51	3.92884e-51	0	1.33861e-51	0	0	1.42036e-51	0	7.93585e-52	0	0	0
ABDEGHK	4.34086e-25	2.00829e-49	2.49022e-49	0	0	2.80195e-25	2.03854e-25	3.95345e-48	1.3816e-25	0	0	1.78529e-24	0	1.25446e-24	0	1.19245e-46	0
ABDEGHKL	8.3081e-26	0	0	0	0	5.07418e-26	6.67823e-26	0	1.92676e-36	0	0	8.62333e-36	0	6.8525e-36	0	1.649e-59	0
ABDEGHKM	2.50836e-39	0	0	0	0	1.40586e-39	1.10917e-39	0	6.07056e-40	0	0	2.49443e-39	0	1.9695e-39	0	3.8173e-63	0
ABDEGHL	6.30877e-15	0	0	0	0	3.8422e-15	2.00551e-15	5.93604e-38	1.18369e-15	0	0	2.34404e-14	0	1.577e-14	0	1.72231e-36	0
ABDEGHLM	1.65748e-36	0	0	0	0	9.4063e-37	7.61301e-37	0	3.90344e-37	0	0	1.86406e-36	0	1.48699e-36	0	4.29858e-60	0
ABDEGHM	3.00072e-29	0	0	0	0	1.54201e-29	5.05122e-30	0	2.4274e-30	0	0	1.23494e-29	0	6.33287e-30	0	2.97853e-53	0
ABDEGI	0.000466396	9.35723e-40	7.78862e-40	3.35279e-41	0	0.000299153	0.000194105	2.23164e-39	0.000142815	0	0	0.00420916	0	0.00332009	0	1.05235e-24	0
ABDEGIJ	1.86363e-18	0	0	0	0	1.13833e-18	5.86092e-19	0	4.08194e-19	0	0	7.30695e-18	0	4.88177e-18	0	4.07961e-40	0
ABDEGIJK	2.07899e-29	0	0	0	0	1.16295e-29	1.48383e-29	0	9.74851e-40	0	0	3.90567e-39	0	3.07416e-39	0	5.8774e-63	0
ABDEGIJL	2.13791e-26	0	0	0	0	1.30832e-26	1.72004e-26	0	8.34704e-37	0	0	3.81095e-36	0	3.02122e-36	0	8.33058e-60	0
ABDEGIJM	1.00334e-39	0	0	0	0	5.6093e-40	4.4664e-40	0	2.43993e-40	0	0	1.02548e-39	0	8.05082e-40	0	1.79596e-63	0
ABDEGIK	2.692e-15	2.05466e-49	2.5272e-49	0	0	1.55077e-15	1.58407e-15	4.19318e-48	2.13547e-25	0	0	2.72885e-24	0	1.917e-24	0	1.78783e-46	0
ABDEGIKL	2.03192e-16	0	0	0	0	9.36557e-26	1.22778e-25	0	2.74559e-36	0	0	1.18925e-35	0	9.13624e-36	0	2.17473e-59	0
ABDEGIKM	2.04079e-29	0	0	0	0	1.14509e-29	1.45439e-29	0	9.6662e-40	0	0	3.87181e-39	0	3.05079e-39	0	5.83127e-63	0
ABDEGIL	6.04231e-05	0	0	0	0	3.52825e-05	2.63731e-05	6.36365e-38	2.38363e-15	0	0	4.5763e-14	0	3.07254e-14	0	3.22691e-36	0
ABDEGILM	1.97807e-26	0	0	0	0	1.21467e-26	1.59288e-26	0	7.82687e-37	0	0	3.59641e-36	0	2.85579e-36	0	8.04532e-60	0
ABDEGIM	1.73735e-18	0	0	0	0	1.06392e-18	5.44174e-19	0	3.85405e-19	0	0	6.93408e-18	0	4.6351e-18	0	3.92589e-40	0
ABDEGJ	1.00387e-14	8.82506e-40	7.35581e-40	3.1989e-41	0	5.82341e-15	2.27356e-15	2.1835e-39	1.10931e-15	0	0	5.96421e-15	0	3.41018e-15	0	1.71128e-31	0
ABDEGJK	6.11105e-18	1.66891e-42	3.37209e-42	0	0	3.71477e-18	1.98052e-18	3.41281e-41	1.24444e-18	0	0	2.35466e-17	0	1.57929e-17	0	1.28308e-39	0
ABDEGJKL	8.14841e-26	0	0	0	0	4.96068e-26	6.53394e-26	0	1.8966e-36	0	0	8.18244e-36	0	6.49338e-36	0	1.58828e-59	0
ABDEGJKM	3.42662e-39	0	0	0	0	1.91791e-39	1.52691e-39	0	8.35565e-40	0	0	3.40653e-39	0	2.69047e-39	0	5.5626e-63	0
ABDEGJL	6.29446e-15	0	0	0	0	3.81949e-15	2.01037e-15	6.04048e-38	1.17227e-15	0	0	2.23181e-14	0	1.50246e-14	0	1.64402e-36	0
ABDEGJLM	1.65113e-36	0	0	0	0	9.32657e-37	7.58498e-37	0	3.87147e-37	0	0	1.78218e-36	0	1.41995e-36	0	4.15031e-60	0
ABDEGJM	2.61734e-29	0	0	0	0	1.34095e-29	4.44317e-30	0	2.10154e-30	0	0	1.02896e-29	0	5.2837e-30	0	2.86763e-53	0
ABDEGK	0.00146147	5.06487e-28	6.68602e-28	5.13156e-41	0	0.000924015	0.000620049	1.46457e-26	0.000413287	0	0	0.0121859	0	0.00967354	0	2.85186e-24	0
ABDEGKL	0.000226657	3.88162e-39	8.08607e-39	0	0	0.000131567	9.84272e-05	1.56518e-37	5.11491e-15	0	0	1.02154e-13	0	6.86636e-14	0	6.49304e-36	0
ABDEGKLM	7.66154e-26	0	0	0	0	4.67799e-26	6.14996e-26	0	1.79964e-36	0	0	7.79724e-36	0	6.1978e-36	0	1.54034e-59	0
ABDEGKM	5.85579e-18	1.60786e-42	3.29762e-42	0	0	3.56657e-18	1.89154e-18	3.26338e-41	1.20169e-18	0	0	2.28161e-17	0	1.5313e-17	0	1.25645e-39	0
ABDEGL	0.00188396	3.18034e-39	3.24819e-39	1.90112e-40	0	0.00120455	0.000857228	5.03329e-26	0.000553552	0	0	0.0216289	0	0.0176243	0	3.50616e-14	0
ABDEGLM	5.76107e-15	0	0	0	0	3.50256e-15	1.83372e-15	5.51912e-38	1.08129e-15	0	0	2.0653e-14	0	1.39132e-14	0	1.57137e-36	0
ABDEGM	9.08413e-15	8.06693e-40	6.75591e-40	2.92966e-41	0	5.27606e-15	2.04971e-15	2.0323e-39	1.00934e-15	0	0	5.41129e-15	0	3.09475e-15	0	1.40209e-31	0
ABDEH	1.81051e-14	1.47857e-39	7.99466e-40	3.14036e-41	0	1.09341e-14	3.85658e-15	1.77903e-39	2.36161e-15	0	0	6.30774e-15	0	3.37351e-15	0	7.92877e-29	0
ABDEHI	2.9353e-15	0	0	0	0	1.71124e-15	6.28109e-16	0	3.81554e-16	0	0	2.81094e-15	0	1.73343e-15	0	1.19079e-37	0
ABDEHIJ	1.49961e-29	0	0	0	0	7.80896e-30	2.48541e-30	0	1.45872e-30	0	0	7.8836e-30	0	4.22559e-30	0	8.16552e-53	0
ABDEHIJK	2.0811e-40	0	0	0	0	8.83141e-41	7.75143e-41	0	2.52279e-51	0	0	3.25039e-51	0	1.96191e-51	0	0	0
ABDEHIJL	1.66412e-37	0	0	0	0	7.57906e-38	6.85407e-38	0	1.66325e-48	0	0	2.45466e-48	0	1.4906e-48	0	0	0
ABDEHIJM	7.41027e-51	0	0	0	0	3.51225e-51	1.87098e-51	0	6.49395e-52	0	0	9.14797e-52	0	5.61921e-52	0	0	0
ABDEHIK	2.55861e-26	0	0	0	0	1.228e-26	8.57943e-27	0	5.21073e-37	0	0	2.15242e-36	0	1.19651e-36	0	2.473e-59	0
ABDEHIKL	1.14999e-26	0	0	0	0	1.89121e-27	2.50246e-27	0	5.40335e-38	0	0	2.05651e-37	0	5.46846e-48	0	0	0
ABDEHIKM	2.06565e-40	0	0	0	0	8.78029e-41	7.67022e-41	0	2.51708e-51	0	0	3.23506e-51	0	1.95487e-51	0	0	0
ABDEHIL	5.72709e-16	0	0	0	0	2.74496e-16	1.39622e-16	0	5.7919e-27	0	0	3.42552e-26	0	1.81394e-26	0	4.39152e-49	0
ABDEHILM	1.54355e-37	0	0	0	0	7.04327e-38	6.35042e-38	0	1.55538e-48	0	0	2.30374e-48	0	1.40116e-48	0	0	0
ABDEHIM	1.43203e-29	0	0	0	0	7.47198e-30	2.35596e-30	0	1.40803e-30	0	0	7.59399e-30	0	4.07198e-30	0	7.84463e-53	0
ABDEHJ	5.32791e-26	0	0	0	0	2.72396e-26	6.32006e-27	0	2.54118e-27	0	0	4.3309e-27	0	1.96801e-27	0	8.19027e-44	0
ABDEHJK	5.04988e-29	0	0	0	0	2.62403e-29	8.92084e-30	0	4.44986e-30	0	0	2.60668e-29	0	1.40501e-29	0	2.55401e-52	0
ABDEHJKL	5.63694e-37	0	0	0	0	2.71557e-37	2.46279e-37	0	3.96823e-48	0	0	5.40031e-48	0	3.28416e-48	0	0	0
ABDEHJKM	2.60324e-50	0	0	0	0	1.24185e-50	6.61447e-51	0	2.36163e-51	0	0	3.04361e-51	0	1.88473e-51	0	0	0
ABDEHJL	3.47228e-26	0	0	0	0	1.79413e-26	6.01886e-27	0	2.71802e-27	0	0	1.60496e-26	0	8.68248e-27	0	2.20402e-49	0
ABDEHJLM	8.654e-48	0	0	0	0	4.15797e-48	2.26673e-48	0	7.39477e-49	0	0	1.10063e-48	0	6.88123e-49	0	0	0
ABDEHJM	3.2961e-40	0	0	0	0	1.47318e-40	3.0174e-41	0	1.1763e-41	0	0	1.55113e-41	0	6.22031e-42	0	0	0
ABDEHK	9.67337e-15	1.24932e-39	1.05839e-39	0	0	5.59085e-15	2.23565e-15	7.47408e-39	1.15036e-15	0	0	8.30227e-15	0	5.16478e-15	0	3.34242e-37	0
ABDEHKL	1.94125e-15	0	0	0	0	9.80923e-16	4.99315e-16	0	1.26625e-26	0	0	7.85503e-26	0	4.15726e-26	0	8.923e-49	0
ABDEHKLM	5.30408e-37	0	0	0	0	2.56159e-37	2.31663e-37	0	3.75664e-48	0	0	5.117e-48	0	3.11771e-48	0	0	0
ABDEHKM	4.94919e-29	0	0	0	0	2.57616e-29	8.69467e-30	0	4.38173e-30	0	0	2.55809e-29	0	1.37953e-29	0	2.51163e-52	0
ABDEHL	1.23664e-14	0	0	0	0	7.27526e-15	3.09963e-15	2.59559e-38	1.60409e-15	0	0	1.55752e-14	0	9.92532e-15	0	3.92015e-27	0
ABDEHLM	3.19098e-26	0	0	0	0	1.65151e-26	5.49961e-27	0	2.50917e-27	0	0	1.47637e-26	0	7.99111e-27	0	2.09933e-49	0
ABDEHM	4.83678e-26	0	0	0	0	2.47746e-26	5.71874e-27	0	2.32515e-27	0	0	3.92447e-27	0	1.78409e-27	0	7.99361e-44	0
ABDEI	0.000958226	1.5047e-39	8.10743e-40	3.21631e-41	0	0.000642443	0.000392594	1.89166e-39	0.000366401	0	0	0.00487868	0	0.00359612	0	1.64193e-15	0
ABDEIJ	2.90368e-15	0	0	0	0	1.68899e-15	6.21808e-16	0	3.7307e-16	0	0	2.65363e-15	0	1.63532e-15	0	1.13592e-30	0
ABDEIJK	5.57575e-19	0	0	0	0	2.52865e-19	1.29151e-19	0	7.34786e-30	0	0	4.17272e-29	0	2.20632e-29	0	3.89255e-52	0
ABDEIJKL	1.11117e-26	0	0	0	0	1.83615e-27	2.42752e-27	0	5.30974e-38	0	0	1.92979e-37	0	5.1587e-48	0	0	0
ABDEIJKM	3.16553e-40	0	0	0	0	1.34442e-40	1.18007e-40	0	3.87445e-51	0	0	4.85692e-51	0	2.93358e-51	0	0	0
ABDEIJL	5.6325e-16	0	0	0	0	2.69967e-16	1.37917e-16	0	5.70997e-27	0	0	3.2076e-26	0	1.69932e-26	0	4.15102e-49	0
ABDEIJLM	1.51986e-37	0	0	0	0	6.92391e-38	6.25851e-38	0	1.53748e-48	0	0	2.1908e-48	0	1.33195e-48	0	0	0
ABDEIJM	1.94867e-29	0	0	0	0	1.01283e-29	3.22644e-30	0	1.87929e-30	0	0	9.70623e-30	0	5.21073e-30	0	1.04354e-52	0
ABDEIK	9.68046e-05	1.27639e-39	1.07934e-39	0	0	4.59961e-05	3.06689e-05	7.93944e-39	1.83623e-15	0	0	1.30058e-14	0	7.90669e-15	0	5.02897e-37	0
ABDEIKL	3.03868e-05	0	0	0	0	5.20153e-06	3.80603e-06	0	1.66463e-16	0	0	2.72009e-15	0	6.5499e-26	0	4.03014e-48	0
ABDEIKLM	1.05234e-26	0	0	0	0	1.75037e-27	2.31418e-27	0	5.07342e-38	0	0	1.85811e-37	0	4.89698e-48	0	0	0
ABDEIKM	5.42335e-19	0	0	0	0	2.45839e-19	1.2487e-19	0	7.1937e-30	0	0	4.08194e-29	0	2.15837e-29	0	3.86295e-52	0
ABDEIL	0.000186516	0	0	0	0	9.60497e-05	6.94347e-05	2.7616e-38	3.35162e-15	0	0	3.10539e-14	0	1.93064e-14	0	7.38822e-27	0
ABDEILM	5.13464e-16	0	0	0	0	2.45869e-16	1.24911e-16	0	5.23542e-27	0	0	2.93851e-26	0	1.55688e-26	0	3.94219e-49	0
ABDEIM	2.60347e-15	0	0	0	0	1.51613e-15	5.55324e-16	0	3.37633e-16	0	0	2.39976e-15	0	1.47998e-15	0	1.07725e-30	0
ABDEJ	1.80929e-14	1.42067e-39	7.61623e-40	3.04792e-41	0	1.08646e-14	3.81976e-15	1.85845e-39	2.2886e-15	0	0	5.98394e-15	0	3.1945e-15	0	7.60924e-29	0
ABDEJK	9.46906e-15	1.19756e-39	1.01488e-39	0	0	5.46188e-15	2.18692e-15	7.53779e-39	1.11785e-15	0	0	7.92896e-15	0	4.93331e-15	0	3.61616e-30	0
ABDEJKL	1.9058e-15	0	0	0	0	9.62635e-16	4.93546e-16	0	1.2463e-26	0	0	7.4589e-26	0	3.95358e-26	0	8.53778e-49	0
ABDEJKLM	5.23858e-37	0	0	0	0	2.52604e-37	2.29335e-37	0	3.71196e-48	0	0	4.88343e-48	0	2.97557e-48	0	0	0
ABDEJKM	6.7831e-29	0	0	0	0	3.52028e-29	1.20006e-29	0	5.95954e-30	0	0	3.37413e-29	0	1.82234e-29	0	3.46991e-52	0
ABDEJL	1.24829e-14	0	0	0	0	7.31736e-15	3.11963e-15	2.62879e-38	1.59392e-15	0	0	1.47765e-14	0	9.4026e-15	0	3.73839e-27	0
ABDEJLM	3.23422e-26	0	0	0	0	1.66857e-26	5.62529e-27	0	2.52452e-27	0	0	1.436e-26	0	7.78553e-27	0	2.02335e-49	0
ABDEJM	4.86103e-26	0	0	0	0	2.48818e-26	5.79327e-27	0	2.33228e-27	0	0	3.8898e-27	0	1.77123e-27	0	6.86521e-44	0
ABDEK	0.00301753	8.43868e-28	7.43532e-28	4.45488e-41	0	0.00197358	0.00131079	1.18798e-26	0.000982361	0	0	0.0126083	0	0.00937144	0	4.73791e-15	0
ABDEKL	0.000589952	3.98834e-39	4.18214e-39	0	0	0.00031692	0.000230777	7.73692e-38	6.52695e-15	0	0	6.00579e-14	0	3.74571e-14	0	1.55836e-26	0
ABDEKLM	1.77542e-15	0	0	0	0	8.97219e-16	4.57808e-16	0	1.16397e-26	0	0	6.95083e-26	0	3.68627e-26	0	8.10088e-49	0
ABDEKM	8.72379e-15	1.11485e-39	9.46273e-40	0	0	5.0402e-15	2.01445e-15	6.90734e-39	1.03986e-15	0	0	7.3499e-15	0	4.57761e-15	0	3.48765e-30	0
ABDEL	0.00314911	3.15705e-39	1.74302e-39	8.53826e-41	0	0.00204807	0.00134377	2.27014e-26	0.000895078	0	0	0.0124905	0	0.00945003	0	9.41448e-15	0
ABDELM	1.15224e-14	0	0	0	0	6.76147e-15	2.87571e-15	2.41136e-38	1.48219e-15	0	0	1.37137e-14	0	8.73418e-15	0	3.45702e-27	0
ABDEM	1.64868e-14	1.32144e-39	7.07145e-40	2.81977e-41	0	9.91653e-15	3.48124e-15	1.76952e-39	2.1128e-15	0	0	5.46525e-15	0	2.91747e-15	0	6.79086e-29	0
ABDF	0.00744946	9.3767e-28	5.69308e-28	4.30175e-29	0	0.00521547	0.00321538	1.61027e-27	0.00310111	0	0	0.0207822	0	0.0151225	8.2473e-15	8.31556e-16	0
ABDFG	0.00511158	8.06949e-28	7.13135e-28	6.34198e-29	0	0.00335662	0.00228902	2.52884e-27	0.00176398	0	0	0.0257372	0	0.0201724	1.5357e-14	1.62524e-15	0
ABDFGH	1.60323e-14	1.14911e-39	9.82497e-40	4.21183e-41	0	9.38194e-15	3.88582e-15	2.68404e-39	2.0853e-15	0	0	1.7794e-14	0	1.17951e-14	5.35648e-27	9.44969e-28	0
ABDFGHI	2.18741e-25	0	0	0	0	1.42648e-25	1.04642e-25	0	8.27866e-26	0	0	1.71449e-24	0	1.40022e-24	2.18984e-36	1.33213e-36	0
ABDFGHIJ	1.29144e-39	0	0	0	0	7.39928e-40	6.16786e-40	0	3.88889e-40	0	0	2.17332e-39	0	1.70205e-39	1.73047e-51	1.00057e-51	0
ABDFGHIK	4.51919e-37	0	0	0	0	3.17793e-37	6.7778e-37	0	6.98008e-47	0	0	5.61909e-46	0	4.45371e-46	5.02404e-58	2.96632e-58	0
ABDFGHIL	4.59099e-26	0	0	0	0	2.41145e-26	3.14905e-26	0	1.84291e-36	0	0	1.12923e-35	0	8.73008e-36	9.16949e-48	5.32376e-48	0
ABDFGHIM	1.26775e-39	0	0	0	0	7.28769e-40	6.04539e-40	0	3.86006e-40	0	0	2.14375e-39	0	1.67891e-39	1.71039e-51	9.87202e-52	0
ABDFGHJ	5.16625e-29	0	0	0	0	2.72178e-29	9.59407e-30	0	4.99032e-30	0	0	3.51223e-29	0	2.023e-29	5.13794e-42	9.74597e-43	0
ABDFGHJK	4.02264e-39	0	0	0	0	2.32272e-39	1.95272e-39	0	1.22683e-39	0	0	6.59649e-39	0	5.18588e-39	5.40659e-51	3.13311e-51	0
ABDFGHJL	3.02099e-36	0	0	0	0	1.7535e-36	1.50966e-36	0	8.88924e-37	0	0	5.53356e-36	0	4.38898e-36	4.71142e-48	2.74868e-48	0
ABDFGHJM	2.81455e-50	0	0	0	0	1.36787e-50	7.39354e-51	0	2.88559e-51	0	0	4.44297e-51	0	2.85956e-51	0	0	0
ABDFGHK	6.46275e-25	2.3855e-49	2.96807e-49	0	0	4.20863e-25	3.17919e-25	4.88313e-48	2.25383e-25	0	0	4.68523e-24	0	3.8467e-24	6.08827e-36	3.73172e-36	0
ABDFGHKL	1.45934e-25	0	0	0	0	8.27825e-26	1.08337e-25	0	4.00664e-36	0	0	2.33128e-35	0	1.79827e-35	1.90077e-47	1.10197e-47	0
ABDFGHKM	4.01032e-39	0	0	0	0	2.32254e-39	1.94521e-39	0	1.23425e-39	0	0	6.59067e-39	0	5.18247e-39	5.40849e-51	3.12729e-51	0
ABDFGHL	1.00418e-14	0	0	0	0	6.15764e-15	3.37307e-15	7.94258e-38	2.09235e-15	0	0	6.78574e-14	0	5.34139e-14	7.38407e-26	4.41484e-26	0
ABDFGHLM	2.84382e-36	0	0	0	0	1.65641e-36	1.42273e-36	0	8.47052e-37	0	0	5.27147e-36	0	4.18386e-36	4.50182e-48	2.62281e-48	0
ABDFGHM	4.9542e-29	0	0	0	0	2.61527e-29	9.16837e-30	0	4.81085e-30	0	0	3.36919e-29	0	1.94271e-29	4.91041e-42	9.19622e-43	0
ABDFGI	0.00074765	1.19597e-39	1.01451e-39	4.38329e-41	0	0.000480669	0.000341536	2.94563e-39	0.000277447	0	0	0.0126561	0	0.0116438	2.71969e-14	2.00427e-14	0
ABDFGIJ	2.97289e-18	0	0	0	0	1.83305e-18	9.88774e-19	0	7.23992e-19	0	0	2.08175e-17	0	1.62339e-17	2.20173e-29	1.30336e-29	0
ABDFGIJK	4.12991e-29	0	0	0	0	2.00555e-29	2.55404e-29	0	2.00853e-39	0	0	1.04676e-38	0	8.03299e-39	8.32498e-51	4.81761e-51	0
ABDFGIJL	4.53201e-26	0	0	0	0	2.37753e-26	3.11259e-26	0	1.83052e-36	0	0	1.08872e-35	0	8.4171e-36	8.89134e-48	5.17413e-48	0
ABDFGIJM	1.72016e-39	0	0	0	0	9.85851e-40	8.24019e-40	0	5.23373e-40	0	0	2.87276e-39	0	2.25362e-39	2.31559e-51	1.34085e-51	0
ABDFGIK	5.29246e-15	2.45266e-49	3.02029e-49	0	0	2.67285e-15	2.90228e-15	5.19264e-48	3.60792e-25	0	0	7.35238e-24	0	5.8708e-24	9.26722e-36	5.67065e-36	0
ABDFGIKL	3.06185e-15	0	0	0	0	5.36752e-16	8.94292e-16	0	7.04097e-26	0	0	9.09385e-25	0	2.80847e-35	2.98754e-47	1.4577e-47	0
ABDFGIKM	4.11244e-29	0	0	0	0	1.99495e-29	2.52871e-29	0	2.01411e-39	0	0	1.04471e-38	0	8.01254e-39	8.31515e-51	4.80036e-51	0
ABDFGIL	0.000126428	0	0	0	0	6.41844e-05	5.12528e-05	8.52531e-38	4.38923e-15	0	0	1.35237e-13	0	1.03465e-13	1.41433e-25	8.41568e-26	0
ABDFGILM	4.26228e-26	0	0	0	0	2.23375e-26	2.91548e-26	0	1.7381e-36	0	0	1.03549e-35	0	8.0048e-36	8.48047e-48	4.92374e-48	0
ABDFGIM	2.82445e-18	0	0	0	0	1.74485e-18	9.37304e-19	0	6.94332e-19	0	0	2.00664e-17	0	1.5676e-17	2.11649e-29	1.25268e-29	0
ABDFGJ	1.60653e-14	1.13823e-39	9.62791e-40	4.18491e-41	0	9.40432e-15	3.92811e-15	2.85286e-39	2.08779e-15	0	0	1.73536e-14	0	1.15135e-14	5.23474e-27	9.21271e-28	0
ABDFGJK	9.17943e-18	2.01747e-42	4.1223e-42	0	0	5.66041e-18	3.16886e-18	4.31255e-41	2.08914e-18	0	0	6.41403e-17	0	5.03319e-17	6.90953e-29	4.12427e-29	0
ABDFGJKL	1.44582e-25	0	0	0	0	8.19634e-26	1.07685e-25	0	3.97527e-36	0	0	2.25827e-35	0	1.74361e-35	1.8491e-47	1.07455e-47	0
ABDFGJKM	5.52283e-39	0	0	0	0	3.19312e-39	2.69851e-39	0	1.70954e-39	0	0	9.17587e-39	0	7.23185e-39	7.59435e-51	4.40666e-51	0
ABDFGJL	1.01847e-14	0	0	0	0	6.23374e-15	3.45137e-15	8.1386e-38	2.10918e-15	0	0	6.54818e-14	0	5.16349e-14	7.17572e-26	4.30351e-26	0
ABDFGJLM	2.8597e-36	0	0	0	0	1.65831e-36	1.43208e-36	0	8.4781e-37	0	0	5.15436e-36	0	4.09574e-36	4.402e-48	2.57045e-48	0
ABDFGJM	4.38892e-29	0	0	0	0	2.31131e-29	8.2008e-30	0	4.21148e-30	0	0	2.84806e-29	0	1.64627e-29	4.18732e-42	7.89537e-43	0
ABDFGK	0.002217	6.00951e-28	8.08085e-28	6.32502e-41	0	0.00141275	0.00104469	1.83277e-26	0.000766679	0	0	0.0352435	0	0.0327053	7.76397e-14	5.77186e-14	0
ABDFGKL	0.000398987	4.67868e-39	9.81311e-39	0	0	0.000217762	0.000175537	1.97297e-37	8.88257e-15	0	0	2.88751e-13	0	2.20666e-13	3.00651e-25	1.79342e-25	0
ABDFGKLM	1.37219e-25	0	0	0	0	7.78488e-26	1.0202e-25	0	3.80861e-36	0	0	2.16421e-35	0	1.67153e-35	1.77511e-47	1.02948e-47	0
ABDFGKM	8.92994e-18	1.96839e-42	4.04484e-42	0	0	5.51501e-18	3.07836e-18	4.15282e-41	2.04352e-18	0	0	6.29259e-17	0	4.94748e-17	6.75596e-29	4.03048e-29	0
ABDFGL	0.00290163	3.85259e-39	3.98957e-39	2.28268e-40	0	0.00185823	0.00146274	6.25043e-26	0.0010258	0	0	0.0619838	0	0.0590926	1.51138e-13	1.14556e-13	0
ABDFGLM	9.49885e-15	0	0	0	0	5.8217e-15	3.21332e-15	7.51459e-38	1.97737e-15	0	0	6.15765e-14	0	4.86527e-14	6.72645e-26	4.03226e-26	0
ABDFGM	1.48238e-14	1.06806e-39	9.02991e-40	3.91656e-41	0	8.69507e-15	3.63687e-15	2.73725e-39	1.95372e-15	0	0	1.61676e-14	0	1.07438e-14	4.8445e-27	8.38225e-28	0
ABDFH	2.83139e-14	1.77321e-39	9.68763e-40	3.76839e-41	0	1.71783e-14	6.55342e-15	2.17332e-39	4.30139e-15	0	0	1.70967e-14	0	1.05562e-14	3.35553e-27	5.34316e-28	0
ABDFHI	4.92602e-15	0	0	0	0	2.83869e-15	1.12807e-15	0	7.34905e-16	0	0	8.22022e-15	0	5.7952e-15	4.60838e-27	2.20326e-27	0
ABDFHIJ	2.59018e-29	0	0	0	0	1.34889e-29	4.56765e-30	0	2.84121e-30	0	0	2.16809e-29	0	1.30602e-29	5.89125e-42	2.32857e-42	0
ABDFHIJK	5.85216e-40	0	0	0	0	2.23117e-40	1.98505e-40	0	2.67753e-41	0	0	1.24013e-40	0	6.39426e-51	0	0	0
ABDFHIJL	4.96875e-37	0	0	0	0	1.96906e-37	1.79205e-37	0	2.09017e-38	0	0	1.00356e-37	0	5.19498e-48	0	0	0
ABDFHIJM	1.35636e-50	0	0	0	0	6.44562e-51	3.59073e-51	0	1.40591e-51	0	0	2.74275e-51	0	1.77913e-51	0	0	0
ABDFHIK	6.76087e-26	0	0	0	0	2.98264e-26	2.19266e-26	0	4.40706e-27	0	0	8.2129e-26	0	3.7747e-36	1.96595e-48	7.53883e-49	0
ABDFHIKL	8.94703e-26	0	0	0	0	2.93848e-26	3.8079e-26	0	2.73682e-26	0	0	3.82908e-25	0	2.32236e-36	2.63388e-48	0	0
ABDFHIKM	5.91866e-40	0	0	0	0	2.25663e-40	1.99999e-40	0	2.7655e-41	0	0	1.29057e-40	0	6.41993e-51	0	0	0
ABDFHIL	1.6183e-15	0	0	0	0	6.95292e-16	3.70511e-16	0	6.58418e-17	0	0	1.39166e-15	0	6.26745e-26	2.74125e-38	1.04127e-38	0
ABDFHILM	4.70524e-37	0	0	0	0	1.86423e-37	1.69193e-37	0	2.02485e-38	0	0	9.86183e-38	0	4.92594e-48	0	0	0
ABDFHIM	2.52729e-29	0	0	0	0	1.31785e-29	4.43603e-30	0	2.7897e-30	0	0	2.11901e-29	0	1.27734e-29	5.77146e-42	2.29783e-42	0
ABDFHJ	8.84297e-26	0	0	0	0	4.57444e-26	1.13883e-26	0	4.93584e-27	0	0	1.19486e-26	0	6.22723e-27	1.06243e-39	1.53836e-40	0
ABDFHJK	8.06306e-29	0	0	0	0	4.23243e-29	1.53955e-29	0	8.15415e-30	0	0	6.79366e-29	0	4.13593e-29	1.92596e-41	7.77569e-42	0
ABDFHJKL	1.31663e-36	0	0	0	0	5.71913e-37	5.28973e-37	0	4.84821e-38	0	0	2.34511e-37	0	1.10906e-47	0	0	0
ABDFHJKM	4.38626e-50	0	0	0	0	2.12523e-50	1.19981e-50	0	4.82323e-51	0	0	8.7062e-51	0	5.70671e-51	0	0	0
ABDFHJL	6.08896e-26	0	0	0	0	3.13957e-26	1.12838e-26	0	5.40789e-27	0	0	4.52694e-26	0	2.75614e-26	1.29676e-38	5.26529e-39	0
ABDFHJLM	1.59788e-47	0	0	0	0	7.6855e-48	4.44583e-48	0	1.63058e-48	0	0	3.39985e-48	0	2.23806e-48	0	0	0
ABDFHJM	5.71257e-40	0	0	0	0	2.60969e-40	5.72399e-41	0	2.40496e-41	0	0	4.50895e-41	0	2.06972e-41	0	0	0
ABDFHK	1.50774e-14	1.48513e-39	1.27679e-39	0	0	8.66747e-15	3.76999e-15	9.37438e-39	2.09176e-15	0	0	2.32095e-14	0	1.65843e-14	1.36331e-26	6.63559e-27	0
ABDFHKL	4.27563e-15	0	0	0	0	1.97353e-15	1.07881e-15	0	1.2991e-16	0	0	3.56839e-15	0	1.394e-25	6.22222e-38	2.30062e-38	0
ABDFHKLM	1.25545e-36	0	0	0	0	5.45609e-37	5.03277e-37	0	4.71461e-38	0	0	2.29724e-37	0	1.05892e-47	0	0	0
ABDFHKM	8.03559e-29	0	0	0	0	4.22396e-29	1.53005e-29	0	8.1448e-30	0	0	6.74072e-29	0	4.10877e-29	1.90347e-41	7.70828e-42	0
ABDFHL	1.98805e-14	0	0	0	0	1.14953e-14	5.34284e-15	3.22467e-38	2.93892e-15	0	0	4.34044e-14	0	3.16352e-14	2.78737e-26	1.38206e-26	0
ABDFHLM	5.71407e-26	0	0	0	0	2.94924e-26	1.05536e-26	0	5.083e-27	0	0	4.22662e-26	0	2.57618e-26	1.20762e-38	4.88142e-39	0
ABDFHM	8.19141e-26	0	0	0	0	4.24974e-26	1.05955e-26	0	4.64226e-27	0	0	1.10914e-26	0	5.78923e-27	9.90881e-40	1.48926e-40	0
ABDFI	0.00158635	1.81535e-39	9.87198e-40	3.87628e-41	0	0.00105468	0.000699202	2.32387e-39	0.00069619	0	0	0.014076	0	0.0119494	1.82314e-14	1.10737e-14	0
ABDFIJ	4.94995e-15	0	0	0	0	2.85056e-15	1.14111e-15	0	7.32332e-16	0	0	7.86417e-15	0	5.54327e-15	4.42005e-27	2.12e-27	0
ABDFIJK	1.50294e-18	0	0	0	0	6.28517e-19	3.4051e-19	0	6.48732e-20	0	0	1.69565e-18	0	7.25312e-29	3.25748e-41	1.21102e-41	0
ABDFIJKL	8.83807e-26	0	0	0	0	2.89889e-26	3.76299e-26	0	2.69762e-26	0	0	3.69165e-25	0	2.24159e-36	2.56687e-48	0	0
ABDFIJKM	9.19738e-40	0	0	0	0	3.50002e-40	3.12304e-40	0	4.35858e-41	0	0	2.02114e-40	0	9.86523e-51	0	0	0
ABDFIJL	1.62091e-15	0	0	0	0	6.96849e-16	3.73313e-16	0	6.55121e-17	0	0	1.32251e-15	0	5.96503e-26	2.63421e-38	1.00733e-38	0
ABDFIJLM	4.68612e-37	0	0	0	0	1.85339e-37	1.6901e-37	0	2.03095e-38	0	0	9.58353e-38	0	4.79362e-48	0	0	0
ABDFIJM	3.49146e-29	0	0	0	0	1.81498e-29	6.17588e-30	0	3.76902e-30	0	0	2.74935e-29	0	1.66066e-29	7.58315e-42	3.03513e-42	0
ABDFIK	0.000263302	1.52952e-39	1.30928e-39	0	0	0.000114512	8.36459e-05	1.00178e-38	1.53052e-05	0	0	0.000721453	0	2.90768e-14	2.32132e-26	1.00349e-26	0
ABDFIKL	0.000229636	0	0	0	0	8.2439e-05	6.58015e-05	0	3.82551e-05	0	0	0.00616482	0	3.63651e-14	4.66256e-26	1.0451e-37	0
ABDFIKLM	8.51176e-26	0	0	0	0	2.80824e-26	3.64898e-26	0	2.6404e-26	0	0	3.64852e-25	0	2.20464e-36	2.5216e-48	0	0
ABDFIKM	1.50411e-18	0	0	0	0	6.28536e-19	3.39578e-19	0	6.6421e-20	0	0	1.75348e-18	0	7.20726e-29	3.21756e-41	1.19213e-41	0
ABDFIL	0.000503661	0	0	0	0	0.000232093	0.00017984	3.43845e-38	3.14707e-05	0	0	0.00151919	0	6.91186e-14	5.60442e-26	2.59181e-26	0
ABDFILM	1.52584e-15	0	0	0	0	6.5491e-16	3.49783e-16	0	6.31162e-17	0	0	1.28605e-15	0	5.57052e-26	2.44526e-38	9.27489e-39	0
ABDFIM	4.53644e-15	0	0	0	0	2.61602e-15	1.04924e-15	0	6.82074e-16	0	0	7.29859e-15	0	5.15067e-15	4.08474e-27	1.95652e-27	0
ABDFJ	2.87505e-14	1.73946e-39	9.39888e-40	3.7109e-41	0	1.73733e-14	6.64248e-15	2.27861e-39	4.26855e-15	0	0	1.66385e-14	0	1.02755e-14	3.26167e-27	5.18062e-28	0
ABDFJK	1.50018e-14	1.44873e-39	1.23813e-39	0	0	8.62038e-15	3.77253e-15	9.52126e-39	2.07384e-15	0	0	2.24906e-14	0	1.60894e-14	1.32798e-26	6.48409e-27	0
ABDFJKL	4.26589e-15	0	0	0	0	1.97093e-15	1.08532e-15	0	1.28033e-16	0	0	3.38317e-15	0	1.34558e-25	6.05475e-38	2.24155e-38	0
ABDFJKLM	1.25156e-36	0	0	0	0	5.43507e-37	5.04276e-37	0	4.67341e-38	0	0	2.2084e-37	0	1.03422e-47	0	0	0
ABDFJKM	1.11881e-28	0	0	0	0	5.86838e-29	2.14925e-29	0	1.12251e-29	0	0	9.0336e-29	0	5.52135e-29	2.58055e-41	1.04968e-41	0
ABDFJL	2.0357e-14	0	0	0	0	1.17531e-14	5.48884e-15	3.31144e-38	2.97845e-15	0	0	4.21165e-14	0	3.07259e-14	2.70998e-26	1.34661e-26	0
ABDFJLM	5.87965e-26	0	0	0	0	3.02961e-26	1.09869e-26	0	5.18547e-27	0	0	4.18036e-26	0	2.55669e-26	1.20704e-38	4.89601e-39	0
ABDFJM	8.36753e-26	0	0	0	0	4.34467e-26	1.09728e-26	0	4.7472e-27	0	0	1.11694e-26	0	5.84558e-27	1.00853e-39	1.52464e-40	0
ABDFK	0.00479452	9.65604e-28	8.57866e-28	5.18937e-41	0	0.00312147	0.00226252	1.41819e-26	0.00181958	0	0	0.0359094	0	0.0309065	4.8769e-14	3.01841e-14	0
ABDFKL	0.00130593	4.60353e-39	4.85936e-39	0	0	0.000630759	0.000508493	9.25954e-38	6.1116e-05	0	0	0.00358629	0	1.35733e-13	1.15945e-25	5.04859e-26	0
ABDFKLM	4.06624e-15	0	0	0	0	1.87676e-15	1.0314e-15	0	1.24005e-16	0	0	3.29571e-15	0	1.2736e-25	5.6971e-38	2.1035e-38	0
ABDFKM	1.40602e-14	1.37843e-39	1.17302e-39	0	0	8.09656e-15	3.56093e-15	8.90862e-39	1.97883e-15	0	0	2.13188e-14	0	1.52798e-14	1.25495e-26	6.11953e-27	0
ABDFL	0.0050863	3.64317e-39	2.03711e-39	9.85844e-41	0	0.00325774	0.00234299	2.68734e-26	0.00167166	0	0	0.0359587	0	0.0314045	5.22663e-14	3.2834e-14	0
ABDFLM	1.90771e-14	0	0	0	0	1.1025e-14	5.16142e-15	3.06834e-38	2.82257e-15	0	0	3.96406e-14	0	2.89635e-14	2.54095e-26	1.26105e-26	0
ABDFM	2.65696e-14	1.64621e-39	8.85364e-40	3.48123e-41	0	1.60988e-14	6.18368e-15	2.22183e-39	4.03204e-15	0	0	1.55315e-14	0	9.60387e-15	3.0333e-27	4.78122e-28	0
ABDG	0.00494085	7.94068e-28	4.81645e-28	3.68298e-29	0	0.00339773	0.001978	1.31016e-27	0.00171276	0	0	0.00763612	0	0.00479837	0	1.25813e-16	0
ABDGH	1.85921e-14	1.43225e-39	7.84345e-40	3.0968e-41	0	1.1153e-14	3.99888e-15	1.69141e-39	2.38336e-15	0	0	6.44748e-15	0	3.45936e-15	0	8.06135e-29	0
ABDGHI	2.92922e-15	0	0	0	0	1.70062e-15	6.38316e-16	0	3.80904e-16	0	0	2.85741e-15	0	1.7696e-15	0	1.23192e-37	0
ABDGHIJ	1.50453e-29	0	0	0	0	7.84768e-30	2.55382e-30	0	1.46619e-30	0	0	8.07249e-30	0	4.33772e-30	0	8.47206e-53	0
ABDGHIJK	2.08837e-40	0	0	0	0	8.73067e-41	7.70809e-41	0	2.59746e-51	0	0	3.3152e-51	0	2.009e-51	0	0	0
ABDGHIJL	1.67096e-37	0	0	0	0	7.5077e-38	6.83033e-38	0	1.70993e-48	0	0	2.49725e-48	0	1.52379e-48	0	0	0
ABDGHIJM	7.59888e-51	0	0	0	0	3.60857e-51	1.9448e-51	0	6.81636e-52	0	0	9.40808e-52	0	5.80441e-52	0	0	0
ABDGHIK	2.5455e-26	0	0	0	0	1.20445e-26	8.48203e-27	0	5.25867e-37	0	0	2.18355e-36	0	1.21687e-36	0	2.53786e-59	0
ABDGHIKL	1.21969e-26	0	0	0	0	2e-27	2.64716e-27	0	5.53764e-38	0	0	2.10332e-37	0	5.54818e-48	0	0	0
ABDGHIKM	2.07946e-40	0	0	0	0	8.69643e-41	7.64233e-41	0	2.59454e-51	0	0	3.29092e-51	0	1.99647e-51	0	0	0
ABDGHIL	5.6651e-16	0	0	0	0	2.68365e-16	1.37693e-16	0	5.80327e-27	0	0	3.47564e-26	0	1.84502e-26	0	4.52109e-49	0
ABDGHILM	1.55403e-37	0	0	0	0	6.9861e-38	6.33661e-38	0	1.59964e-48	0	0	2.33592e-48	0	1.42749e-48	0	0	0
ABDGHIM	1.44619e-29	0	0	0	0	7.55775e-30	2.44083e-30	0	1.41981e-30	0	0	7.77472e-30	0	4.17957e-30	0	8.18066e-53	0
ABDGHJ	5.48203e-26	0	0	0	0	2.79677e-26	6.63214e-27	0	2.61881e-27	0	0	4.49432e-27	0	2.04752e-27	0	8.18032e-44	0
ABDGHJK	5.03819e-29	0	0	0	0	2.62559e-29	9.084e-30	0	4.45357e-30	0	0	2.64422e-29	0	1.42882e-29	0	2.63889e-52	0
ABDGHJKL	5.59626e-37	0	0	0	0	2.67971e-37	2.44677e-37	0	4.05299e-48	0	0	5.46841e-48	0	3.34166e-48	0	0	0
ABDGHJKM	2.64405e-50	0	0	0	0	1.26478e-50	6.81906e-51	0	2.44391e-51	0	0	3.1056e-51	0	1.93189e-51	0	0	0
ABDGHJL	3.4742e-26	0	0	0	0	1.79972e-26	6.15757e-27	0	2.72552e-27	0	0	1.62741e-26	0	8.83429e-27	0	2.32564e-49	0
ABDGHJLM	8.76478e-48	0	0	0	0	4.2201e-48	2.33066e-48	0	7.62461e-49	0	0	1.11915e-48	0	7.03906e-49	0	0	0
ABDGHJM	3.41865e-40	0	0	0	0	1.53151e-40	3.20473e-41	0	1.21481e-41	0	0	1.61929e-41	0	6.51183e-42	0	0	0
ABDGHK	9.59267e-15	1.1992e-39	1.03688e-39	0	0	5.53273e-15	2.25123e-15	7.37092e-39	1.14398e-15	0	0	8.41596e-15	0	5.25779e-15	0	3.45181e-37	0
ABDGHKL	1.90279e-15	0	0	0	0	9.5698e-16	4.91933e-16	0	1.26627e-26	0	0	7.92103e-26	0	4.20229e-26	0	9.19794e-49	0
ABDGHKLM	5.27431e-37	0	0	0	0	2.52972e-37	2.30313e-37	0	3.83789e-48	0	0	5.16324e-48	0	3.16089e-48	0	0	0
ABDGHKM	4.9683e-29	0	0	0	0	2.5935e-29	8.92104e-30	0	4.40164e-30	0	0	2.5939e-29	0	1.40243e-29	0	2.60742e-52	0
ABDGHL	1.21639e-14	0	0	0	0	7.14384e-15	3.10915e-15	2.58195e-38	1.57876e-15	0	0	1.55528e-14	0	9.95982e-15	0	4.0856e-27	0
ABDGHLM	3.21219e-26	0	0	0	0	1.66654e-26	5.66824e-27	0	2.52484e-27	0	0	1.49607e-26	0	8.12623e-27	0	2.18268e-49	0
ABDGHM	5.00913e-26	0	0	0	0	2.56205e-26	6.06715e-27	0	2.41951e-27	0	0	4.0973e-27	0	1.86812e-27	0	8.05653e-44	0
ABDGI	0.000965747	1.47433e-39	8.02081e-40	3.19737e-41	0	0.00064296	0.000401872	1.83203e-39	0.000363545	0	0	0.00489122	0	0.00362048	0	1.71143e-15	0
ABDGIJ	2.94783e-15	0	0	0	0	1.71156e-15	6.50573e-16	0	3.81414e-16	0	0	2.72103e-15	0	1.68342e-15	0	1.18e-30	0
ABDGIJK	5.59673e-19	0	0	0	0	2.5028e-19	1.28912e-19	0	7.41202e-30	0	0	4.23608e-29	0	2.2442e-29	0	4.03755e-52	0
ABDGIJKL	1.19248e-26	0	0	0	0	1.95754e-27	2.58956e-27	0	5.48286e-38	0	0	1.9763e-37	0	5.23978e-48	0	0	0
ABDGIJKM	3.20996e-40	0	0	0	0	1.33983e-40	1.18357e-40	0	4.01831e-51	0	0	4.94485e-51	0	2.99816e-51	0	0	0
ABDGIJL	5.68755e-16	0	0	0	0	2.69144e-16	1.3892e-16	0	5.78205e-27	0	0	3.25669e-26	0	1.72948e-26	0	4.27934e-49	0
ABDGIJLM	1.54192e-37	0	0	0	0	6.91416e-38	6.29269e-38	0	1.59276e-48	0	0	2.22406e-48	0	1.35848e-48	0	0	0
ABDGIJM	2.00344e-29	0	0	0	0	1.04358e-29	3.41343e-30	0	1.91306e-30	0	0	9.94448e-30	0	5.35204e-30	0	1.0895e-52	0
ABDGIK	9.65095e-05	1.24618e-39	1.06893e-39	0	0	4.505e-05	3.02608e-05	7.95366e-39	1.85718e-15	0	0	1.33245e-14	0	8.13044e-15	0	5.20149e-37	0
ABDGIKL	3.26026e-05	0	0	0	0	5.58604e-06	4.06741e-06	0	1.70149e-16	0	0	2.79656e-15	0	6.63776e-26	0	4.08701e-48	0
ABDGIKLM	1.13751e-26	0	0	0	0	1.87635e-27	2.4836e-27	0	5.26308e-38	0	0	1.91231e-37	0	4.96126e-48	0	0	0
ABDGIKM	5.48747e-19	0	0	0	0	2.44863e-19	1.25511e-19	0	7.28426e-30	0	0	4.14272e-29	0	2.1944e-29	0	3.96827e-52	0
ABDGIL	0.000184397	0	0	0	0	9.34946e-05	6.81879e-05	2.75668e-38	3.33672e-15	0	0	3.10699e-14	0	1.93873e-14	0	7.6515e-27	0
ABDGILM	5.22642e-16	0	0	0	0	2.46644e-16	1.26694e-16	0	5.32095e-27	0	0	2.98201e-26	0	1.58344e-26	0	4.03642e-49	0
ABDGIM	2.65881e-15	0	0	0	0	1.5461e-15	5.87211e-16	0	3.48407e-16	0	0	2.47723e-15	0	1.53425e-15	0	1.11742e-30	0
ABDGJ	1.87861e-14	1.41029e-39	7.61445e-40	3.05471e-41	0	1.12358e-14	4.05373e-15	1.8067e-39	2.36192e-15	0	0	6.1878e-15	0	3.313e-15	0	7.80357e-29	0
ABDGJK	9.5569e-15	1.18392e-39	1.01229e-39	0	0	5.51345e-15	2.26777e-15	7.59309e-39	1.13987e-15	0	0	8.11146e-15	0	5.06636e-15	0	3.73504e-30	0
ABDGJKL	1.90503e-15	0	0	0	0	9.572e-16	4.96525e-16	0	1.26069e-26	0	0	7.52661e-26	0	3.99884e-26	0	8.75153e-49	0
ABDGJKLM	5.24566e-37	0	0	0	0	2.51087e-37	2.29672e-37	0	3.81938e-48	0	0	4.9333e-48	0	3.02004e-48	0	0	0
ABDGJKM	6.93406e-29	0	0	0	0	3.61097e-29	1.25761e-29	0	6.05118e-30	0	0	3.42389e-29	0	1.85386e-29	0	3.60514e-52	0
ABDGJL	1.2431e-14	0	0	0	0	7.28668e-15	3.19471e-15	2.64277e-38	1.59374e-15	0	0	1.47965e-14	0	9.45993e-15	0	3.89912e-27	0
ABDGJLM	3.31564e-26	0	0	0	0	1.7156e-26	5.92088e-27	0	2.56776e-27	0	0	1.45615e-26	0	7.92202e-27	0	2.10669e-49	0
ABDGJM	5.12411e-26	0	0	0	0	2.62559e-26	6.32691e-27	0	2.48497e-27	0	0	4.09569e-27	0	1.86975e-27	0	6.92442e-44	0
ABDGK	0.00300788	8.10623e-28	7.22282e-28	4.42214e-41	0	0.00195937	0.00132431	1.16776e-26	0.000970961	0	0	0.0126073	0	0.00941058	0	4.9322e-15	0
ABDGKL	0.000576207	3.85981e-39	4.06519e-39	0	0	0.000307142	0.000226085	7.68614e-38	6.48352e-15	0	0	5.99087e-14	0	3.74972e-14	0	1.60479e-26	0
ABDGKLM	1.78631e-15	0	0	0	0	8.96958e-16	4.63408e-16	0	1.18225e-26	0	0	7.00927e-26	0	3.7253e-26	0	8.27098e-49	0
ABDGKM	8.85398e-15	1.1116e-39	9.48583e-40	0	0	5.11836e-15	2.10965e-15	7.0236e-39	1.07045e-15	0	0	7.56792e-15	0	4.73309e-15	0	3.59688e-30	0
ABDGL	0.00310897	3.07722e-39	1.71309e-39	8.41814e-41	0	0.00201457	0.00134815	2.24804e-26	0.000877648	0	0	0.0123755	0	0.0094116	0	9.76453e-15	0
ABDGLM	1.15196e-14	0	0	0	0	6.76063e-15	2.96477e-15	2.42732e-38	1.48967e-15	0	0	1.37292e-14	0	8.78649e-15	0	3.60008e-27	0
ABDGM	1.71935e-14	1.31943e-39	7.09652e-40	2.83781e-41	0	1.0306e-14	3.72612e-15	1.74247e-39	2.1988e-15	0	0	5.68339e-15	0	3.0435e-15	0	7.06121e-29	0
ABDH	2.11136e-14	3.35035e-39	5.6502e-40	2.18588e-41	0	1.3649e-14	3.95494e-15	1.19592e-39	3.4136e-15	0	0	4.4989e-15	0	2.23984e-15	0	3.48272e-29	0
ABDHI	5.04732e-15	0	0	0	0	3.08865e-15	9.39044e-16	0	8.25282e-16	0	0	2.99341e-15	0	1.71284e-15	0	1.64159e-28	0
ABDHIJ	1.54994e-26	0	0	0	0	7.84596e-27	1.58498e-27	0	8.1588e-28	0	0	1.71831e-27	0	8.23576e-28	0	1.95466e-43	0
ABDHIJK	7.25813e-30	0	0	0	0	2.72686e-30	9.38783e-31	0	9.70159e-32	0	0	3.81492e-31	0	1.53639e-41	0	0	0
ABDHIJKL	2.73927e-37	0	0	0	0	7.21092e-38	6.26849e-38	0	1.92571e-38	0	0	7.82069e-38	0	4.06235e-49	0	0	0
ABDHIJKM	3.91112e-51	0	0	0	0	1.31028e-51	7.78569e-52	0	4.22115e-53	0	0	5.42667e-53	0	0	0	0	0
ABDHIJL	5.66595e-27	0	0	0	0	2.18647e-27	7.48703e-28	0	6.71066e-29	0	0	2.22587e-28	0	8.98836e-39	0	0	0
ABDHIJLM	1.4601e-48	0	0	0	0	5.09139e-49	3.10143e-49	0	1.44308e-50	0	0	1.96083e-50	0	0	0	0	0
ABDHIJM	1.51973e-40	0	0	0	0	6.73615e-41	1.26878e-41	0	6.11633e-42	0	0	8.10955e-42	0	3.41895e-42	0	0	0
ABDHIK	1.0361e-15	0	0	0	0	4.36267e-16	1.77653e-16	0	1.89601e-17	0	0	1.16005e-16	0	4.71257e-27	0	1.03992e-49	0
ABDHIKL	8.97388e-16	0	0	0	0	2.80142e-16	1.43498e-16	0	6.62695e-17	0	0	1.07351e-15	0	4.93282e-27	0	1.61033e-48	0
ABDHIKLM	2.61189e-37	0	0	0	0	6.9027e-38	5.98718e-38	0	1.85362e-38	0	0	7.5809e-38	0	3.9216e-49	0	0	0
ABDHIKM	7.2592e-30	0	0	0	0	2.72672e-30	9.32631e-31	0	9.88108e-32	0	0	3.89398e-31	0	1.51033e-41	0	0	0
ABDHIL	1.95495e-15	0	0	0	0	8.78199e-16	3.84449e-16	0	4.3294e-17	0	0	2.75747e-16	0	1.17431e-26	0	1.14239e-39	0
ABDHILM	5.26826e-27	0	0	0	0	2.03099e-27	6.90764e-28	0	6.35241e-29	0	0	2.11181e-28	0	8.2089e-39	0	0	0
ABDHIM	1.40404e-26	0	0	0	0	7.12341e-27	1.43501e-27	0	7.48666e-28	0	0	1.55677e-27	0	7.4643e-28	0	1.97038e-43	0
ABDHJ	8.86666e-26	0	0	0	0	4.82491e-26	8.99332e-27	0	5.01534e-27	0	0	4.06921e-27	0	1.72112e-27	0	0	0
ABDHJK	5.32165e-26	0	0	0	0	2.68569e-26	6.54431e-27	0	2.57366e-27	0	0	5.27688e-27	0	2.56482e-27	0	6.46191e-43	0
ABDHJKL	1.63479e-26	0	0	0	0	6.70848e-27	2.35539e-27	0	1.46846e-28	0	0	5.89247e-28	0	2.20274e-38	0	0	0
ABDHJKLM	4.2658e-48	0	0	0	0	1.59495e-48	9.84062e-49	0	3.73199e-50	0	0	4.64767e-50	0	0	0	0	0
ABDHJKM	5.45462e-40	0	0	0	0	2.43206e-40	5.2228e-41	0	1.95964e-41	0	0	2.99116e-41	0	1.27642e-41	0	0	0
ABDHJL	7.01313e-26	0	0	0	0	3.60787e-26	9.44742e-27	0	3.83016e-27	0	0	1.0206e-26	0	5.03871e-27	0	3.93118e-40	0
ABDHJLM	1.82132e-37	0	0	0	0	7.99862e-38	1.70788e-38	0	5.5643e-39	0	0	8.48562e-39	0	3.62431e-39	0	0	0
ABDHJM	2.50425e-37	0	0	0	0	1.12889e-37	1.47416e-38	0	4.93357e-39	0	0	2.50066e-39	0	9.0091e-40	0	0	0
ABDHK	1.68013e-14	1.71047e-39	9.74269e-40	0	0	1.00242e-14	3.75981e-15	6.34139e-39	2.26033e-15	0	0	7.71014e-15	0	4.46664e-15	0	4.94765e-28	0
ABDHKL	5.30614e-15	0	0	0	0	2.47502e-15	1.12115e-15	7.04294e-39	8.34873e-17	0	0	6.10486e-16	0	2.3059e-26	0	3.19845e-39	0
ABDHKLM	1.54681e-26	0	0	0	0	6.34591e-27	2.21526e-27	0	1.40521e-28	0	0	5.6128e-28	0	2.04458e-38	0	0	0
ABDHKM	4.95001e-26	0	0	0	0	2.50553e-26	6.11696e-27	0	2.42731e-27	0	0	4.8949e-27	0	2.38128e-27	0	5.7863e-43	0
ABDHL	1.76979e-14	0	0	0	0	1.04311e-14	3.90284e-15	1.21804e-38	2.05246e-15	0	0	7.84594e-15	0	4.61075e-15	0	1.02798e-27	0
ABDHLM	6.51421e-26	0	0	0	0	3.35689e-26	8.77992e-27	0	3.5777e-27	0	0	9.36797e-27	0	4.62684e-27	0	3.78622e-40	0
ABDHM	8.0938e-26	0	0	0	0	4.41873e-26	8.24207e-27	0	4.66484e-27	0	0	3.70884e-27	0	1.56873e-27	0	0	0
ABDI	0.00130207	3.46494e-39	5.74795e-40	2.25607e-41	0	0.000953896	0.000468223	1.27027e-39	0.000632853	0	0	0.0039944	0	0.00273206	0	7.22798e-16	0
ABDIJ	5.11864e-15	0	0	0	0	3.11902e-15	9.5844e-16	0	8.13607e-16	0	0	2.82225e-15	0	1.60987e-15	0	1.53766e-28	0
ABDIJK	1.03375e-15	0	0	0	0	4.35375e-16	1.77981e-16	0	1.91394e-17	0	0	1.11861e-16	0	4.44895e-27	0	1.68312e-42	0
ABDIJKL	8.96e-16	0	0	0	0	2.8057e-16	1.44057e-16	0	6.52705e-17	0	0	1.00169e-15	0	4.62292e-27	0	1.57062e-48	0
ABDIJKLM	2.58722e-37	0	0	0	0	6.83406e-38	5.94161e-38	0	1.84603e-38	0	0	7.18508e-38	0	3.72503e-49	0	0	0
ABDIJKM	1.14302e-29	0	0	0	0	4.2839e-30	1.47751e-30	0	1.54529e-31	0	0	5.82759e-31	0	2.22258e-41	0	0	0
ABDIJL	1.97012e-15	0	0	0	0	8.84372e-16	3.86489e-16	0	4.29771e-17	0	0	2.56139e-16	0	1.09639e-26	0	1.10597e-39	0
ABDIJLM	5.37198e-27	0	0	0	0	2.06873e-27	7.09338e-28	0	6.37174e-29	0	0	2.00912e-28	0	7.86839e-39	0	0	0
ABDIJM	1.44046e-26	0	0	0	0	7.31343e-27	1.50218e-27	0	7.62544e-28	0	0	1.52133e-27	0	7.29601e-28	0	2.60485e-43	0
ABDIK	0.000341378	1.74929e-39	9.92499e-40	0	0	0.000166782	0.000114246	6.70024e-39	1.69737e-05	0	0	0.000202174	0	7.81191e-15	0	2.1938e-27	0
ABDIKL	0.00026367	0	0	0	0	8.73565e-05	6.34475e-05	7.1651e-39	3.00996e-05	0	0	0.00113903	0	6.14838e-15	0	3.28973e-26	4.84797e-37
ABDIKLM	8.53545e-16	0	0	0	0	2.68452e-16	1.3749e-16	0	6.25608e-17	0	0	9.62618e-16	0	4.42306e-27	0	1.53823e-48	0
ABDIKM	9.6547e-16	0	0	0	0	4.07024e-16	1.66554e-16	0	1.84237e-17	0	0	1.07598e-16	0	4.10959e-27	0	1.63076e-42	0
ABDIL	0.000522306	0	0	0	0	0.000263772	0.000179026	1.28738e-38	2.25605e-05	0	0	0.00023138	0	1.01507e-14	0	2.70673e-27	0
ABDILM	1.84087e-15	0	0	0	0	8.25799e-16	3.60537e-16	0	4.11493e-17	0	0	2.44849e-16	0	1.00549e-26	0	1.06064e-39	0
ABDIM	4.637e-15	0	0	0	0	2.83295e-15	8.71547e-16	0	7.5202e-16	0	0	2.57431e-15	0	1.46806e-15	0	1.38826e-28	0
ABDJ	2.15553e-14	3.44225e-39	5.4153e-40	2.16678e-41	0	1.38528e-14	4.04008e-15	1.2607e-39	3.33987e-15	0	0	4.26313e-15	0	2.1127e-15	0	3.34418e-29	0
ABDJK	1.68741e-14	1.65837e-39	9.35057e-40	0	0	1.00304e-14	3.78027e-15	6.41902e-39	2.22047e-15	0	0	7.32122e-15	0	4.23079e-15	0	4.70656e-28	0
ABDJKL	5.33197e-15	0	0	0	0	2.48588e-15	1.12661e-15	7.04746e-39	8.17497e-17	0	0	5.60074e-16	0	2.17024e-26	0	3.14095e-39	0
ABDJKLM	1.56995e-26	0	0	0	0	6.43794e-27	2.27007e-27	0	1.39638e-28	0	0	5.30436e-28	0	1.98478e-38	0	0	0
ABDJKM	5.0235e-26	0	0	0	0	2.54493e-26	6.30385e-27	0	2.46184e-27	0	0	4.84539e-27	0	2.36002e-27	0	7.88796e-43	0
ABDJL	1.81997e-14	0	0	0	0	1.06984e-14	4.0162e-15	1.24475e-38	2.06714e-15	0	0	7.48837e-15	0	4.3867e-15	0	9.74947e-28	0
ABDJLM	6.75463e-26	0	0	0	0	3.47805e-26	9.1825e-27	0	3.65904e-27	0	0	9.10084e-27	0	4.49361e-27	0	3.80274e-40	0
ABDJM	8.32339e-26	0	0	0	0	4.53463e-26	8.56718e-27	0	4.70818e-27	0	0	3.65912e-27	0	1.54587e-27	0	0	0
ABDK	0.00444716	8.64695e-28	5.52315e-28	3.12454e-41	0	0.00306379	0.00186323	7.9617e-27	0.00165351	0	0	0.0096698	0	0.00668231	0	1.97159e-15	0
ABDKL	0.00138631	3.34118e-39	1.94511e-39	0	0	0.000714586	0.000500706	8.80681e-27	4.37484e-05	0	0	0.000495017	0	1.84149e-14	0	1.18335e-26	0
ABDKLM	5.03958e-15	0	0	0	0	2.35046e-15	1.06591e-15	7.04763e-39	7.89265e-17	0	0	5.35127e-16	0	2.01645e-26	0	2.90221e-39	0
ABDKM	1.56293e-14	1.56071e-39	8.75602e-40	0	0	9.31613e-15	3.52712e-15	6.02738e-39	2.09927e-15	0	0	6.80975e-15	0	3.93586e-15	0	4.34569e-28	0
ABDL	0.00540497	7.25545e-39	1.07037e-39	4.4007e-41	0	0.00359506	0.0020993	1.42495e-26	0.0014715	0	0	0.00789579	0	0.00547496	0	2.14079e-15	0
ABDLM	1.6917e-14	0	0	0	0	9.9644e-15	3.75231e-15	1.16429e-38	1.95127e-15	0	0	6.92699e-15	0	4.05641e-15	0	8.93136e-28	0
ABDM	1.96203e-14	3.33242e-39	5.04139e-40	2.02471e-41	0	1.26675e-14	3.711e-15	1.24123e-39	3.12364e-15	0	0	3.89586e-15	0	1.92734e-15	0	3.0593e-29	0
ABE	0.000194361	3.2411e-29	1.30856e-29	6.46505e-31	0	0.00163284	0.000801312	5.24254e-28	0.00125905	0	0	0.00335229	0	0.00193253	0	2.69834e-17	0
ABEF	0.000395695	2.27327e-29	3.67057e-29	1.15429e-30	0	0.00212117	0.00132648	7.71076e-28	0.00148191	0	0	0.0114345	0	0.00830946	4.62157e-15	4.70242e-16	0
ABEFG	0.000392532	2.30627e-29	6.19873e-29	1.91658e-30	0	0.00120364	0.000826475	9.89797e-28	0.000705227	0	0	0.0109308	0	0.00852174	6.49542e-15	6.90237e-16	0
ABEFGH	1.28269e-15	3.95326e-41	7.67113e-41	1.36923e-42	0	1.24697e-15	5.25568e-16	3.54464e-40	2.78292e-16	0	0	2.07488e-15	0	1.37286e-15	6.2725e-28	1.11691e-28	0
ABEFGHI	1.7502e-26	0	0	0	0	1.44355e-26	1.20646e-26	0	9.82228e-27	0	0	2.12176e-25	0	1.72995e-25	2.67563e-37	1.62034e-37	0
ABEFGHIJ	1.0642e-40	0	0	0	0	5.45431e-41	5.2497e-41	0	3.48858e-41	0	0	2.30497e-40	0	1.81024e-40	1.8197e-52	1.05409e-52	0
ABEFGHIK	5.77443e-38	0	0	0	0	3.32833e-38	8.17494e-38	0	8.70072e-48	0	0	8.19679e-47	0	6.51644e-47	7.27669e-59	4.30038e-59	0
ABEFGHIL	3.43e-27	0	0	0	0	2.07158e-27	3.17857e-27	0	1.92544e-37	0	0	1.36543e-36	0	1.05838e-36	1.0934e-48	6.35008e-49	0
ABEFGHIM	1.02506e-40	0	0	0	0	5.29051e-41	5.06417e-41	0	3.40967e-41	0	0	2.2494e-40	0	1.76767e-40	1.78062e-52	1.02999e-52	0
ABEFGHJ	3.77299e-30	0	0	0	0	3.31889e-30	1.10289e-30	0	5.1687e-31	0	0	3.26706e-30	0	1.8802e-30	4.78373e-43	9.18144e-44	0
ABEFGHJK	4.0536e-40	0	0	0	0	2.11063e-40	2.00413e-40	0	1.31499e-40	0	0	8.23586e-40	0	6.49403e-40	6.70761e-52	3.89617e-52	0
ABEFGHJL	2.76077e-37	0	0	0	0	1.47168e-37	1.48388e-37	0	9.23533e-38	0	0	6.68847e-37	0	5.31821e-37	5.61185e-49	3.27712e-49	0
ABEFGHJM	2.37271e-51	0	0	0	0	9.04471e-52	5.62253e-52	0	2.30603e-52	0	0	4.20153e-52	0	2.70915e-52	0	0	0
ABEFGHK	6.50006e-26	7.56891e-51	2.10044e-50	0	0	5.07345e-26	4.30716e-26	6.87175e-49	3.12931e-26	0	0	6.68845e-25	0	5.47942e-25	8.57823e-37	5.25214e-37	0
ABEFGHKL	1.67416e-26	0	0	0	0	8.67031e-27	1.29839e-26	0	4.91311e-37	0	0	3.2491e-36	0	2.51215e-36	2.60864e-48	1.51226e-48	0
ABEFGHKM	3.97973e-40	0	0	0	0	2.08602e-40	1.97232e-40	0	1.30758e-40	0	0	8.1764e-40	0	6.45291e-40	6.66974e-52	3.8686e-52	0
ABEFGHL	8.08929e-16	0	0	0	0	9.50503e-16	4.97067e-16	9.55624e-39	2.78209e-16	0	0	7.87694e-15	0	6.17555e-15	8.37826e-27	4.97684e-27	0
ABEFGHLM	2.56435e-37	0	0	0	0	1.37853e-37	1.38743e-37	0	8.7385e-38	0	0	6.35573e-37	0	5.06066e-37	5.35478e-49	3.1257e-49	0
ABEFGHM	3.49681e-30	0	0	0	0	3.10393e-30	1.02298e-30	0	4.84965e-31	0	0	3.06764e-30	0	1.7672e-30	4.463e-43	8.40526e-44	0
ABEFGI	5.4089e-05	4.28133e-41	7.86812e-41	1.50572e-42	0	6.36893e-05	4.59144e-05	3.7757e-40	3.69042e-05	0	0	0.0014882	0	0.00136571	3.15773e-15	2.31131e-15	0
ABEFGIJ	1.95877e-19	0	0	0	0	2.25436e-19	1.14937e-19	0	7.67353e-20	0	0	1.99673e-18	0	1.55417e-18	2.08938e-30	1.22892e-30	0
ABEFGIJK	4.79774e-30	0	0	0	0	1.86458e-30	2.6879e-30	0	2.15424e-40	0	0	1.3174e-39	0	1.01542e-39	1.04517e-51	6.07046e-52	0
ABEFGIJL	3.4226e-27	0	0	0	0	2.02345e-27	3.10941e-27	0	1.89216e-37	0	0	1.32118e-36	0	1.02578e-36	1.07095e-48	6.25054e-49	0
ABEFGIJM	1.32803e-40	0	0	0	0	6.6521e-41	6.40658e-41	0	4.29352e-41	0	0	2.81438e-40	0	2.21749e-40	2.26238e-52	1.31676e-52	0
ABEFGIK	6.28235e-16	8.17645e-51	2.13163e-50	0	0	3.26998e-16	3.96257e-16	7.24738e-49	4.93654e-26	0	0	1.0431e-24	0	8.31883e-25	1.30331e-36	7.96002e-37	0
ABEFGIKL	2.21721e-16	0	0	0	0	5.30022e-17	1.00882e-16	0	8.53167e-27	0	0	1.2729e-25	0	3.94387e-36	4.14929e-48	2.02536e-48	0
ABEFGIKM	4.69322e-30	0	0	0	0	1.83566e-30	2.63359e-30	0	2.13605e-40	0	0	1.30674e-39	0	1.00752e-39	1.03837e-51	6.02436e-52	0
ABEFGIL	8.82907e-06	0	0	0	0	9.94952e-06	7.54682e-06	1.02523e-38	5.75349e-16	0	0	1.56982e-14	0	1.1977e-14	1.61525e-26	9.55104e-27	0
ABEFGILM	3.17583e-27	0	0	0	0	1.88703e-27	2.89376e-27	0	1.78417e-37	0	0	1.25328e-36	0	9.73915e-37	1.02022e-48	5.95055e-49	0
ABEFGIM	1.80468e-19	0	0	0	0	2.10132e-19	1.06295e-19	0	7.19146e-20	0	0	1.88605e-18	0	1.47043e-18	1.96892e-30	1.15831e-30	0
ABEFGJ	1.27029e-15	4.10288e-41	7.40566e-41	1.4776e-42	0	1.22112e-15	5.07616e-16	3.57179e-40	2.65561e-16	0	0	1.97394e-15	0	1.3083e-15	5.99332e-28	1.05094e-28	0
ABEFGJK	7.6902e-19	5.64511e-44	3.20142e-43	0	0	8.02831e-19	4.28083e-19	5.03127e-42	2.607e-19	0	0	7.21442e-18	0	5.64868e-18	7.69146e-30	4.57714e-30	0
ABEFGJKL	1.67123e-26	0	0	0	0	8.51757e-27	1.27961e-26	0	4.8256e-37	0	0	3.16079e-36	0	2.45054e-36	2.56564e-48	1.49522e-48	0
ABEFGJKM	5.24257e-40	0	0	0	0	2.68956e-40	2.56838e-40	0	1.70399e-40	0	0	1.08359e-39	0	8.5827e-40	8.96882e-52	5.23654e-52	0
ABEFGJL	8.09267e-16	0	0	0	0	9.36421e-16	4.88922e-16	9.73039e-39	2.73662e-16	0	0	7.59439e-15	0	5.96813e-15	8.18191e-27	4.87749e-27	0
ABEFGJLM	2.61682e-37	0	0	0	0	1.36555e-37	1.37989e-37	0	8.65438e-38	0	0	6.24099e-37	0	4.98167e-37	5.28865e-49	3.10324e-49	0
ABEFGJM	2.03161e-30	0	0	0	0	1.76759e-30	5.83114e-31	0	2.75398e-31	0	0	1.72511e-30	0	9.96876e-31	2.52864e-43	4.71744e-44	0
ABEFGK	0.000205578	1.6474e-29	5.69873e-29	2.13886e-42	0	0.000215732	0.000162583	2.70715e-27	0.000118422	0	0	0.00481286	0	0.00445282	1.04694e-14	7.75855e-15	0
ABEFGKL	4.2678e-05	1.46304e-40	9.10052e-40	0	0	3.83466e-05	2.95632e-05	2.73619e-38	1.3499e-15	0	0	3.87742e-14	0	2.95334e-14	3.96525e-26	2.35583e-26	0
ABEFGKLM	1.57019e-26	0	0	0	0	8.05467e-27	1.20799e-26	0	4.60087e-37	0	0	3.02861e-36	0	2.35128e-36	2.46608e-48	1.43619e-48	0
ABEFGKM	7.2844e-19	5.24855e-44	3.10231e-43	0	0	7.6684e-19	4.06749e-19	4.7666e-42	2.50061e-19	0	0	6.96596e-18	0	5.46387e-18	7.40392e-30	4.40534e-30	0
ABEFGL	0.000226894	1.39913e-40	4.46729e-40	1.15328e-41	0	0.000714288	0.000566484	2.25758e-26	0.000426578	0	0	0.0241403	0	0.0227463	5.59994e-14	4.18967e-14	0
ABEFGLM	7.40505e-16	0	0	0	0	8.64627e-16	4.49012e-16	8.91009e-39	2.53695e-16	0	0	7.0853e-15	0	5.57824e-15	7.61101e-27	4.53654e-27	0
ABEFGM	1.15029e-15	3.66493e-41	6.79655e-41	1.32289e-42	0	1.11332e-15	4.60725e-16	3.33561e-40	2.43319e-16	0	0	1.80617e-15	0	1.19878e-15	5.43794e-28	9.32988e-29	0
ABEFH	1.69604e-15	5.50535e-41	6.41038e-41	1.33078e-42	0	5.88796e-15	2.24486e-15	8.13274e-40	1.64362e-15	0	0	6.71989e-15	0	4.11672e-15	1.29975e-27	2.08409e-28	0
ABEFHI	2.72897e-16	0	0	0	0	3.13019e-16	1.25939e-16	0	8.22522e-17	0	0	7.98424e-16	0	5.60887e-16	4.38691e-28	2.08165e-28	0
ABEFHIJ	1.51763e-30	0	0	0	0	1.57111e-30	4.93037e-31	0	2.69731e-31	0	0	1.84258e-30	0	1.1075e-30	4.9337e-43	1.95169e-43	0
ABEFHIJK	4.70212e-41	0	0	0	0	1.58561e-41	1.66886e-41	0	2.37335e-42	0	0	1.35507e-41	0	7.04532e-52	0	0	0
ABEFHIJL	2.74769e-38	0	0	0	0	1.17286e-38	1.34047e-38	0	1.68734e-39	0	0	9.97345e-39	0	5.1986e-49	0	0	0
ABEFHIJM	9.69524e-52	0	0	0	0	3.30426e-52	2.27101e-52	0	9.74761e-53	0	0	2.40198e-52	0	1.56353e-52	0	0	0
ABEFHIK	5.3724e-27	0	0	0	0	2.9133e-27	2.43674e-27	0	5.01719e-28	0	0	9.98248e-27	0	4.56867e-37	2.35215e-49	8.98126e-50	0
ABEFHIKL	4.5848e-27	0	0	0	0	2.23376e-27	3.46446e-27	0	2.7652e-27	0	0	4.63018e-26	0	2.77458e-37	3.1632e-49	0	0
ABEFHIKM	4.65917e-41	0	0	0	0	1.58455e-41	1.66107e-41	0	2.41322e-42	0	0	1.3912e-41	0	7.04282e-52	0	0	0
ABEFHIL	7.81326e-17	0	0	0	0	9.30093e-17	4.62424e-17	0	7.16255e-18	0	0	1.32468e-16	0	5.92896e-27	2.55501e-39	9.64273e-40	0
ABEFHILM	2.55511e-38	0	0	0	0	1.09856e-38	1.25325e-38	0	1.61326e-39	0	0	9.67999e-39	0	4.9146e-49	0	0	0
ABEFHIM	1.44358e-30	0	0	0	0	1.50969e-30	4.69493e-31	0	2.6063e-31	0	0	1.78024e-30	0	1.07089e-30	4.76227e-43	1.88665e-43	0
ABEFHJ	5.71184e-27	0	0	0	0	4.97191e-27	1.22867e-27	0	5.30191e-28	0	0	1.1304e-27	0	5.87873e-28	1.00747e-40	1.47703e-41	0
ABEFHJK	6.20019e-30	0	0	0	0	5.72751e-30	1.95701e-30	0	9.35351e-31	0	0	6.92287e-30	0	4.20316e-30	1.92847e-42	7.76337e-43	0
ABEFHJKL	1.12216e-37	0	0	0	0	4.46974e-38	4.95167e-38	0	4.78614e-39	0	0	2.7785e-38	0	1.31712e-48	0	0	0
ABEFHJKM	3.91216e-51	0	0	0	0	1.44656e-51	9.65767e-52	0	4.16689e-52	0	0	9.29128e-52	0	6.11244e-52	0	0	0
ABEFHJL	3.9293e-27	0	0	0	0	4.11989e-27	1.37207e-27	0	5.84331e-28	0	0	4.29746e-27	0	2.60633e-27	1.20385e-39	4.89474e-40	0
ABEFHJLM	1.24252e-48	0	0	0	0	4.50811e-49	3.2723e-49	0	1.31385e-49	0	0	3.39119e-49	0	2.2384e-49	0	0	0
ABEFHJM	3.51904e-41	0	0	0	0	2.7031e-41	5.42647e-42	0	2.02542e-42	0	0	3.45373e-42	0	1.58318e-42	0	0	0
ABEFHK	1.13741e-15	4.55951e-41	6.77727e-41	0	0	1.1267e-15	5.00306e-16	1.19945e-39	2.78942e-16	0	0	2.6934e-15	0	1.91644e-15	1.55017e-27	7.52025e-28	0
ABEFHKL	3.31886e-16	0	0	0	0	3.05264e-16	1.57645e-16	0	1.69408e-17	0	0	4.0654e-16	0	1.56929e-26	6.85896e-39	2.5193e-39	0
ABEFHKLM	1.05468e-37	0	0	0	0	4.23278e-38	4.67951e-38	0	4.60218e-39	0	0	2.69455e-38	0	1.25691e-48	0	0	0
ABEFHKM	6.04386e-30	0	0	0	0	5.62027e-30	1.90958e-30	0	9.21394e-31	0	0	6.8129e-30	0	4.14177e-30	1.89614e-42	7.64173e-43	0
ABEFHL	1.18242e-15	0	0	0	0	4.2585e-15	1.98298e-15	1.09347e-38	1.16171e-15	0	0	1.54149e-14	0	1.10791e-14	9.30385e-27	4.54874e-27	0
ABEFHLM	3.60697e-27	0	0	0	0	3.80969e-27	1.26161e-27	0	5.42331e-28	0	0	3.98403e-27	0	2.41919e-27	1.10932e-39	4.46365e-40	0
ABEFHM	5.18698e-27	0	0	0	0	4.54148e-27	1.1177e-27	0	4.88064e-28	0	0	1.03241e-27	0	5.37656e-28	9.21442e-41	1.39146e-41	0
ABEFI	7.99944e-05	5.93127e-41	6.5961e-41	1.46655e-42	0	0.000366422	0.000242408	8.60796e-40	0.000271008	0	0	0.00565478	0	0.00476241	7.0748e-15	4.24799e-15	0
ABEFIJ	2.74798e-16	0	0	0	0	3.08402e-16	1.22097e-16	0	7.84861e-17	0	0	7.49457e-16	0	5.27149e-16	4.159e-28	1.98219e-28	0
ABEFIJK	1.06961e-19	0	0	0	0	8.42647e-20	4.27299e-20	0	7.20413e-21	0	0	1.70898e-19	0	7.39893e-30	3.28863e-42	1.22058e-42	0
ABEFIJKL	4.56117e-27	0	0	0	0	2.16573e-27	3.36164e-27	0	2.67305e-27	0	0	4.40478e-26	0	2.64522e-37	3.04522e-49	0	0
ABEFIJKM	7.12936e-41	0	0	0	0	2.37207e-41	2.50564e-41	0	3.65149e-42	0	0	2.10173e-41	0	1.06194e-51	0	0	0
ABEFIJL	7.76302e-17	0	0	0	0	8.99636e-17	4.45749e-17	0	6.84645e-18	0	0	1.23571e-16	0	5.64158e-27	2.4555e-39	9.35205e-40	0
ABEFIJLM	2.59225e-38	0	0	0	0	1.07705e-38	1.23391e-38	0	1.58314e-39	0	0	9.27909e-39	0	4.80219e-49	0	0	0
ABEFIJM	1.86553e-30	0	0	0	0	1.89454e-30	5.88121e-31	0	3.23648e-31	0	0	2.16931e-30	0	1.30903e-30	5.90104e-43	2.34876e-43	0
ABEFIK	1.8896e-05	4.88527e-41	6.90963e-41	0	0	1.48217e-05	1.09139e-05	1.25594e-39	1.97082e-06	0	0	8.24579e-05	0	3.31698e-15	2.61916e-27	1.12698e-27	0
ABEFIKL	1.14719e-05	0	0	0	0	1.21856e-05	9.03757e-06	0	4.9608e-06	0	0	0.000705016	0	4.09477e-15	5.22804e-27	1.16413e-38	0
ABEFIKLM	4.32907e-27	0	0	0	0	2.07686e-27	3.22815e-27	0	2.59001e-27	0	0	4.31053e-26	0	2.578e-37	2.96862e-49	0	0
ABEFIKM	1.03897e-19	0	0	0	0	8.28435e-20	4.18222e-20	0	7.20863e-21	0	0	1.73517e-19	0	7.28692e-30	3.22364e-42	1.1898e-42	0
ABEFIL	2.28296e-05	0	0	0	0	8.64443e-05	6.67368e-05	1.17629e-38	1.22566e-05	0	0	0.000541125	0	2.4386e-14	1.90166e-26	8.67365e-27	0
ABEFILM	7.12109e-17	0	0	0	0	8.3248e-17	4.10504e-17	0	6.45366e-18	0	0	1.18051e-16	0	5.22654e-27	2.26221e-39	8.56035e-40	0
ABEFIM	2.46946e-16	0	0	0	0	2.79088e-16	1.09993e-16	0	7.16269e-17	0	0	6.84012e-16	0	4.81744e-16	3.77963e-28	1.79976e-28	0
ABEFJ	1.75267e-15	5.78423e-41	6.23598e-41	1.4484e-42	0	5.84383e-15	2.19988e-15	8.24098e-40	1.58292e-15	0	0	6.44793e-15	0	3.95595e-15	1.24876e-27	1.968e-28	0
ABEFJK	1.12444e-15	4.67315e-41	6.47321e-41	0	0	1.09913e-15	4.80125e-16	1.17291e-39	2.6452e-16	0	0	2.55771e-15	0	1.82467e-15	1.49077e-27	7.2615e-28	0
ABEFJKL	3.26784e-16	0	0	0	0	2.95819e-16	1.52283e-16	0	1.60057e-17	0	0	3.78364e-16	0	1.51475e-26	6.70874e-39	2.481e-39	0
ABEFJKLM	1.06504e-37	0	0	0	0	4.16627e-38	4.63044e-38	0	4.46426e-39	0	0	2.55572e-38	0	1.23359e-48	0	0	0
ABEFJKM	7.86394e-30	0	0	0	0	7.17771e-30	2.43435e-30	0	1.17148e-30	0	0	8.63095e-30	0	5.26682e-30	2.4395e-42	9.86705e-43	0
ABEFJL	1.22788e-15	0	0	0	0	4.26913e-15	1.97678e-15	1.11902e-38	1.15072e-15	0	0	1.50262e-14	0	1.08303e-14	9.17065e-27	4.50016e-27	0
ABEFJLM	3.69396e-27	0	0	0	0	3.79167e-27	1.25853e-27	0	5.40054e-28	0	0	3.94405e-27	0	2.40589e-27	1.12029e-39	4.57156e-40	0
ABEFJM	5.26986e-27	0	0	0	0	4.53343e-27	1.10548e-27	0	4.76438e-28	0	0	1.01681e-27	0	5.31509e-28	9.17228e-41	1.36511e-41	0
ABEFK	0.00033246	2.35223e-29	4.80529e-29	1.8622e-42	0	0.0011485	0.000834927	5.4569e-27	0.00075552	0	0	0.015584	0	0.0132844	2.03574e-14	1.25004e-14	0
ABEFKL	9.52856e-05	1.46879e-40	3.61407e-40	0	0	0.000248951	0.000200397	3.3108e-38	2.57302e-05	0	0	0.00139041	0	5.16355e-14	4.20658e-26	1.80781e-26	0
ABEFKLM	3.0458e-16	0	0	0	0	2.7756e-16	1.42503e-16	0	1.51882e-17	0	0	3.63086e-16	0	1.4263e-26	6.28772e-39	2.32992e-39	0
ABEFKM	1.03552e-15	4.25279e-41	6.01201e-41	0	0	1.01837e-15	4.44503e-16	1.07754e-39	2.47537e-16	0	0	2.39105e-15	0	1.70917e-15	1.38931e-27	6.76138e-28	0
ABEFL	0.00027174	1.197e-40	1.58855e-40	4.45384e-42	0	0.00143374	0.00105729	1.30693e-26	0.000863443	0	0	0.0200091	0	0.0173078	2.78512e-14	1.72965e-14	0
ABEFLM	1.13262e-15	0	0	0	0	3.93873e-15	1.82006e-15	1.01842e-38	1.07067e-15	0	0	1.3964e-14	0	1.0079e-14	8.47967e-27	4.15634e-27	0
ABEFM	1.59843e-15	5.25151e-41	5.72532e-41	1.30175e-42	0	5.32495e-15	2.00133e-15	7.78966e-40	1.46236e-15	0	0	5.90834e-15	0	3.62869e-15	1.1366e-27	1.76731e-28	0
ABEG	0.000282211	1.88881e-29	3.08185e-29	9.66728e-31	0	0.00137624	0.000802608	6.1432e-28	0.000805069	0	0	0.00415031	0	0.00260627	0	5.50005e-17	0
ABEGH	1.1428e-15	4.23156e-41	5.03407e-41	1.04716e-42	0	3.74419e-15	1.32376e-15	6.00622e-40	8.72231e-16	0	0	2.41508e-15	0	1.28565e-15	0	9.74953e-30	0
ABEGHI	1.6004e-16	0	0	0	0	1.76797e-16	6.62432e-17	0	3.94676e-17	0	0	2.59007e-16	0	1.598e-16	0	1.52707e-38	0
ABEGHIJ	8.71396e-31	0	0	0	0	8.59678e-31	2.56718e-31	0	1.30319e-31	0	0	6.48211e-31	0	3.47511e-31	0	9.01039e-54	0
ABEGHIJK	2.20964e-41	0	0	0	0	6.3306e-42	6.57756e-42	0	2.3042e-52	0	0	3.56417e-52	0	2.15849e-52	0	0	0
ABEGHIJL	1.0643e-38	0	0	0	0	4.41075e-39	5.00708e-39	0	1.33011e-49	0	0	2.35412e-49	0	1.4338e-49	0	0	0
ABEGHIJM	5.41333e-52	0	0	0	0	1.77989e-52	1.17593e-52	0	4.49227e-53	0	0	7.73191e-53	0	4.76502e-53	0	0	0
ABEGHIK	2.61067e-27	0	0	0	0	1.17849e-27	9.39113e-28	0	5.83303e-38	0	0	2.56332e-37	0	1.42619e-37	0	3.77405e-60	0
ABEGHIKL	8.5484e-28	0	0	0	0	1.49492e-28	2.35516e-28	0	5.37134e-39	0	0	2.44926e-38	0	6.41685e-49	0	0	0
ABEGHIKM	2.15688e-41	0	0	0	0	6.22407e-42	6.43514e-42	0	2.27276e-52	0	0	3.51179e-52	0	2.12931e-52	0	0	0
ABEGHIL	3.05648e-17	0	0	0	0	3.41594e-17	1.63569e-17	0	5.91137e-28	0	0	3.11888e-27	0	1.65042e-27	0	5.47531e-50	0
ABEGHILM	9.68737e-39	0	0	0	0	4.04245e-39	4.58087e-39	0	1.22844e-49	0	0	2.18285e-49	0	1.33161e-49	0	0	0
ABEGHIM	8.11806e-31	0	0	0	0	8.10479e-31	2.39236e-31	0	1.23348e-31	0	0	6.1305e-31	0	3.28814e-31	0	8.72365e-54	0
ABEGHJ	3.42842e-27	0	0	0	0	2.86001e-27	6.63987e-28	0	2.60539e-28	0	0	3.97341e-28	0	1.80632e-28	0	7.70623e-45	0
ABEGHJK	3.93156e-30	0	0	0	0	3.46884e-30	1.11653e-30	0	4.95555e-31	0	0	2.64271e-30	0	1.42426e-30	0	3.34959e-53	0
ABEGHJKL	5.73221e-38	0	0	0	0	2.11096e-38	2.29202e-38	0	3.95986e-49	0	0	6.33559e-49	0	3.86297e-49	0	0	0
ABEGHJKM	2.41774e-51	0	0	0	0	8.56314e-52	5.41957e-52	0	2.07815e-52	0	0	3.23158e-52	0	2.00827e-52	0	0	0
ABEGHJL	2.22667e-27	0	0	0	0	2.21356e-27	6.96223e-28	0	2.74966e-28	0	0	1.45973e-27	0	7.89578e-28	0	2.80169e-50	0
ABEGHJLM	6.82791e-49	0	0	0	0	2.37959e-49	1.63435e-49	0	5.82172e-50	0	0	1.0462e-49	0	6.56212e-50	0	0	0
ABEGHJM	2.02126e-41	0	0	0	0	1.47927e-41	2.80685e-42	0	9.50875e-43	0	0	1.16101e-42	0	4.65608e-43	0	0	0
ABEGHK	7.34132e-16	3.44297e-41	5.31994e-41	0	0	7.03585e-16	2.88412e-16	8.99859e-40	1.46509e-16	0	0	9.46413e-16	0	5.88739e-16	0	4.95134e-38	0
ABEGHKL	1.72543e-16	0	0	0	0	1.45479e-16	7.05093e-17	0	1.59682e-27	0	0	8.78566e-27	0	4.64408e-27	0	1.28751e-49	0
ABEGHKLM	5.32487e-38	0	0	0	0	1.97549e-38	2.13981e-38	0	3.72082e-49	0	0	5.96281e-49	0	3.64266e-49	0	0	0
ABEGHKM	3.78388e-30	0	0	0	0	3.36581e-30	1.07462e-30	0	4.81635e-31	0	0	2.56447e-30	0	1.3829e-30	0	3.29887e-53	0
ABEGHL	7.58043e-16	0	0	0	0	2.58414e-15	1.1165e-15	8.34008e-39	5.97444e-16	0	0	5.29004e-15	0	3.34191e-15	0	4.69331e-28	0
ABEGHLM	2.00181e-27	0	0	0	0	2.00809e-27	6.2645e-28	0	2.4978e-28	0	0	1.3235e-27	0	7.16327e-28	0	2.65223e-50	0
ABEGHM	3.05093e-27	0	0	0	0	2.56227e-27	5.9059e-28	0	2.3414e-28	0	0	3.54031e-28	0	1.61038e-28	0	7.36231e-45	0
ABEGI	5.16854e-05	4.59111e-41	5.19825e-41	1.15975e-42	0	0.000218553	0.000134726	6.46226e-40	0.000135412	0	0	0.00187472	0	0.00137616	0	2.02058e-16	0
ABEGIJ	1.61341e-16	0	0	0	0	1.74109e-16	6.45652e-17	0	3.78165e-17	0	0	2.42113e-16	0	1.49371e-16	0	1.13869e-31	0
ABEGIJK	5.11485e-20	0	0	0	0	3.34214e-20	1.61075e-20	0	8.16496e-31	0	0	4.25341e-30	0	2.25001e-30	0	5.20135e-53	0
ABEGIJKL	8.30712e-28	0	0	0	0	1.43357e-28	2.25297e-28	0	5.2188e-39	0	0	2.27433e-38	0	6.07591e-49	0	0	0
ABEGIJKM	3.28016e-41	0	0	0	0	9.27748e-42	9.64226e-42	0	3.41349e-52	0	0	5.18027e-52	0	3.14199e-52	0	0	0
ABEGIJL	3.04608e-17	0	0	0	0	3.30812e-17	1.58079e-17	0	5.74102e-28	0	0	2.92254e-27	0	1.5489e-27	0	5.27949e-50	0
ABEGIJLM	9.79365e-39	0	0	0	0	3.95034e-39	4.48403e-39	0	1.20779e-49	0	0	2.08534e-49	0	1.27269e-49	0	0	0
ABEGIJM	1.05244e-30	0	0	0	0	1.01409e-30	3.00087e-31	0	1.52588e-31	0	0	7.3622e-31	0	3.95642e-31	0	1.09086e-53	0
ABEGIK	9.01206e-06	3.73171e-41	5.44226e-41	0	0	5.78848e-06	3.91018e-06	9.51482e-40	2.31834e-16	0	0	1.47885e-15	0	8.99392e-16	0	7.46324e-38	0
ABEGIKL	2.22049e-06	0	0	0	0	7.9212e-07	5.3598e-07	0	2.07126e-17	0	0	3.09099e-16	0	7.34107e-27	0	5.76718e-49	0
ABEGIKLM	7.77367e-28	0	0	0	0	1.355e-28	2.13061e-28	0	4.94975e-39	0	0	2.17541e-38	0	5.72946e-49	0	0	0
ABEGIKM	4.87827e-20	0	0	0	0	3.22246e-20	1.54186e-20	0	7.89548e-31	0	0	4.11556e-30	0	2.17729e-30	0	5.08261e-53	0
ABEGIL	1.00371e-05	0	0	0	0	3.44668e-05	2.50664e-05	9.01808e-39	1.25632e-15	0	0	1.06699e-14	0	6.57966e-15	0	8.88151e-28	0
ABEGILM	2.72053e-17	0	0	0	0	2.97987e-17	1.41346e-17	0	5.18239e-28	0	0	2.63908e-27	0	1.39888e-27	0	4.98351e-50	0
ABEGIM	1.41938e-16	0	0	0	0	1.54371e-16	5.68198e-17	0	3.36636e-17	0	0	2.15322e-16	0	1.32966e-16	0	1.05965e-31	0
ABEGJ	1.17214e-15	4.46942e-41	4.90158e-41	1.14553e-42	0	3.71301e-15	1.3023e-15	6.23915e-40	8.42143e-16	0	0	2.3006e-15	0	1.22373e-15	0	9.12371e-30	0
ABEGJK	7.2676e-16	3.59056e-41	5.10309e-41	0	0	6.86154e-16	2.78143e-16	8.93059e-40	1.39556e-16	0	0	8.94386e-16	0	5.56828e-16	0	4.24262e-31	0
ABEGJKL	1.70559e-16	0	0	0	0	1.41199e-16	6.84195e-17	0	1.54797e-27	0	0	8.35507e-27	0	4.42822e-27	0	1.24631e-49	0
ABEGJKLM	5.36171e-38	0	0	0	0	1.9393e-38	2.10743e-38	0	3.66046e-49	0	0	5.72233e-49	0	3.49911e-49	0	0	0
ABEGJKM	4.9389e-30	0	0	0	0	4.28665e-30	1.3711e-30	0	6.10308e-31	0	0	3.19961e-30	0	1.72931e-30	0	4.37003e-53	0
ABEGJL	7.8318e-16	0	0	0	0	2.59209e-15	1.11714e-15	8.58054e-39	5.92336e-16	0	0	5.09596e-15	0	3.21927e-15	0	4.52239e-28	0
ABEGJLM	2.05644e-27	0	0	0	0	1.99169e-27	6.24881e-28	0	2.47631e-28	0	0	1.28897e-27	0	6.99328e-28	0	2.58207e-50	0
ABEGJM	3.10462e-27	0	0	0	0	2.55206e-27	5.86016e-28	0	2.29e-28	0	0	3.45953e-28	0	1.57701e-28	0	4.13546e-45	0
ABEGK	0.00022208	1.91851e-29	4.0229e-29	1.54792e-42	0	0.000720647	0.000483208	4.36762e-27	0.000394812	0	0	0.00534477	0	0.00395033	0	6.78782e-16	0
ABEGKL	5.16674e-05	1.20048e-40	3.02408e-40	0	0	0.000121873	8.94078e-05	2.67539e-38	2.68328e-15	0	0	2.27637e-14	0	1.40411e-14	0	2.15575e-27	0
ABEGKLM	1.56534e-16	0	0	0	0	1.30569e-16	6.29356e-17	0	1.43226e-27	0	0	7.72775e-27	0	4.09824e-27	0	1.18661e-49	0
ABEGKM	6.60633e-16	3.21511e-41	4.68361e-41	0	0	6.27839e-16	2.53543e-16	8.09332e-40	1.28343e-16	0	0	8.20739e-16	0	5.11584e-16	0	4.0321e-31	0
ABEGL	0.00018309	9.91069e-41	1.32884e-40	3.75383e-42	0	0.000878733	0.000598374	1.06808e-26	0.000444091	0	0	0.00679048	0	0.00511729	0	3.66066e-15	0
ABEGLM	7.12548e-16	0	0	0	0	2.3584e-15	1.01177e-15	7.70861e-39	5.41584e-16	0	0	4.64901e-15	0	2.93892e-15	0	4.15342e-28	0
ABEGM	1.05494e-15	3.99227e-41	4.43663e-41	1.01574e-42	0	3.33792e-15	1.16535e-15	5.80924e-40	7.63554e-16	0	0	2.06439e-15	0	1.09792e-15	0	8.06146e-30	0
ABEH	8.29176e-16	5.98997e-41	2.24651e-41	7.25274e-43	0	5.26609e-15	1.49095e-15	5.45392e-40	1.58472e-15	0	0	2.38158e-15	0	1.18244e-15	0	1.3982e-29	0
ABEHI	1.8242e-16	0	0	0	0	9.93498e-16	2.89477e-16	0	2.89602e-16	0	0	1.04361e-15	0	5.91277e-16	0	1.58481e-29	0
ABEHIJ	6.30463e-28	0	0	0	0	6.34451e-28	1.22963e-28	0	6.48049e-29	0	0	1.19898e-28	0	5.72624e-29	0	1.63805e-44	0
ABEHIJK	4.56357e-31	0	0	0	0	3.18707e-31	1.00737e-31	0	8.8559e-33	0	0	3.13897e-32	0	1.26724e-42	0	0	0
ABEHIJKL	1.28633e-38	0	0	0	0	3.61348e-39	4.04603e-39	0	1.45165e-39	0	0	7.46565e-39	0	3.81428e-50	0	0	0
ABEHIJKM	2.83992e-52	0	0	0	0	6.17037e-53	4.69562e-53	0	2.74738e-54	0	0	4.61952e-54	0	0	0	0	0
ABEHIJL	2.10618e-28	0	0	0	0	2.24525e-28	6.95174e-29	0	5.17765e-30	0	0	1.52081e-29	0	6.15297e-40	0	0	0
ABEHIJLM	6.92047e-50	0	0	0	0	1.69601e-50	1.49376e-50	0	7.78331e-52	0	0	1.39015e-51	0	0	0	0	0
ABEHIJM	6.97865e-42	0	0	0	0	5.94041e-42	9.80877e-43	0	4.04306e-43	0	0	4.91465e-43	0	2.06629e-43	0	0	0
ABEHIK	6.17395e-17	0	0	0	0	4.53654e-17	1.85171e-17	0	1.94927e-18	0	0	1.05418e-17	0	4.23758e-28	0	1.26489e-50	0
ABEHIKL	3.72036e-17	0	0	0	0	3.46669e-17	1.61838e-17	0	6.87179e-18	0	0	9.75591e-17	0	4.38068e-28	0	1.94437e-49	0
ABEHIKLM	1.20298e-38	0	0	0	0	3.41164e-39	3.81534e-39	0	1.37916e-39	0	0	7.1494e-39	0	3.64179e-50	0	0	0
ABEHIKM	4.42643e-31	0	0	0	0	3.12785e-31	9.81456e-32	0	8.81508e-33	0	0	3.14269e-32	0	1.23342e-42	0	0	0
ABEHIL	6.66658e-17	0	0	0	0	3.06972e-16	1.32542e-16	0	1.51777e-17	0	0	8.59149e-17	0	3.59523e-27	0	1.16543e-40	0
ABEHILM	1.8942e-28	0	0	0	0	2.03747e-28	6.26107e-29	0	4.76593e-30	0	0	1.4076e-29	0	5.53523e-40	0	0	0
ABEHIM	5.56144e-28	0	0	0	0	5.63471e-28	1.08141e-28	0	5.79465e-29	0	0	1.06318e-28	0	5.07962e-29	0	1.61731e-44	0
ABEHJ	4.06053e-27	0	0	0	0	1.5171e-26	2.67635e-27	0	1.68969e-27	0	0	1.37976e-27	0	5.78745e-28	0	0	0
ABEHJK	3.2357e-27	0	0	0	0	2.75172e-27	6.58796e-28	0	2.62729e-28	0	0	4.76445e-28	0	2.30606e-28	0	6.51829e-44	0
ABEHJKL	1.0631e-27	0	0	0	0	8.47912e-28	2.73453e-28	0	1.47736e-29	0	0	5.24285e-29	0	1.95257e-39	0	0	0
ABEHJKLM	3.2836e-49	0	0	0	0	8.29957e-50	6.64288e-50	0	2.70442e-51	0	0	4.29909e-51	0	0	0	0	0
ABEHJKM	3.50669e-41	0	0	0	0	2.66316e-41	5.16327e-42	0	1.72984e-42	0	0	2.39239e-42	0	1.01763e-42	0	0	0
ABEHJL	3.24882e-27	0	0	0	0	1.22951e-26	3.13256e-27	0	1.33473e-27	0	0	3.17401e-27	0	1.54702e-27	0	3.65364e-41	0
ABEHJLM	9.0308e-39	0	0	0	0	7.85543e-39	1.49299e-39	0	4.23419e-40	0	0	5.76181e-40	0	2.45058e-40	0	0	0
ABEHJM	1.20136e-38	0	0	0	0	8.78882e-39	1.07849e-39	0	3.66603e-40	0	0	1.6664e-40	0	5.98608e-41	0	0	0
ABEHK	9.38332e-16	4.42027e-41	3.3238e-41	0	0	3.52951e-15	1.3002e-15	2.27756e-39	8.81668e-16	0	0	3.0545e-15	0	1.74874e-15	0	5.72973e-29	0
ABEHKL	3.26947e-16	0	0	0	0	9.4248e-16	4.22464e-16	2.32508e-39	3.29369e-17	0	0	2.17082e-16	0	7.97469e-27	0	3.57607e-40	0
ABEHKLM	9.80514e-28	0	0	0	0	7.8686e-28	2.52425e-28	0	1.38218e-29	0	0	4.90649e-29	0	1.79806e-39	0	0	0
ABEHKM	2.9488e-27	0	0	0	0	2.52161e-27	6.01552e-28	0	2.42517e-28	0	0	4.35515e-28	0	2.10986e-28	0	6.55423e-44	0
ABEHL	7.01362e-16	0	0	0	0	4.37638e-15	1.6535e-15	5.61056e-39	1.02329e-15	0	0	4.10649e-15	0	2.38528e-15	0	3.46111e-28	0
ABEHLM	2.95987e-27	0	0	0	0	1.121e-26	2.84059e-27	0	1.22262e-27	0	0	2.8751e-27	0	1.40168e-27	0	3.46082e-41	0
ABEHM	3.65228e-27	0	0	0	0	1.36285e-26	2.38827e-27	0	1.53532e-27	0	0	1.23379e-27	0	5.17417e-28	0	0	0
ABEI	3.79598e-05	6.4361e-41	2.3286e-41	8.00437e-43	0	0.000371042	0.000177122	5.7375e-40	0.000301316	0	0	0.00217343	0	0.00148263	0	2.85672e-16	0
ABEIJ	1.93929e-16	0	0	0	0	9.89428e-16	2.86939e-16	0	2.78799e-16	0	0	9.76529e-16	0	5.52469e-16	0	1.47856e-29	0
ABEIJK	6.1189e-17	0	0	0	0	4.39793e-17	1.77751e-17	0	1.85965e-18	0	0	9.84725e-18	0	3.94929e-28	0	1.68429e-43	0
ABEIJKL	3.6598e-17	0	0	0	0	3.31086e-17	1.54171e-17	0	6.50774e-18	0	0	8.94695e-17	0	4.0353e-28	0	1.86984e-49	0
ABEIJKLM	1.20795e-38	0	0	0	0	3.31259e-39	3.71474e-39	0	1.34438e-39	0	0	6.69289e-39	0	3.42206e-50	0	0	0
ABEIJKM	6.73267e-31	0	0	0	0	4.62105e-31	1.45251e-31	0	1.29883e-32	0	0	4.51672e-32	0	1.77379e-42	0	0	0
ABEIJL	6.91608e-17	0	0	0	0	3.00944e-16	1.29516e-16	0	1.45613e-17	0	0	7.903e-17	0	3.39165e-27	0	1.01626e-40	0
ABEIJLM	1.94272e-28	0	0	0	0	1.98658e-28	6.12387e-29	0	4.60295e-30	0	0	1.31527e-29	0	5.30715e-40	0	0	0
ABEIJM	5.78898e-28	0	0	0	0	5.65496e-28	1.08166e-28	0	5.65832e-29	0	0	1.02314e-28	0	4.89599e-29	0	1.97265e-44	0
ABEIK	1.91343e-05	4.77661e-41	3.42146e-41	0	0	5.92103e-05	4.00387e-05	2.39903e-39	6.48033e-06	0	0	7.98659e-05	0	3.04297e-15	0	2.49803e-28	0
ABEIKL	1.06918e-05	0	0	0	0	3.16593e-05	2.23308e-05	2.3473e-39	1.19028e-05	0	0	0.000408945	0	2.12958e-15	0	3.68661e-27	5.40775e-38
ABEIKLM	3.38875e-17	0	0	0	0	3.099e-17	1.43842e-17	0	6.1025e-18	0	0	8.44926e-17	0	3.79422e-28	0	1.81713e-49	0
ABEIKM	5.54506e-17	0	0	0	0	4.03125e-17	1.62541e-17	0	1.73534e-18	0	0	9.22854e-18	0	3.59112e-28	0	1.68833e-43	0
ABEIL	1.5439e-05	0	0	0	0	0.000111015	7.68312e-05	5.95436e-39	1.10412e-05	0	0	0.000121312	0	5.27079e-15	0	9.29679e-28	0
ABEILM	6.30303e-17	0	0	0	0	2.73812e-16	1.17424e-16	0	1.34981e-17	0	0	7.35069e-17	0	3.05837e-27	0	9.58565e-41	0
ABEIM	1.73031e-16	0	0	0	0	8.79401e-16	2.53157e-16	0	2.51244e-16	0	0	8.71318e-16	0	4.92806e-16	0	1.31755e-29	0
ABEJ	8.9179e-16	6.38171e-41	2.18778e-41	7.95133e-43	0	5.3098e-15	1.48396e-15	5.60124e-40	1.51606e-15	0	0	2.23551e-15	0	1.10679e-15	0	1.31128e-29	0
ABEJK	9.68897e-16	4.6475e-41	3.20444e-41	0	0	3.47584e-15	1.26824e-15	2.26108e-39	8.4337e-16	0	0	2.87793e-15	0	1.64678e-15	0	5.42073e-29	0
ABEJKL	3.3313e-16	0	0	0	0	9.24138e-16	4.12777e-16	2.28367e-39	3.10798e-17	0	0	1.9764e-16	0	7.60526e-27	0	3.45112e-40	0
ABEJKLM	9.90257e-28	0	0	0	0	7.69513e-28	2.4765e-28	0	1.31908e-29	0	0	4.55583e-29	0	1.74751e-39	0	0	0
ABEJKM	2.99665e-27	0	0	0	0	2.50484e-27	5.93446e-28	0	2.35581e-28	0	0	4.24084e-28	0	2.05984e-28	0	8.29304e-44	0
ABEJL	7.55323e-16	0	0	0	0	4.43316e-15	1.66055e-15	5.69134e-39	1.00919e-15	0	0	3.93318e-15	0	2.28319e-15	0	3.35515e-28	0
ABEJLM	3.1423e-27	0	0	0	0	1.1415e-26	2.89695e-27	0	1.23205e-27	0	0	2.84927e-27	0	1.39227e-27	0	3.41691e-41	0
ABEJM	3.85608e-27	0	0	0	0	1.38156e-26	2.41626e-27	0	1.51761e-27	0	0	1.21828e-27	0	5.11338e-28	0	0	0
ABEK	0.0002169	1.67642e-29	1.76014e-29	1.03141e-42	0	0.00128175	0.000779773	3.75578e-27	0.000818443	0	0	0.0055502	0	0.00382496	0	8.41373e-16	0
ABEKL	7.85952e-05	9.33697e-41	7.92501e-41	0	0	0.000321438	0.000229671	4.21716e-27	2.25308e-05	0	0	0.000279889	0	1.02062e-14	0	4.30806e-27	0
ABEKLM	3.08513e-16	0	0	0	0	8.58065e-16	3.82561e-16	2.22675e-39	2.91882e-17	0	0	1.8509e-16	0	7.00128e-27	0	3.14494e-40	0
ABEKM	8.85486e-16	4.2101e-41	2.92446e-41	0	0	3.18044e-15	1.15863e-15	2.07481e-39	7.81602e-16	0	0	2.63848e-15	0	1.51018e-15	0	4.95388e-29	0
ABEL	0.000170421	1.34322e-40	4.27972e-41	1.64938e-42	0	0.00136936	0.000818636	6.60243e-27	0.000722533	0	0	0.00473531	0	0.00328233	0	1.16197e-15	0
ABELM	6.91774e-16	0	0	0	0	4.06308e-15	1.51844e-15	5.2132e-39	9.34256e-16	0	0	3.59848e-15	0	2.08875e-15	0	3.0413e-28	0
ABEM	8.05311e-16	5.85191e-41	1.97463e-41	7.12481e-43	0	4.78304e-15	1.33152e-15	5.35275e-40	1.38921e-15	0	0	2.01075e-15	0	9.93946e-16	0	1.16871e-29	0
ABF	0.000265197	3.38062e-29	1.41035e-29	7.10441e-31	0	0.00267164	0.00139981	5.80593e-28	0.00247318	0	0	0.0103767	0	0.00666411	2.96713e-15	2.69975e-16	0
ABFG	0.000416402	2.17113e-29	3.58961e-29	1.12525e-30	0	0.00221337	0.00138926	7.22641e-28	0.00150036	0	0	0.0117267	0	0.00856065	4.75481e-15	4.62525e-16	0
ABFGH	1.75831e-15	5.23738e-41	6.27016e-41	1.3076e-42	0	6.02803e-15	2.30807e-15	7.5987e-40	1.64263e-15	0	0	6.80593e-15	0	4.18276e-15	1.31939e-27	2.06719e-28	0
ABFGHI	2.75211e-16	0	0	0	0	3.15744e-16	1.28393e-16	0	8.21296e-17	0	0	8.16032e-16	0	5.75619e-16	4.57996e-28	2.18485e-28	0
ABFGHIJ	1.53059e-30	0	0	0	0	1.60133e-30	5.08943e-31	0	2.73381e-31	0	0	1.90597e-30	0	1.14838e-30	5.17207e-43	2.04813e-43	0
ABFGHIJK	4.81758e-41	0	0	0	0	1.6369e-41	1.72378e-41	0	2.51573e-42	0	0	1.41866e-41	0	7.27204e-52	0	0	0
ABFGHIJL	2.82985e-38	0	0	0	0	1.21313e-38	1.38516e-38	0	1.78266e-39	0	0	1.04388e-38	0	5.35565e-49	0	0	0
ABFGHIJM	1.0002e-51	0	0	0	0	3.46403e-52	2.39553e-52	0	1.03021e-52	0	0	2.49574e-52	0	1.62866e-52	0	0	0
ABFGHIK	5.46343e-27	0	0	0	0	2.97081e-27	2.48137e-27	0	5.2128e-28	0	0	1.03973e-26	0	4.678e-37	2.43764e-49	9.33012e-50	0
ABFGHIKL	4.8195e-27	0	0	0	0	2.38617e-27	3.69644e-27	0	2.83051e-27	0	0	4.72566e-26	0	2.84933e-37	3.22751e-49	0	0
ABFGHIKM	4.78889e-41	0	0	0	0	1.64114e-41	1.72112e-41	0	2.57403e-42	0	0	1.46548e-41	0	7.24879e-52	0	0	0
ABFGHIL	7.92491e-17	0	0	0	0	9.43576e-17	4.68814e-17	0	7.39205e-18	0	0	1.39155e-16	0	6.1028e-27	2.66698e-39	1.0102e-39	0
ABFGHILM	2.6393e-38	0	0	0	0	1.13916e-38	1.29797e-38	0	1.7137e-39	0	0	1.01887e-38	0	5.04481e-49	0	0	0
ABFGHIM	1.46611e-30	0	0	0	0	1.54357e-30	4.87574e-31	0	2.64866e-31	0	0	1.84104e-30	0	1.11008e-30	5.00973e-43	1.9985e-43	0
ABFGHJ	5.90336e-27	0	0	0	0	5.14835e-27	1.28807e-27	0	5.46266e-28	0	0	1.18146e-27	0	6.1633e-28	1.05413e-40	1.48679e-41	0
ABFGHJK	6.21857e-30	0	0	0	0	5.77845e-30	1.99215e-30	0	9.40284e-31	0	0	7.08246e-30	0	4.31157e-30	2.0065e-42	8.14034e-43	0
ABFGHJKL	1.13614e-37	0	0	0	0	4.53173e-38	5.02759e-38	0	4.97243e-39	0	0	2.86395e-38	0	1.34774e-48	0	0	0
ABFGHJKM	4.00528e-51	0	0	0	0	1.49407e-51	1.00484e-51	0	4.33409e-52	0	0	9.55311e-52	0	6.30229e-52	0	0	0
ABFGHJL	3.96052e-27	0	0	0	0	4.16263e-27	1.40291e-27	0	5.88966e-28	0	0	4.39907e-27	0	2.67788e-27	1.25825e-39	5.12652e-40	0
ABFGHJLM	1.26995e-48	0	0	0	0	4.6575e-49	3.40118e-49	0	1.36182e-49	0	0	3.47578e-49	0	2.30226e-49	0	0	0
ABFGHJM	3.65016e-41	0	0	0	0	2.82132e-41	5.75383e-42	0	2.10643e-42	0	0	3.64052e-42	0	1.67252e-42	0	0	0
ABFGHK	1.13935e-15	4.27307e-41	6.64528e-41	0	0	1.12496e-15	5.02614e-16	1.17826e-39	2.76509e-16	0	0	2.73923e-15	0	1.95765e-15	1.61075e-27	7.85371e-28	0
ABFGHKL	3.30863e-16	0	0	0	0	3.0417e-16	1.57347e-16	0	1.72695e-17	0	0	4.19209e-16	0	1.60249e-26	7.10894e-39	2.63033e-39	0
ABFGHKLM	1.07002e-37	0	0	0	0	4.29817e-38	4.75703e-38	0	4.80816e-39	0	0	2.79315e-38	0	1.28114e-48	0	0	0
ABFGHKM	6.10171e-30	0	0	0	0	5.68756e-30	1.95464e-30	0	9.29038e-31	0	0	6.96632e-30	0	4.2463e-30	1.96665e-42	7.9227e-43	0
ABFGHL	1.18331e-15	0	0	0	0	4.20551e-15	1.97887e-15	1.07365e-38	1.13578e-15	0	0	1.53211e-14	0	1.10627e-14	9.49185e-27	4.67862e-27	0
ABFGHLM	3.6598e-27	0	0	0	0	3.85914e-27	1.29662e-27	0	5.48141e-28	0	0	4.07532e-27	0	2.48368e-27	1.16327e-39	4.71982e-40	0
ABFGHM	5.39858e-27	0	0	0	0	4.72506e-27	1.18187e-27	0	5.0694e-28	0	0	1.08529e-27	0	5.671e-28	9.7334e-41	1.42503e-41	0
ABFGI	8.19075e-05	5.72195e-41	6.50585e-41	1.4551e-42	0	0.000369827	0.000247626	8.23072e-40	0.000266967	0	0	0.00563405	0	0.00476244	7.19036e-15	4.34056e-15	0
ABFGIJ	2.82092e-16	0	0	0	0	3.15229e-16	1.27451e-16	0	8.00014e-17	0	0	7.73089e-16	0	5.45879e-16	4.3778e-28	2.09718e-28	0
ABFGIJK	1.09153e-19	0	0	0	0	8.64025e-20	4.38411e-20	0	7.50766e-21	0	0	1.7874e-19	0	7.60778e-30	3.41578e-42	1.27004e-42	0
ABFGIJKL	4.82828e-27	0	0	0	0	2.329e-27	3.61131e-27	0	2.75478e-27	0	0	4.50077e-26	0	2.71948e-37	3.11018e-49	0	0
ABFGIJKM	7.37293e-41	0	0	0	0	2.47147e-41	2.61172e-41	0	3.91671e-42	0	0	2.21407e-41	0	1.09358e-51	0	0	0
ABFGIJL	8.03004e-17	0	0	0	0	9.23809e-17	4.59281e-17	0	7.13815e-18	0	0	1.29913e-16	0	5.81083e-27	2.57189e-39	9.80123e-40	0
ABFGIJLM	2.69488e-38	0	0	0	0	1.12374e-38	1.28626e-38	0	1.69333e-39	0	0	9.77797e-39	0	4.93396e-49	0	0	0
ABFGIJM	1.92802e-30	0	0	0	0	1.95563e-30	6.2049e-31	0	3.31546e-31	0	0	2.2451e-30	0	1.35796e-30	6.21155e-43	2.48881e-43	0
ABFGIK	1.92386e-05	4.67167e-41	6.82606e-41	0	0	1.50583e-05	1.10812e-05	1.25289e-39	2.04185e-06	0	0	8.67834e-05	0	3.43253e-15	2.75039e-27	1.18858e-27	0
ABFGIKL	1.20889e-05	0	0	0	0	1.30073e-05	9.68573e-06	0	5.05144e-06	0	0	0.00072308	0	4.22747e-15	5.37347e-27	1.20238e-38	0
ABFGIKLM	4.59897e-27	0	0	0	0	2.24296e-27	3.48284e-27	0	2.68209e-27	0	0	4.42864e-26	0	2.663e-37	3.04695e-49	0	0
ABFGIKM	1.06895e-19	0	0	0	0	8.54725e-20	4.32508e-20	0	7.60113e-21	0	0	1.83276e-19	0	7.49649e-30	3.3533e-42	1.24076e-42	0
ABFGIL	2.33371e-05	0	0	0	0	8.70628e-05	6.72636e-05	1.1658e-38	1.2511e-05	0	0	0.000557768	0	2.45642e-14	1.94486e-26	8.92204e-27	0
ABFGILM	7.43005e-17	0	0	0	0	8.59592e-17	4.26105e-17	0	6.80593e-18	0	0	1.25348e-16	0	5.38477e-27	2.36327e-39	8.96265e-40	0
ABFGIM	2.55268e-16	0	0	0	0	2.86558e-16	1.15842e-16	0	7.3619e-17	0	0	7.10092e-16	0	5.02067e-16	4.00668e-28	1.91706e-28	0
ABFGJ	1.83918e-15	5.64381e-41	6.20257e-41	1.44515e-42	0	6.08713e-15	2.32557e-15	7.89938e-40	1.62388e-15	0	0	6.6355e-15	0	4.08319e-15	1.28709e-27	1.98137e-28	0
ABFGJK	1.14676e-15	4.51816e-41	6.42357e-41	0	0	1.11343e-15	4.94387e-16	1.17597e-39	2.68087e-16	0	0	2.62706e-15	0	1.88188e-15	1.56255e-27	7.64786e-28	0
ABFGJKL	3.31961e-16	0	0	0	0	2.98392e-16	1.54542e-16	0	1.65032e-17	0	0	3.90556e-16	0	1.54784e-26	6.9568e-39	2.59107e-39	0
ABFGJKLM	1.08714e-37	0	0	0	0	4.2559e-38	4.73726e-38	0	4.69772e-39	0	0	2.65299e-38	0	1.2586e-48	0	0	0
ABFGJKM	8.08156e-30	0	0	0	0	7.34225e-30	2.53361e-30	0	1.19229e-30	0	0	8.83202e-30	0	5.40388e-30	2.54014e-42	1.03404e-42	0
ABFGJL	1.24421e-15	0	0	0	0	4.28666e-15	2.02088e-15	1.11481e-38	1.14711e-15	0	0	1.50261e-14	0	1.08779e-14	9.40378e-27	4.65142e-27	0
ABFGJLM	3.81453e-27	0	0	0	0	3.87873e-27	1.31398e-27	0	5.50752e-28	0	0	4.03716e-27	0	2.4717e-27	1.16833e-39	4.74509e-40	0
ABFGJM	5.58413e-27	0	0	0	0	4.78004e-27	1.19638e-27	0	5.04926e-28	0	0	1.07838e-27	0	5.6544e-28	9.76496e-41	1.40866e-41	0
ABFGK	0.000337137	2.21403e-29	4.65046e-29	1.84289e-42	0	0.00114807	0.000840799	5.30162e-27	0.000742258	0	0	0.0154871	0	0.013255	2.06446e-14	1.2741e-14	0
ABFGKL	9.5484e-05	1.40443e-40	3.50191e-40	0	0	0.00024654	0.000199233	3.26969e-38	2.59798e-05	0	0	0.00140925	0	5.1816e-14	4.28088e-26	1.85035e-26	0
ABFGKLM	3.11671e-16	0	0	0	0	2.812e-16	1.45529e-16	0	1.58533e-17	0	0	3.78575e-16	0	1.45781e-26	6.52937e-39	2.42156e-39	0
ABFGKM	1.06295e-15	4.15557e-41	5.98279e-41	0	0	1.03612e-15	4.61538e-16	1.08963e-39	2.53021e-16	0	0	2.47088e-15	0	1.77364e-15	1.46623e-27	7.16846e-28	0
ABFGL	0.000273836	1.15262e-40	1.56076e-40	4.38424e-42	0	0.0014249	0.0010625	1.28721e-26	0.000843941	0	0	0.0197835	0	0.0171995	2.83336e-14	1.77557e-14	0
ABFGLM	1.1535e-15	0	0	0	0	3.97623e-15	1.87616e-15	1.01985e-38	1.07507e-15	0	0	1.40069e-14	0	1.01538e-14	8.72669e-27	4.31074e-27	0
ABFGM	1.68627e-15	5.16237e-41	5.71637e-41	1.30525e-42	0	5.58185e-15	2.13729e-15	7.58978e-40	1.51517e-15	0	0	6.13125e-15	0	3.7777e-15	1.18494e-27	1.80941e-28	0
ABFH	1.21766e-15	6.78441e-41	2.56216e-41	8.41708e-43	0	8.56721e-15	2.6582e-15	6.43394e-40	3.06621e-15	0	0	6.8184e-15	0	3.78888e-15	9.09096e-28	1.25673e-28	0
ABFHI	2.94709e-16	0	0	0	0	1.79244e-15	5.71062e-16	0	6.48182e-16	0	0	3.50905e-15	0	2.09609e-15	1.06788e-27	3.99121e-28	0
ABFHIJ	1.16552e-27	0	0	0	0	1.27633e-27	2.68034e-28	0	1.58833e-28	0	0	4.16711e-28	0	2.10817e-28	5.6656e-41	1.78743e-41	0
ABFHIJK	1.12236e-30	0	0	0	0	1.12208e-30	3.70619e-31	0	1.55205e-31	0	0	1.24695e-30	0	3.31936e-31	1.08598e-43	0	0
ABFHIJKL	5.69586e-38	0	0	0	0	2.93394e-38	3.53115e-38	0	3.11064e-38	0	0	2.7297e-37	0	9.16117e-38	1.04692e-49	0	0
ABFHIJKM	7.53908e-52	0	0	0	0	2.22427e-52	1.71398e-52	0	5.96893e-53	0	0	1.65774e-52	0	4.60248e-53	0	0	0
ABFHIJL	6.0463e-28	0	0	0	0	8.56068e-28	2.72706e-28	0	1.02907e-28	0	0	6.62637e-28	0	1.71664e-28	4.22324e-41	0	0
ABFHIJLM	2.16822e-49	0	0	0	0	6.48741e-50	5.73145e-50	0	1.88602e-50	0	0	5.4064e-50	0	1.52568e-50	0	0	0
ABFHIJM	1.3701e-41	0	0	0	0	1.26893e-41	2.23327e-42	0	1.03117e-42	0	0	1.74622e-42	0	7.71296e-43	0	0	0
ABFHIK	1.42568e-16	0	0	0	0	1.49995e-16	6.59481e-17	0	3.44309e-17	0	0	4.72887e-16	0	1.48132e-16	1.03714e-28	1.84088e-40	0
ABFHIKL	1.46047e-16	0	0	0	0	2.52859e-16	1.29852e-16	0	9.66437e-17	0	0	3.88386e-15	0	1.37074e-15	1.73452e-27	3.62195e-39	0
ABFHIKLM	5.39591e-38	0	0	0	0	2.81557e-38	3.3886e-38	0	3.0228e-38	0	0	2.67214e-37	0	8.98829e-38	1.02589e-49	0	0
ABFHIKM	1.11784e-30	0	0	0	0	1.12917e-30	3.7173e-31	0	1.59003e-31	0	0	1.28641e-30	0	3.42999e-31	1.11738e-43	0	0
ABFHIL	1.55613e-16	0	0	0	0	9.99522e-16	4.50406e-16	0	2.55674e-16	0	0	3.75009e-15	0	1.15639e-15	4.68641e-28	1.33397e-39	0
ABFHILM	5.61828e-28	0	0	0	0	8.02351e-28	2.5475e-28	0	9.82925e-29	0	0	6.37086e-28	0	1.65338e-28	4.05069e-41	0	0
ABFHIM	1.05985e-27	0	0	0	0	1.16477e-27	2.43932e-28	0	1.47324e-28	0	0	3.8354e-28	0	1.93453e-28	5.25758e-41	1.71348e-41	0
ABFHJ	6.44384e-27	0	0	0	0	2.58392e-26	5.00417e-27	0	3.42062e-27	0	0	3.98436e-27	0	1.87484e-27	2.06213e-40	0	0
ABFHJK	5.35077e-27	0	0	0	0	4.84094e-27	1.27851e-27	0	5.65283e-28	0	0	1.48586e-27	0	7.73485e-28	2.28977e-40	7.22989e-41	0
ABFHJKL	2.39611e-27	0	0	0	0	2.4769e-27	8.83045e-28	0	2.65766e-28	0	0	2.1787e-27	0	5.89484e-28	1.85837e-40	0	0
ABFHJKLM	7.88216e-49	0	0	0	0	2.52182e-49	2.08982e-49	0	6.02882e-50	0	0	1.61031e-49	0	4.55964e-50	0	0	0
ABFHJKM	6.04481e-41	0	0	0	0	4.91709e-41	1.0383e-41	0	3.82188e-42	0	0	7.42552e-42	0	3.37469e-42	0	0	0
ABFHJL	5.42529e-27	0	0	0	0	2.27913e-26	6.38384e-27	0	3.08014e-27	0	0	1.0421e-26	0	5.33058e-27	1.50116e-39	4.54149e-40	0
ABFHJLM	1.78992e-38	0	0	0	0	1.69593e-38	3.51266e-39	0	1.12908e-39	0	0	2.11455e-39	0	9.39492e-40	0	0	0
ABFHJM	2.21569e-38	0	0	0	0	1.71169e-38	2.30181e-39	0	8.5616e-40	0	0	5.38178e-40	0	2.17079e-40	0	0	0
ABFHK	1.44622e-15	5.08829e-41	3.74647e-41	0	0	5.87311e-15	2.40548e-15	2.76337e-39	1.82392e-15	0	0	9.68088e-15	0	5.92106e-15	3.22297e-27	1.24063e-27	0
ABFHKL	6.5696e-16	0	0	0	0	2.4875e-15	1.27922e-15	2.84229e-39	5.54026e-16	0	0	9.58097e-15	0	3.08131e-15	2.14874e-27	3.70769e-39	0
ABFHKLM	2.26331e-27	0	0	0	0	2.34821e-27	8.37321e-28	0	2.56113e-28	0	0	2.10509e-27	0	5.70405e-28	1.78924e-40	0	0
ABFHKM	4.97911e-27	0	0	0	0	4.51613e-27	1.1971e-27	0	5.36271e-28	0	0	1.39507e-27	0	7.25628e-28	2.03158e-40	6.21856e-41	0
ABFHL	1.06447e-15	0	0	0	0	7.62448e-15	3.20409e-15	6.7522e-39	2.26943e-15	0	0	1.37109e-14	0	8.2827e-15	4.62759e-27	1.81434e-27	0
ABFHLM	5.04005e-27	0	0	0	0	2.12383e-26	5.94944e-27	0	2.90253e-27	0	0	9.6923e-27	0	4.94567e-27	1.40227e-39	4.40294e-40	0
ABFHM	5.90392e-27	0	0	0	0	2.3681e-26	4.5919e-27	0	3.19998e-27	0	0	3.66982e-27	0	1.72627e-27	1.88561e-40	0	0
ABFI	5.63064e-05	7.34432e-41	2.67068e-41	9.33797e-43	0	0.000659856	0.000338696	6.84043e-40	0.000664898	0	0	0.00747594	0	0.00536501	5.4177e-15	2.58129e-15	0
ABFIJ	3.20919e-16	0	0	0	0	1.81552e-15	5.78515e-16	0	6.39128e-16	0	0	3.36838e-15	0	2.01152e-15	1.03023e-27	3.86833e-28	0
ABFIJK	1.4566e-16	0	0	0	0	1.48772e-16	6.49238e-17	0	3.3574e-17	0	0	4.51111e-16	0	1.41277e-16	9.99447e-29	1.81349e-40	0
ABFIJKL	1.49356e-16	0	0	0	0	2.47641e-16	1.26693e-16	0	9.36233e-17	0	0	3.64213e-15	0	1.28643e-15	1.64124e-27	3.43724e-39	0
ABFIJKLM	5.58549e-38	0	0	0	0	2.77235e-38	3.34475e-38	0	2.96067e-38	0	0	2.57472e-37	0	8.66292e-38	9.96338e-50	0	0
ABFIJKM	1.7444e-30	0	0	0	0	1.70048e-30	5.60834e-31	0	2.37784e-31	0	0	1.8902e-30	0	5.04932e-31	1.6584e-43	0	0
ABFIJL	1.6776e-16	0	0	0	0	9.99966e-16	4.51163e-16	0	2.52065e-16	0	0	3.54422e-15	0	1.09121e-15	4.39543e-28	1.27194e-39	0
ABFIJLM	5.92238e-28	0	0	0	0	7.93577e-28	2.53224e-28	0	9.61364e-29	0	0	6.10213e-28	0	1.5855e-28	3.90814e-41	0	0
ABFIJM	1.12284e-27	0	0	0	0	1.1848e-27	2.4819e-28	0	1.46419e-28	0	0	3.75923e-28	0	1.90037e-28	5.18733e-41	1.66463e-41	0
ABFIK	4.02579e-05	5.53975e-41	3.87832e-41	0	0	0.000192495	0.000139618	2.93229e-39	0.000126047	0	0	0.00393102	0	0.00147208	2.00499e-15	5.52274e-27	0
ABFIKL	3.4078e-05	0	0	0	0	0.000210327	0.000182932	2.88124e-39	0.000212681	0	0	0.0174654	0	0.00735915	1.90658e-14	3.79233e-26	5.63857e-37
ABFIKLM	1.41463e-16	0	0	0	0	2.3665e-16	1.21005e-16	0	9.02032e-17	0	0	3.54505e-15	0	1.25434e-15	1.60055e-27	3.3366e-39	0
ABFIKM	1.35623e-16	0	0	0	0	1.40511e-16	6.13601e-17	0	3.2544e-17	0	0	4.40819e-16	0	1.38391e-16	9.78739e-29	1.67732e-40	0
ABFIL	3.02731e-05	0	0	0	0	0.000347924	0.000252316	7.20004e-39	0.000207584	0	0	0.0057786	0	0.00213723	1.79336e-15	4.89353e-27	0
ABFILM	1.56446e-16	0	0	0	0	9.40317e-16	4.2344e-16	0	2.42504e-16	0	0	3.4302e-15	0	1.05812e-15	4.26235e-28	1.22336e-39	0
ABFIM	2.92639e-16	0	0	0	0	1.65336e-15	5.26217e-16	0	5.96383e-16	0	0	3.1213e-15	0	1.85634e-15	9.43496e-28	3.52184e-28	0
ABFJ	1.34182e-15	7.36515e-41	2.55023e-41	9.35051e-43	0	8.79539e-15	2.7095e-15	6.64908e-40	3.01906e-15	0	0	6.64437e-15	0	3.69993e-15	8.85827e-28	1.20049e-28	0
ABFJK	1.52396e-15	5.45681e-41	3.67077e-41	0	0	5.8873e-15	2.40133e-15	2.77216e-39	1.78529e-15	0	0	9.34428e-15	0	5.73301e-15	3.1452e-27	1.21597e-27	0
ABFJKL	6.8683e-16	0	0	0	0	2.47948e-15	1.27224e-15	2.75561e-39	5.3864e-16	0	0	9.00893e-15	0	2.89922e-15	2.03161e-27	3.59225e-39	0
ABFJKLM	2.33122e-27	0	0	0	0	2.32262e-27	8.3005e-28	0	2.48199e-28	0	0	2.01057e-27	0	5.46427e-28	1.74208e-40	0	0
ABFJKM	5.14589e-27	0	0	0	0	4.55309e-27	1.20363e-27	0	5.29989e-28	0	0	1.38168e-27	0	7.22503e-28	2.10903e-40	7.01079e-41	0
ABFJL	1.17506e-15	0	0	0	0	7.83693e-15	3.28296e-15	6.94453e-39	2.2785e-15	0	0	1.34271e-14	0	8.16892e-15	4.60462e-27	1.81654e-27	0
ABFJLM	5.45009e-27	0	0	0	0	2.19538e-26	6.18111e-27	0	2.96573e-27	0	0	9.74274e-27	0	5.01272e-27	1.4328e-39	4.42534e-40	0
ABFJM	6.35643e-27	0	0	0	0	2.44417e-26	4.75318e-27	0	3.24168e-27	0	0	3.71943e-27	0	1.75649e-27	1.94659e-40	0	0
ABFK	0.000325028	1.81832e-29	1.88377e-29	1.16331e-42	0	0.00217953	0.0014617	4.34725e-27	0.00172206	0	0	0.018603	0	0.0136711	1.49505e-14	7.31676e-15	0
ABFKL	0.000149066	1.03077e-40	8.56513e-41	0	0	0.000868971	0.000710401	4.90046e-27	0.000431656	0	0	0.014127	0	0.00548601	7.581e-15	2.14047e-26	0
ABFKLM	6.47635e-16	0	0	0	0	2.36069e-15	1.21433e-15	2.75671e-39	5.24323e-16	0	0	8.76882e-15	0	2.82662e-15	1.96306e-27	3.34777e-39	0
ABFKM	1.41399e-15	5.03197e-41	3.39078e-41	0	0	5.48794e-15	2.25008e-15	2.60168e-39	1.70256e-15	0	0	8.83141e-15	0	5.41015e-15	2.95294e-27	1.13696e-27	0
ABFL	0.00023562	1.43079e-40	4.65397e-41	1.83864e-42	0	0.00239874	0.00158396	7.53851e-27	0.00162302	0	0	0.0168961	0	0.0121746	1.32601e-14	6.62965e-15	0
ABFLM	1.09324e-15	0	0	0	0	7.31041e-15	3.0718e-15	6.46178e-39	2.16505e-15	0	0	1.2605e-14	0	7.64556e-15	4.27947e-27	1.68099e-27	0
ABFM	1.23074e-15	6.88214e-41	2.33182e-41	8.50041e-43	0	8.04006e-15	2.48533e-15	6.51335e-40	2.83423e-15	0	0	6.13445e-15	0	3.41061e-15	8.17434e-28	1.11195e-28	0
ABG	0.000212183	3.06789e-29	1.27779e-29	6.27537e-31	0	0.00177853	0.000892522	4.87885e-28	0.00130337	0	0	0.00347524	0	0.00201208	0	2.67288e-17	0
ABGH	8.89741e-16	5.71996e-41	2.19551e-41	7.10858e-43	0	5.58017e-15	1.62659e-15	5.12735e-40	1.61707e-15	0	0	2.43211e-15	0	1.21009e-15	0	1.39667e-29	0
ABGHI	1.8987e-16	0	0	0	0	1.01737e-15	3.08548e-16	0	2.88943e-16	0	0	1.04808e-15	0	5.95293e-16	0	1.67288e-29	0
ABGHIJ	6.55635e-28	0	0	0	0	6.58236e-28	1.33245e-28	0	6.72675e-29	0	0	1.25e-28	0	5.98687e-29	0	1.68327e-44	0
ABGHIJK	4.66978e-31	0	0	0	0	3.26074e-31	1.03213e-31	0	9.29409e-33	0	0	3.3216e-32	0	1.31859e-42	0	0	0
ABGHIJKL	1.36313e-38	0	0	0	0	3.95675e-39	4.43295e-39	0	1.51479e-39	0	0	7.68917e-39	0	3.9491e-50	0	0	0
ABGHIJKM	2.94032e-52	0	0	0	0	6.44866e-53	4.89795e-53	0	3.00113e-54	0	0	4.9169e-54	0	0	0	0	0
ABGHIJL	2.18156e-28	0	0	0	0	2.30126e-28	7.15774e-29	0	5.45049e-30	0	0	1.61745e-29	0	6.4236e-40	0	0	0
ABGHIJLM	7.19029e-50	0	0	0	0	1.78365e-50	1.56066e-50	0	8.49201e-52	0	0	1.48022e-51	0	0	0	0	0
ABGHIJM	7.27319e-42	0	0	0	0	6.19976e-42	1.06256e-42	0	4.20367e-43	0	0	5.20372e-43	0	2.19291e-43	0	0	0
ABGHIK	6.32216e-17	0	0	0	0	4.61371e-17	1.8826e-17	0	2.04618e-18	0	0	1.11817e-17	0	4.40813e-28	0	1.29567e-50	0
ABGHIKL	3.91392e-17	0	0	0	0	3.71162e-17	1.74366e-17	0	7.04072e-18	0	0	1.00921e-16	0	4.56222e-28	0	1.98184e-49	0
ABGHIKLM	1.27962e-38	0	0	0	0	3.75361e-39	4.1997e-39	0	1.44681e-39	0	0	7.40477e-39	0	3.7871e-50	0	0	0
ABGHIKM	4.56572e-31	0	0	0	0	3.21637e-31	1.01239e-31	0	9.35179e-33	0	0	3.35929e-32	0	1.28438e-42	0	0	0
ABGHIL	6.84894e-17	0	0	0	0	3.08743e-16	1.33526e-16	0	1.55787e-17	0	0	8.88249e-17	0	3.62993e-27	0	1.20875e-40	0
ABGHILM	1.97852e-28	0	0	0	0	2.09729e-28	6.48652e-29	0	5.07055e-30	0	0	1.51231e-29	0	5.78192e-40	0	0	0
ABGHIM	5.82587e-28	0	0	0	0	5.87116e-28	1.18284e-28	0	6.05744e-29	0	0	1.114e-28	0	5.3382e-29	0	1.67711e-44	0
ABGHJ	4.323e-27	0	0	0	0	1.59568e-26	2.9275e-27	0	1.75083e-27	0	0	1.42383e-27	0	5.98076e-28	0	0	0
ABGHJK	3.32764e-27	0	0	0	0	2.81137e-27	6.88967e-28	0	2.69295e-28	0	0	4.92788e-28	0	2.39213e-28	0	6.62514e-44	0
ABGHJKL	1.08188e-27	0	0	0	0	8.53813e-28	2.77294e-28	0	1.53172e-29	0	0	5.45729e-29	0	2.01221e-39	0	0	0
ABGHJKLM	3.35275e-49	0	0	0	0	8.51091e-50	6.80738e-50	0	2.88073e-51	0	0	4.4949e-51	0	0	0	0	0
ABGHJKM	3.62261e-41	0	0	0	0	2.7379e-41	5.43543e-42	0	1.77565e-42	0	0	2.47906e-42	0	1.05701e-42	0	0	0
ABGHJL	3.32034e-27	0	0	0	0	1.24201e-26	3.24247e-27	0	1.33858e-27	0	0	3.18696e-27	0	1.55821e-27	0	3.75621e-41	0
ABGHJLM	9.37101e-39	0	0	0	0	8.06475e-39	1.57426e-39	0	4.35754e-40	0	0	5.98098e-40	0	2.55253e-40	0	0	0
ABGHJM	1.28505e-38	0	0	0	0	9.35681e-39	1.20133e-39	0	3.94336e-40	0	0	1.78003e-40	0	6.41017e-41	0	0	0
ABGHK	9.61459e-16	4.16929e-41	3.21167e-41	0	0	3.55567e-15	1.33084e-15	2.20793e-39	8.73657e-16	0	0	3.05128e-15	0	1.7516e-15	0	6.01801e-29	0
ABGHKL	3.28737e-16	0	0	0	0	9.32799e-16	4.19915e-16	2.28139e-39	3.34265e-17	0	0	2.2083e-16	0	8.00741e-27	0	3.68152e-40	0
ABGHKLM	1.0051e-27	0	0	0	0	7.95128e-28	2.57346e-28	0	1.44963e-29	0	0	5.16009e-29	0	1.85364e-39	0	0	0
ABGHKM	3.0531e-27	0	0	0	0	2.58709e-27	6.34205e-28	0	2.50449e-28	0	0	4.52651e-28	0	2.19959e-28	0	6.72209e-44	0
ABGHL	7.13343e-16	0	0	0	0	4.37094e-15	1.68426e-15	5.50957e-39	1.00499e-15	0	0	4.06508e-15	0	2.36987e-15	0	3.58029e-28	0
ABGHLM	3.04375e-27	0	0	0	0	1.13898e-26	2.96576e-27	0	1.23433e-27	0	0	2.89424e-27	0	1.4155e-27	0	3.59009e-41	0
ABGHM	3.91266e-27	0	0	0	0	1.44263e-26	2.6417e-27	0	1.60565e-27	0	0	1.28299e-27	0	5.38971e-28	0	0	0
ABGI	4.01755e-05	6.23795e-41	2.29266e-41	7.92026e-43	0	0.000386303	0.000192741	5.5142e-40	0.000300269	0	0	0.00216691	0	0.00148166	0	2.94297e-16	0
ABGIJ	2.04564e-16	0	0	0	0	1.03015e-15	3.14118e-16	0	2.85273e-16	0	0	9.95897e-16	0	5.64667e-16	0	1.57343e-29	0
ABGIJK	6.38525e-17	0	0	0	0	4.55039e-17	1.84998e-17	0	1.99145e-18	0	0	1.05235e-17	0	4.14076e-28	0	1.72846e-43	0
ABGIJKL	3.93279e-17	0	0	0	0	3.59712e-17	1.68808e-17	0	6.73252e-18	0	0	9.26113e-17	0	4.20499e-28	0	1.90765e-49	0
ABGIJKLM	1.29515e-38	0	0	0	0	3.66973e-39	4.11494e-39	0	1.4199e-39	0	0	6.93936e-39	0	3.56302e-50	0	0	0
ABGIJKM	7.07534e-31	0	0	0	0	4.80625e-31	1.52144e-31	0	1.38909e-32	0	0	4.82811e-32	0	1.848e-42	0	0	0
ABGIJL	7.21558e-17	0	0	0	0	3.0899e-16	1.3372e-16	0	1.52413e-17	0	0	8.22058e-17	0	3.44361e-27	0	1.15052e-40	0
ABGIJLM	2.06721e-28	0	0	0	0	2.06487e-28	6.43447e-29	0	4.93884e-30	0	0	1.41414e-29	0	5.54561e-40	0	0	0
ABGIJM	6.16675e-28	0	0	0	0	5.95575e-28	1.2074e-28	0	6.01796e-29	0	0	1.07992e-28	0	5.18146e-29	0	2.04714e-44	0
ABGIK	1.97926e-05	4.56673e-41	3.33186e-41	0	0	6.0161e-05	4.06887e-05	2.36775e-39	6.73746e-06	0	0	8.30781e-05	0	3.09788e-15	0	2.63657e-28	0
ABGIKL	1.12572e-05	0	0	0	0	3.41257e-05	2.42795e-05	2.35009e-39	1.21223e-05	0	0	0.000415607	0	2.17919e-15	0	3.78869e-27	5.57202e-38
ABGIKLM	3.67662e-17	0	0	0	0	3.39696e-17	1.59196e-17	0	6.38503e-18	0	0	8.83378e-17	0	3.99272e-28	0	1.86641e-49	0
ABGIKM	5.83452e-17	0	0	0	0	4.20349e-17	1.70856e-17	0	1.89125e-18	0	0	1.00262e-17	0	3.78855e-28	0	1.74819e-43	0
ABGIL	1.59908e-05	0	0	0	0	0.000111783	7.74775e-05	5.90767e-39	1.13456e-05	0	0	0.000125034	0	5.28075e-15	0	9.54884e-28	0
ABGILM	6.63012e-17	0	0	0	0	2.83759e-16	1.2252e-16	0	1.43693e-17	0	0	7.75815e-17	0	3.11702e-27	0	1.00369e-40	0
ABGIM	1.83753e-16	0	0	0	0	9.21901e-16	2.8058e-16	0	2.59601e-16	0	0	8.95969e-16	0	5.0789e-16	0	1.40828e-29	0
ABGJ	9.69571e-16	6.25478e-41	2.17992e-41	7.92528e-43	0	5.68649e-15	1.65543e-15	5.40402e-40	1.58254e-15	0	0	2.31825e-15	0	1.15002e-15	0	1.32965e-29	0
ABGJK	1.00418e-15	4.49675e-41	3.14734e-41	0	0	3.56203e-15	1.33425e-15	2.2491e-39	8.57609e-16	0	0	2.9205e-15	0	1.67515e-15	0	5.74241e-29	0
ABGJKL	3.39428e-16	0	0	0	0	9.32278e-16	4.20187e-16	2.27334e-39	3.21937e-17	0	0	2.02375e-16	0	7.68048e-27	0	3.55493e-40	0
ABGJKLM	1.03361e-27	0	0	0	0	7.85718e-28	2.56254e-28	0	1.39731e-29	0	0	4.79626e-29	0	1.80223e-39	0	0	0
ABGJKM	3.15628e-27	0	0	0	0	2.60257e-27	6.39807e-28	0	2.48042e-28	0	0	4.44357e-28	0	2.16416e-28	0	8.51156e-44	0
ABGJL	7.78365e-16	0	0	0	0	4.48658e-15	1.72844e-15	5.6902e-39	1.0106e-15	0	0	3.9275e-15	0	2.28763e-15	0	3.4881e-28	0
ABGJLM	3.278e-27	0	0	0	0	1.17981e-26	3.09875e-27	0	1.26701e-27	0	0	2.88521e-27	0	1.41394e-27	0	3.54634e-41	0
ABGJM	4.18699e-27	0	0	0	0	1.4866e-26	2.74648e-27	0	1.62722e-27	0	0	1.28604e-27	0	5.4054e-28	0	0	0
ABGK	0.000225187	1.5729e-29	1.68891e-29	1.01595e-42	0	0.00130257	0.000805275	3.65747e-27	0.00081016	0	0	0.00551294	0	0.00380873	0	8.64617e-16	0
ABGKL	7.94883e-05	8.86787e-41	7.61659e-41	0	0	0.000317835	0.000228111	4.13949e-27	2.28379e-05	0	0	0.000283504	0	1.01864e-14	0	4.37989e-27	0
ABGKLM	3.16217e-16	0	0	0	0	8.71921e-16	3.92897e-16	2.25216e-39	3.07637e-17	0	0	1.92292e-16	0	7.09466e-27	0	3.44093e-40	0
ABGKM	9.22411e-16	4.10109e-41	2.87997e-41	0	0	3.27835e-15	1.23093e-15	2.08633e-39	8.02362e-16	0	0	2.69812e-15	0	1.54814e-15	0	5.27041e-29	0
ABGL	0.000174717	1.28822e-40	4.17109e-41	1.61939e-42	0	0.00137649	0.0008384	6.47963e-27	0.000708589	0	0	0.00466979	0	0.00324885	0	1.20266e-15	0
ABGLM	7.17381e-16	0	0	0	0	4.13108e-15	1.59274e-15	5.24453e-39	9.41836e-16	0	0	3.60156e-15	0	2.0973e-15	0	3.16523e-28	0
ABGM	8.81294e-16	5.78783e-41	1.97363e-41	7.13808e-43	0	5.14809e-15	1.5e-15	5.21803e-40	1.46128e-15	0	0	2.09694e-15	0	1.03867e-15	0	1.20404e-29	0
ABH	2.35956e-16	4.25779e-41	2.22363e-42	2.44262e-43	0	4.34207e-15	4.02233e-16	3.33951e-40	2.00267e-15	0	0	1.65396e-15	0	7.39342e-16	0	7.15276e-30	0
ABHI	5.45907e-17	0	0	0	0	1.28806e-15	1.04886e-16	0	5.93479e-16	0	0	1.1991e-15	0	5.96391e-16	0	3.19392e-29	0
ABHIJ	4.92774e-28	0	0	0	0	4.01453e-27	3.13686e-28	0	5.62534e-28	0	0	5.64983e-28	0	2.35565e-28	0	0	0
ABHIJK	3.64679e-28	0	0	0	0	3.38739e-28	7.70576e-29	0	2.55845e-29	0	0	5.20434e-29	0	1.26919e-29	0	2.76501e-44	0
ABHIJKL	3.60629e-28	0	0	0	0	5.31258e-28	1.60427e-28	0	8.79731e-29	0	0	4.38415e-28	0	1.16896e-28	0	6.43816e-50	0
ABHIJKLM	1.3405e-49	0	0	0	0	3.13624e-50	2.90386e-50	0	1.4246e-50	0	0	3.46831e-50	0	1.03564e-50	0	0	0
ABHIJKM	5.97986e-42	0	0	0	0	4.85528e-42	9.0182e-43	0	2.29471e-43	0	0	2.81777e-43	0	5.91304e-44	0	0	0
ABHIJL	3.32994e-28	0	0	0	0	2.76476e-27	6.59118e-28	0	2.50785e-28	0	0	5.28261e-28	0	1.25511e-28	0	1.08259e-41	0
ABHIJLM	1.26394e-39	0	0	0	0	1.48438e-39	2.6766e-40	0	5.69549e-41	0	0	5.91867e-41	0	1.22597e-41	0	0	0
ABHIJM	2.01178e-39	0	0	0	0	1.86091e-39	1.27691e-40	0	8.54558e-41	0	0	4.60873e-41	0	1.63684e-41	0	0	0
ABHIK	8.98807e-17	0	0	0	0	5.32022e-16	1.86156e-16	0	1.14852e-16	0	0	5.07169e-16	0	1.49569e-16	0	6.10912e-29	0
ABHIKL	8.39172e-17	0	0	0	0	6.55529e-16	2.7495e-16	0	2.34135e-16	0	0	2.64985e-15	0	8.55663e-16	0	1.22315e-27	2.31326e-38
ABHIKLM	3.36409e-28	0	0	0	0	5.00477e-28	1.50882e-28	0	8.35187e-29	0	0	4.16374e-28	0	1.1143e-28	0	6.28934e-50	0
ABHIKM	3.34536e-28	0	0	0	0	3.14871e-28	7.13068e-29	0	2.4421e-29	0	0	4.95577e-29	0	1.21446e-29	0	2.83566e-44	0
ABHIL	4.25283e-17	0	0	0	0	9.70477e-16	3.45068e-16	0	2.04613e-16	0	0	8.68686e-16	0	2.52896e-16	0	1.19024e-28	0
ABHILM	3.05418e-28	0	0	0	0	2.55964e-27	6.05504e-28	0	2.37294e-28	0	0	4.97304e-28	0	1.18671e-28	0	1.03466e-41	0
ABHIM	4.43657e-28	0	0	0	0	3.58757e-27	2.70617e-28	0	5.14318e-28	0	0	5.07579e-28	0	2.10897e-28	0	0	0
ABHJ	1.82124e-27	0	0	0	0	1.8483e-26	1.34344e-27	0	2.83084e-27	0	0	1.28124e-27	0	4.92194e-28	0	0	0
ABHJK	3.42958e-27	0	0	0	0	1.56054e-26	2.9896e-27	0	1.78458e-27	0	0	1.70428e-27	0	7.27069e-28	0	9.2154e-42	0
ABHJKL	1.85356e-27	0	0	0	0	7.60398e-27	2.16132e-27	0	5.67977e-28	0	0	1.35221e-27	0	3.41279e-28	0	4.49596e-41	0
ABHJKLM	6.34842e-39	0	0	0	0	5.27362e-39	1.11145e-39	0	1.87799e-40	0	0	2.39601e-40	0	5.1637e-41	0	0	0
ABHJKM	1.25159e-38	0	0	0	0	9.37948e-39	1.25558e-39	0	4.08473e-40	0	0	2.11611e-40	0	7.74934e-41	0	0	0
ABHJL	2.1647e-27	0	0	0	0	2.06267e-26	4.16002e-27	0	2.32512e-27	0	0	2.54353e-27	0	1.07906e-27	0	0	0
ABHJLM	1.16726e-38	0	0	0	0	5.48951e-38	7.9336e-39	0	2.81692e-39	0	0	1.76245e-39	0	6.34883e-40	0	0	0
ABHJM	1.11384e-38	0	0	0	0	5.37813e-38	3.05668e-39	0	2.83918e-39	0	0	6.89059e-40	0	2.25055e-40	0	0	0
ABHK	6.16221e-16	3.60758e-41	4.58947e-42	0	0	5.18303e-15	1.59415e-15	1.63286e-39	1.62397e-15	0	0	3.00456e-15	0	1.52564e-15	0	1.08775e-28	0
ABHKL	3.6242e-16	0	0	0	0	2.54575e-15	1.09041e-15	2.93273e-39	4.26442e-16	0	0	1.94031e-15	0	6.01782e-16	0	1.2682e-27	0
ABHKLM	1.72867e-27	0	0	0	0	7.16193e-27	2.03267e-27	0	5.45289e-28	0	0	1.28248e-27	0	3.25245e-28	0	4.37187e-41	0
ABHKM	3.14699e-27	0	0	0	0	1.43608e-26	2.75497e-27	0	1.6735e-27	0	0	1.56688e-27	0	6.67344e-28	0	0	0
ABHL	3.03384e-16	0	0	0	0	5.66963e-15	1.76145e-15	2.84304e-39	1.47912e-15	0	0	2.67573e-15	0	1.34251e-15	0	1.45664e-28	0
ABHLM	1.99719e-27	0	0	0	0	1.89723e-26	3.82149e-27	0	2.16699e-27	0	0	2.31392e-27	0	9.78788e-28	0	0	0
ABHM	1.65327e-27	0	0	0	0	1.65497e-26	1.17267e-27	0	2.60145e-27	0	0	1.14673e-27	0	4.39285e-28	0	0	0
ABI	9.48808e-16	4.74009e-41	2.45261e-42	2.7617e-43	0	0.000341642	2.309e-15	3.51967e-40	0.000491001	0	0	0.00195698	0	0.00115279	0	1.7156e-16	0
ABIJ	7.14482e-17	0	0	0	0	1.32662e-15	1.20091e-16	0	5.78636e-16	0	0	1.1235e-15	0	5.57141e-16	0	3.0338e-29	0
ABIJK	9.77722e-17	0	0	0	0	5.31449e-16	1.86309e-16	0	1.12637e-16	0	0	4.7633e-16	0	1.41098e-16	0	5.94659e-29	0
ABIJKL	9.17166e-17	0	0	0	0	6.5271e-16	2.74296e-16	0	2.28685e-16	0	0	2.44837e-15	0	7.93427e-16	0	1.15869e-27	2.20332e-38
ABIJKLM	3.57696e-28	0	0	0	0	4.91398e-28	1.48715e-28	0	8.06835e-29	0	0	3.90475e-28	0	1.05052e-28	0	6.11217e-50	0
ABIJKM	3.53104e-28	0	0	0	0	3.17222e-28	7.19568e-29	0	2.41733e-29	0	0	4.79108e-29	0	1.18094e-29	0	4.13686e-44	0
ABIJL	5.60798e-17	0	0	0	0	9.76617e-16	3.48194e-16	0	1.99485e-16	0	0	7.99076e-16	0	2.33468e-16	0	1.11362e-28	0
ABIJLM	3.48341e-28	0	0	0	0	2.60652e-27	6.22224e-28	0	2.35773e-28	0	0	4.73023e-28	0	1.1343e-28	0	1.00896e-41	0
ABIJM	5.08324e-28	0	0	0	0	3.71882e-27	2.94626e-28	0	5.18574e-28	0	0	4.98698e-28	0	2.07264e-28	0	0	0
ABIK	1.66286e-05	3.94482e-41	4.94367e-42	0	0	0.000200129	0.000115163	1.75221e-39	0.000119627	0	0	0.00111458	0	0.000412145	0	1.36831e-15	2.75489e-26
ABIKL	1.48138e-05	0	0	0	0	0.000215061	0.000145817	3.11105e-39	0.000183457	0	0	0.00386825	0	0.00154101	0	1.76366e-14	3.70258e-25
ABIKLM	8.56913e-17	0	0	0	0	6.1908e-16	2.59786e-16	0	2.19117e-16	0	0	2.33843e-15	0	7.61201e-16	0	1.1311e-27	2.13221e-38
ABIKM	8.95327e-17	0	0	0	0	4.94914e-16	1.7265e-16	0	1.08298e-16	0	0	4.55881e-16	0	1.35865e-16	0	5.81217e-29	0
ABIL	1.12679e-15	0	0	0	0	0.000303644	0.000171156	3.05939e-39	0.000144531	0	0	0.00104348	0	0.000377023	0	5.87335e-16	0
ABILM	5.14382e-17	0	0	0	0	9.09082e-16	3.22062e-16	0	1.90854e-16	0	0	7.58759e-16	0	2.22959e-16	0	1.08085e-28	0
ABIM	6.55013e-17	0	0	0	0	1.18055e-15	9.9204e-17	0	5.32495e-16	0	0	1.01313e-15	0	4.9976e-16	0	2.74791e-29	0
ABJ	3.07309e-16	4.7466e-41	2.32221e-42	2.71543e-43	0	4.54028e-15	4.59347e-16	3.44711e-40	1.94489e-15	0	0	1.54344e-15	0	6.86296e-16	0	6.77672e-30	0
ABJK	6.89072e-16	3.92907e-41	4.69244e-42	0	0	5.24912e-15	1.61054e-15	1.66267e-39	1.57298e-15	0	0	2.81745e-15	0	1.42982e-15	0	1.0449e-28	0
ABJKL	3.97892e-16	0	0	0	0	2.55194e-15	1.08896e-15	2.99341e-39	4.0873e-16	0	0	1.75481e-15	0	5.48569e-16	0	1.19516e-27	0
ABJKLM	1.85059e-27	0	0	0	0	7.25601e-27	2.06653e-27	0	5.33253e-28	0	0	1.20578e-27	0	3.0849e-28	0	4.32482e-41	0
ABJKM	3.39684e-27	0	0	0	0	1.46803e-26	2.83374e-27	0	1.6729e-27	0	0	1.54552e-27	0	6.59998e-28	0	0	0
ABJL	3.99916e-16	0	0	0	0	5.85566e-15	1.81323e-15	2.94198e-39	1.4648e-15	0	0	2.54297e-15	0	1.27926e-15	0	1.40131e-28	0
ABJLM	2.31194e-27	0	0	0	0	1.97617e-26	3.99472e-27	0	2.19789e-27	0	0	2.2743e-27	0	9.6659e-28	0	0	0
ABJM	1.91066e-27	0	0	0	0	1.72783e-26	1.27074e-27	0	2.60388e-27	0	0	1.12688e-27	0	4.31185e-28	0	0	0
ABK	0.000122268	1.44724e-29	1.80762e-30	3.67235e-43	0	0.00162739	0.000856166	2.26218e-27	0.00132458	0	0	0.00459144	0	0.00276153	0	7.5994e-16	0
ABKL	7.99036e-05	7.31531e-41	7.66486e-42	0	0	0.000802283	0.00054006	3.93417e-27	0.000299851	0	0	0.00232309	0	0.000911041	0	5.17759e-15	1.33966e-25
ABKLM	3.71027e-16	0	0	0	0	2.40547e-15	1.02673e-15	2.83051e-39	3.95092e-16	0	0	1.6692e-15	0	5.25315e-16	0	1.14577e-27	0
ABKM	6.33076e-16	3.61698e-41	4.12709e-42	0	0	4.80899e-15	1.48022e-15	1.52767e-39	1.47625e-15	0	0	2.58059e-15	0	1.30508e-15	0	9.64713e-29	0
ABL	5.46167e-15	1.16213e-40	4.16416e-42	4.38751e-43	0	0.00204503	0.00108098	4.14718e-27	0.00123601	0	0	0.00378755	0	0.00224034	0	4.40134e-16	0
ABLM	3.73173e-16	0	0	0	0	5.38761e-15	1.6712e-15	2.70068e-39	1.3758e-15	0	0	2.32126e-15	0	1.16233e-15	0	1.27802e-28	0
ABM	2.8647e-16	4.31959e-41	1.97707e-42	2.36651e-43	0	4.01271e-15	3.86284e-16	3.39547e-40	1.79149e-15	0	0	1.36812e-15	0	6.03877e-16	0	6.23281e-30	0
AC	0.00557083	1.2993e-16	2.93174e-18	7.96631e-19	0	0.0153823	0.0126266	1.4671e-15	0.0180106	0.0232309	1	0	0	4.64145e-16	0	1.27109e-30	0
ACD	0.0264924	2.53794e-15	6.1434e-17	5.17529e-17	0	0.0166847	0.0104601	1.9108e-15	0.00697534	7.97994e-15	0	0	0	1.07534e-15	0	9.30605e-30	0
ACDE	0.0139413	2.26714e-16	3.31811e-17	1.82543e-17	0	0.0095124	0.00633491	2.46883e-15	0.00462233	4.41919e-27	0	0	0	1.91464e-15	0	2.95516e-29	0
ACDEF	0.0142124	2.26898e-16	4.02275e-17	2.36326e-17	0	0.00962356	0.00797227	4.86788e-15	0.0068229	5.35579e-39	0	0	0	9.97371e-15	3.23434e-27	4.5038e-28	0
ACDEFG	0.0107957	2.52169e-16	5.54007e-17	3.97492e-17	0	0.00709297	0.00653629	8.42274e-15	0.00561823	0	0	0	0	1.39484e-14	6.75306e-27	1.04185e-27	0
ACDEFGH	6.00259e-14	4.69188e-28	7.42529e-29	3.63096e-29	0	3.32927e-14	1.89914e-14	1.94936e-26	1.26983e-14	0	0	0	0	3.41121e-36	8.53926e-49	1.52788e-49	0
ACDEFGHI	2.56461e-25	2.3242e-49	3.79589e-50	1.3603e-50	0	2.6276e-25	4.80848e-25	1.21096e-47	5.82762e-25	0	0	0	0	1.90068e-47	6.50958e-59	4.22138e-59	0
ACDEFGHJ	2.61508e-28	4.27344e-42	6.34354e-43	2.11758e-43	0	1.49919e-28	1.07109e-28	1.85273e-40	5.50687e-29	0	0	0	0	2.11348e-52	0	0	0
ACDEFGHK	7.86857e-25	8.31992e-38	6.24817e-39	1.93769e-50	0	8.01065e-25	1.43846e-24	6.1593e-35	1.58596e-24	0	0	0	0	5.03956e-47	1.7696e-58	1.14739e-58	0
ACDEFGHL	5.68101e-14	1.18589e-38	1.74138e-39	5.80769e-40	0	3.96471e-14	4.34481e-14	2.09919e-24	3.5436e-14	0	0	0	0	7.31263e-37	2.48492e-48	1.59141e-48	0
ACDEFGHM	2.53433e-28	4.24422e-42	6.30406e-43	2.11363e-43	0	1.45681e-28	1.03598e-28	1.87085e-40	5.3297e-29	0	0	0	0	2.02148e-52	0	0	0
ACDEFGI	0.00242628	4.81065e-28	7.6623e-29	3.74082e-29	0	0.00150767	0.00136737	2.13243e-26	0.0015069	0	0	0	0	2.67988e-24	3.65626e-36	2.15959e-36	0
ACDEFGIJ	1.51363e-17	4.53629e-42	6.72888e-43	2.23973e-43	0	1.0525e-17	1.17453e-17	2.04304e-40	1.13647e-17	0	0	0	0	1.71975e-40	5.62883e-52	3.57329e-52	0
ACDEFGIK	3.57603e-15	8.38569e-38	6.29708e-39	1.95543e-50	0	3.23122e-15	6.88311e-15	6.34596e-35	2.41315e-24	0	0	0	0	7.64535e-47	2.66407e-58	1.72524e-58	0
ACDEFGIL	0.000381886	1.19797e-38	1.75696e-39	5.84477e-40	0	0.000255966	0.000337122	2.15023e-24	6.88424e-14	0	0	0	0	1.40003e-36	4.67431e-48	2.98443e-48	0
ACDEFGIM	1.46462e-17	4.51024e-42	6.69873e-43	2.23877e-43	0	1.02091e-17	1.13485e-17	2.0682e-40	1.10078e-17	0	0	0	0	1.65171e-40	5.41066e-52	3.42453e-52	0
ACDEFGJ	5.87189e-14	4.57156e-28	7.282e-29	3.57067e-29	0	3.24786e-14	1.86472e-14	2.08514e-26	1.22806e-14	0	0	0	0	1.6998e-29	3.84712e-42	6.73806e-43	0
ACDEFGJK	4.9072e-17	1.74098e-30	1.18543e-31	3.44426e-43	0	3.41083e-17	3.77871e-17	1.07871e-27	3.3796e-17	0	0	0	0	5.33475e-40	1.78882e-51	1.13512e-51	0
ACDEFGJL	5.50956e-14	1.13099e-38	1.66075e-39	5.53791e-40	0	3.82849e-14	4.18992e-14	2.0205e-24	3.39579e-14	0	0	0	0	7.12225e-37	2.41919e-48	1.55402e-48	0
ACDEFGJM	2.1396e-28	3.53636e-42	5.2465e-43	1.75965e-43	0	1.22459e-28	8.71358e-29	1.63203e-40	4.43205e-29	0	0	0	0	1.9897e-52	0	0	0
ACDEFGK	0.00732364	2.1817e-16	1.54522e-17	5.36618e-29	0	0.00451872	0.00415593	1.7688e-13	0.00392959	0	0	0	0	7.36124e-24	1.00784e-35	5.98728e-36	0
ACDEFGKL	0.00137676	4.3354e-27	2.96155e-28	8.59091e-40	0	0.000910232	0.00121163	5.34638e-24	1.42616e-13	0	0	0	0	2.78318e-36	9.37427e-48	5.96088e-48	0
ACDEFGKM	4.81849e-17	1.75471e-30	1.19759e-31	3.48192e-43	0	3.35419e-17	3.70217e-17	1.08633e-27	3.3119e-17	0	0	0	0	5.20931e-40	1.74866e-51	1.10666e-51	0
ACDEFGL	0.00670445	1.91931e-27	3.51741e-28	2.1964e-28	0	0.0047151	0.00592855	8.20682e-13	0.00523041	0	0	0	0	1.30761e-13	1.63327e-25	9.49381e-26	0
ACDEFGLM	5.18857e-14	1.09117e-38	1.60222e-39	5.36776e-40	0	3.61117e-14	3.93763e-14	1.95091e-24	3.18872e-14	0	0	0	0	6.79661e-37	2.31284e-48	1.4832e-48	0
ACDEFGM	5.4595e-14	4.33298e-28	6.8881e-29	3.40539e-29	0	3.01567e-14	1.7119e-14	2.0267e-26	1.1269e-14	0	0	0	0	1.45579e-29	3.26502e-42	5.62481e-43	0
ACDEFH	7.11022e-14	5.19566e-28	6.40962e-29	2.56452e-29	0	4.3238e-14	2.4022e-14	1.20685e-26	1.51387e-14	0	0	0	0	7.91432e-27	1.45449e-39	2.11754e-40	0
ACDEFHI	1.69632e-14	1.18965e-39	1.0455e-40	2.47698e-41	0	9.45645e-15	5.53533e-15	1.99965e-38	4.5136e-15	0	0	0	0	1.59364e-36	7.14842e-49	2.84588e-49	0
ACDEFHIJ	1.19629e-28	0	0	0	0	6.87573e-29	5.16134e-29	0	3.30081e-29	0	0	0	0	1.52215e-52	0	0	0
ACDEFHIK	3.53337e-26	2.63388e-49	1.34958e-50	0	0	2.46781e-26	4.07495e-26	4.57733e-47	4.84748e-36	0	0	0	0	5.08737e-59	0	0	0
ACDEFHIL	3.61862e-15	0	0	0	0	1.89028e-15	1.96791e-15	1.55357e-36	1.36299e-25	0	0	0	0	9.23162e-49	0	0	0
ACDEFHIM	1.1776e-28	0	0	0	0	6.78371e-29	5.06116e-29	0	3.25377e-29	0	0	0	0	1.49026e-52	0	0	0
ACDEFHJ	3.39941e-25	1.10932e-39	9.73997e-41	2.31285e-41	0	1.63404e-25	5.99563e-26	1.90881e-38	2.7818e-26	0	0	0	0	2.79005e-41	0	0	0
ACDEFHJK	4.04846e-28	8.19485e-42	3.81714e-43	0	0	2.37534e-28	1.78971e-28	1.17219e-39	9.78425e-29	0	0	0	0	4.5622e-52	0	0	0
ACDEFHJL	3.11443e-25	0	0	0	0	1.84585e-25	1.38603e-25	1.44495e-36	6.41368e-26	0	0	0	0	4.21701e-49	0	0	0
ACDEFHJM	2.83547e-39	0	0	0	0	1.38994e-39	6.71995e-40	0	2.28161e-40	0	0	0	0	0	0	0	0
ACDEFHK	5.23688e-14	5.23138e-28	2.49819e-29	3.68418e-41	0	2.9172e-14	1.74728e-14	1.0306e-25	1.19303e-14	0	0	0	0	4.44419e-36	2.03002e-48	8.17089e-49	0
ACDEFHKL	1.15305e-14	1.33092e-38	6.21738e-40	0	0	6.38522e-15	6.72313e-15	3.79916e-36	2.86987e-25	0	0	0	0	1.87254e-48	0	0	0
ACDEFHKM	4.04072e-28	8.34095e-42	3.89274e-43	0	0	2.37525e-28	1.78042e-28	1.19236e-39	9.74081e-29	0	0	0	0	4.51205e-52	0	0	0
ACDEFHL	4.7871e-14	4.76041e-39	4.8363e-40	1.75221e-40	0	3.09723e-14	2.54171e-14	4.96103e-25	1.70893e-14	0	0	0	0	7.7136e-26	3.21588e-38	1.26164e-38	0
ACDEFHLM	2.92727e-25	0	0	0	0	1.73858e-25	1.29949e-25	1.38342e-36	6.00607e-26	0	0	0	0	3.99659e-49	0	0	0
ACDEFHM	3.16066e-25	1.04948e-39	9.19802e-41	2.19842e-41	0	1.51947e-25	5.51839e-26	1.84364e-38	2.55589e-26	0	0	0	0	2.67881e-41	0	0	0
ACDEFI	0.00315181	5.29188e-28	6.55969e-29	2.62649e-29	0	0.00212275	0.00206952	1.29739e-26	0.00232536	0	0	0	0	7.2776e-15	6.34508e-27	3.09205e-27	0
ACDEFIJ	1.65652e-14	1.14717e-39	1.01191e-40	2.39997e-41	0	9.20292e-15	5.41283e-15	2.06041e-38	4.32056e-15	0	0	0	0	2.31211e-29	9.34746e-42	3.62818e-42	0
ACDEFIJK	3.24861e-18	8.5279e-42	3.96991e-43	0	0	1.58693e-18	1.64443e-18	1.24438e-39	1.57784e-28	0	0	0	0	7.83416e-52	0	0	0
ACDEFIJL	3.45698e-15	0	0	0	0	1.80375e-15	1.86977e-15	1.49311e-36	1.29891e-25	0	0	0	0	8.95134e-49	0	0	0
ACDEFIJM	1.54501e-28	0	0	0	0	8.85279e-29	6.59906e-29	0	4.19506e-29	0	0	0	0	2.02763e-52	0	0	0
ACDEFIK	0.000369568	5.32513e-28	2.55256e-29	3.78598e-41	0	0.000163938	0.000133969	1.0828e-25	1.88344e-14	0	0	0	0	7.55092e-36	3.32568e-48	1.23955e-48	0
ACDEFIKL	0.00019572	1.35039e-38	6.30344e-40	0	0	3.67841e-05	5.00923e-05	3.9242e-36	4.75621e-15	0	0	0	0	3.6557e-37	1.32714e-48	0	0
ACDEFIKM	3.23523e-18	8.67068e-42	4.0455e-43	0	0	1.57933e-18	1.62688e-18	1.26578e-39	1.56994e-28	0	0	0	0	7.77095e-52	0	0	0
ACDEFIL	0.000494506	4.84576e-39	4.92967e-40	1.78143e-40	0	0.000272392	0.000307234	5.10982e-25	3.48572e-14	0	0	0	0	1.64657e-25	6.42075e-38	2.3748e-38	0
ACDEFILM	3.23809e-15	0	0	0	0	1.68769e-15	1.73908e-15	1.42816e-36	1.21439e-25	0	0	0	0	8.49935e-49	0	0	0
ACDEFIM	1.5265e-14	1.07545e-39	9.47556e-41	2.26319e-41	0	8.46861e-15	4.92133e-15	1.97682e-38	3.94282e-15	0	0	0	0	2.23348e-29	8.95427e-42	3.4524e-42	0
ACDEFJ	6.9884e-14	5.05432e-28	6.26711e-29	2.51125e-29	0	4.23532e-14	2.36646e-14	1.28521e-26	1.46325e-14	0	0	0	0	7.82195e-27	1.44556e-39	2.11415e-40	0
ACDEFJK	5.10168e-14	5.03138e-28	2.41832e-29	3.60247e-41	0	2.83111e-14	1.70225e-14	1.02762e-25	1.14465e-14	0	0	0	0	7.25698e-29	3.00163e-41	1.1797e-41	0
ACDEFJKL	1.10963e-14	1.27066e-38	5.9343e-40	0	0	6.13852e-15	6.45204e-15	3.67322e-36	2.74476e-25	0	0	0	0	1.822e-48	0	0	0
ACDEFJKM	5.40022e-28	1.10159e-41	5.13712e-43	0	0	3.16191e-28	2.37152e-28	1.59483e-39	1.28482e-28	0	0	0	0	6.43478e-52	0	0	0
ACDEFJL	4.77506e-14	4.60163e-39	4.67428e-40	1.6873e-40	0	3.06789e-14	2.51102e-14	4.82641e-25	1.65837e-14	0	0	0	0	7.43966e-26	3.11402e-38	1.22468e-38	0
ACDEFJLM	2.86358e-25	0	0	0	0	1.69257e-25	1.26556e-25	1.33946e-36	5.79073e-26	0	0	0	0	3.91436e-49	0	0	0
ACDEFJM	3.13632e-25	1.04536e-39	9.24683e-41	2.22119e-41	0	1.50529e-25	5.52708e-26	1.95894e-38	2.51499e-26	0	0	0	0	2.25224e-41	0	0	0
ACDEFK	0.00950578	2.59536e-16	1.54302e-17	3.43532e-29	0	0.00632419	0.00630654	1.02814e-13	0.00559408	0	0	0	0	2.02602e-14	1.83302e-26	9.09159e-27	0
ACDEFKL	0.00150008	2.06442e-27	1.16156e-28	2.22463e-40	0	0.000863422	0.000993971	1.20033e-24	6.16926e-14	0	0	0	0	3.58424e-25	1.42082e-37	5.11232e-38	0
ACDEFKLM	1.04819e-14	1.22612e-38	5.73545e-40	0	0	5.79814e-15	6.06098e-15	3.53869e-36	2.58611e-25	0	0	0	0	1.73818e-48	0	0	0
ACDEFKM	4.7845e-14	4.82373e-28	2.32402e-29	3.46091e-41	0	2.65438e-14	1.58277e-14	9.8471e-26	1.06311e-14	0	0	0	0	7.09166e-29	2.92329e-41	1.14884e-41	0
ACDEFL	0.00829984	1.08006e-27	1.44484e-28	7.39965e-29	0	0.00561231	0.0058601	2.29773e-13	0.00475158	0	0	0	0	4.15776e-14	4.03927e-26	2.03649e-26	0
ACDEFLM	4.4841e-14	4.4207e-39	4.48038e-40	1.62566e-40	0	2.88286e-14	2.34744e-14	4.63419e-25	1.54404e-14	0	0	0	0	6.96828e-26	2.88546e-38	1.13669e-38	0
ACDEFM	6.49092e-14	4.82046e-28	5.95704e-29	2.39951e-29	0	3.93376e-14	2.17919e-14	1.25854e-26	1.34351e-14	0	0	0	0	7.12153e-27	1.31966e-39	2.00604e-40	0
ACDEG	0.00955116	1.90506e-16	3.37841e-17	2.00687e-17	0	0.00637436	0.0050096	3.97864e-15	0.00379399	4.31246e-39	0	0	0	3.24753e-15	0	8.87073e-29	0
ACDEGH	4.75947e-14	4.19228e-28	5.17339e-29	2.10805e-29	0	2.87298e-14	1.53058e-14	9.48544e-27	8.68303e-15	0	0	0	0	2.61103e-27	0	1.40409e-50	0
ACDEGHI	1.05287e-14	9.11769e-40	8.01581e-41	1.90212e-41	0	5.86211e-15	3.30533e-15	1.48917e-38	2.51134e-15	0	0	0	0	5.53234e-37	0	3.69248e-60	0
ACDEGHIJ	7.03614e-29	0	0	0	0	3.93692e-29	2.79028e-29	0	1.57702e-29	0	0	0	0	5.12456e-53	0	0	0
ACDEGHIK	1.81118e-26	2.1699e-49	1.10995e-50	0	0	1.4274e-26	2.3707e-26	3.71928e-47	2.43322e-36	0	0	0	0	1.63136e-59	0	0	0
ACDEGHIL	1.72067e-15	0	0	0	0	1.02594e-15	1.06455e-15	1.15756e-36	6.24323e-26	0	0	0	0	2.76721e-49	0	0	0
ACDEGHIM	6.8604e-29	0	0	0	0	3.8485e-29	2.70871e-29	0	1.54002e-29	0	0	0	0	4.97617e-53	0	0	0
ACDEGHJ	2.13088e-25	8.49415e-40	7.46903e-41	1.77476e-41	0	1.0078e-25	3.55226e-26	1.42581e-38	1.44037e-26	0	0	0	0	8.97885e-42	0	0	0
ACDEGHJK	2.59662e-28	6.59594e-42	3.06052e-43	0	0	1.48887e-28	1.0695e-28	9.21408e-40	4.89399e-29	0	0	0	0	1.58251e-52	0	0	0
ACDEGHJL	1.88536e-25	0	0	0	0	1.10254e-25	7.95377e-26	1.06678e-36	2.9736e-26	0	0	0	0	1.35891e-49	0	0	0
ACDEGHJM	1.71662e-39	0	0	0	0	8.21188e-40	3.81398e-40	0	1.07627e-40	0	0	0	0	0	0	0	0
ACDEGHK	3.49326e-14	4.25196e-28	2.02257e-29	3.00431e-41	0	1.93611e-14	1.12541e-14	8.20141e-26	6.99866e-15	0	0	0	0	1.58927e-36	0	9.97162e-60	0
ACDEGHKL	6.45392e-15	1.07085e-38	4.98297e-40	0	0	3.78645e-15	3.98728e-15	2.99823e-36	1.38566e-25	0	0	0	0	5.73015e-49	0	0	0
ACDEGHKM	2.57763e-28	6.67861e-42	3.10416e-43	0	0	1.4813e-28	1.05848e-28	9.32206e-40	4.84121e-29	0	0	0	0	1.55583e-52	0	0	0
ACDEGHL	3.15406e-14	3.818e-39	3.8821e-40	1.44372e-40	0	2.04198e-14	1.63104e-14	3.94693e-25	9.99408e-15	0	0	0	0	2.5027e-26	0	1.38107e-49	0
ACDEGHLM	1.75664e-25	0	0	0	0	1.02996e-25	7.39765e-26	1.01227e-36	2.75673e-26	0	0	0	0	1.27798e-49	0	0	0
ACDEGHM	1.96077e-25	7.93071e-40	6.96571e-41	1.66742e-41	0	9.26931e-26	3.22873e-26	1.36215e-38	1.30433e-26	0	0	0	0	8.51399e-42	0	0	0
ACDEGI	0.00199229	4.27788e-28	5.31025e-29	2.16108e-29	0	0.00133632	0.00121722	1.02964e-26	0.00124832	0	0	0	0	2.20638e-15	0	2.01339e-37	0
ACDEGIJ	1.02307e-14	8.80401e-40	7.78189e-41	1.8442e-41	0	5.68369e-15	3.23085e-15	1.54713e-38	2.39894e-15	0	0	0	0	7.60071e-30	0	3.05936e-53	0
ACDEGIJK	1.64375e-18	6.8189e-42	3.15935e-43	0	0	9.01387e-19	9.28312e-19	9.7085e-40	7.69233e-29	0	0	0	0	2.45628e-52	0	0	0
ACDEGIJL	1.63534e-15	0	0	0	0	9.69911e-16	9.9954e-16	1.09419e-36	5.88631e-26	0	0	0	0	2.61762e-49	0	0	0
ACDEGIJM	8.94057e-29	0	0	0	0	4.98668e-29	3.50273e-29	0	1.96417e-29	0	0	0	0	6.59976e-53	0	0	0
ACDEGIK	0.000185764	4.34207e-28	2.07211e-29	3.09071e-41	0	9.28084e-05	7.0823e-05	8.63469e-26	1.07811e-14	0	0	0	0	2.42876e-36	0	1.49334e-59	0
ACDEGIKL	1.31718e-05	1.07927e-38	5.01384e-40	0	0	6.87546e-15	7.16133e-15	3.07336e-36	1.93293e-25	0	0	0	0	8.95958e-49	0	0	0
ACDEGIKM	1.61967e-18	6.89634e-42	3.20172e-43	0	0	8.89516e-19	9.1033e-19	9.82113e-40	7.60278e-29	0	0	0	0	2.41469e-52	0	0	0
ACDEGIL	0.000246576	3.86978e-39	3.93939e-40	1.4587e-40	0	0.000154231	0.000162178	4.04512e-25	1.97237e-14	0	0	0	0	4.83896e-26	0	2.56681e-49	0
ACDEGILM	1.51038e-15	0	0	0	0	8.96858e-16	9.18469e-16	1.0372e-36	5.44631e-26	0	0	0	0	2.45901e-49	0	0	0
ACDEGIM	9.32077e-15	8.14473e-40	7.19584e-41	1.71871e-41	0	5.16858e-15	2.89694e-15	1.46805e-38	2.156e-15	0	0	0	0	7.23611e-30	0	2.87516e-53	0
ACDEGJ	4.64739e-14	4.07075e-28	5.06092e-29	2.05761e-29	0	2.79719e-14	1.50149e-14	1.02406e-26	8.33759e-15	0	0	0	0	2.55121e-27	0	6.20351e-44	0
ACDEGJK	3.38623e-14	4.10256e-28	1.96293e-29	2.93726e-41	0	1.87203e-14	1.09554e-14	8.18899e-26	6.69343e-15	0	0	0	0	2.48183e-29	0	9.66887e-53	0
ACDEGJKL	6.16914e-15	1.00766e-38	4.67909e-40	0	0	3.60245e-15	3.77658e-15	2.8501e-36	1.31047e-25	0	0	0	0	5.44174e-49	0	0	0
ACDEGJKM	3.41964e-28	8.69339e-42	4.03013e-43	0	0	1.95619e-28	1.3965e-28	1.22579e-39	6.31081e-29	0	0	0	0	2.16353e-52	0	0	0
ACDEGJL	3.12548e-14	3.6463e-39	3.70591e-40	1.36863e-40	0	2.00775e-14	1.59649e-14	3.7861e-25	9.56487e-15	0	0	0	0	2.34819e-26	0	1.32858e-49	0
ACDEGJLM	1.70559e-25	0	0	0	0	9.94162e-26	7.13116e-26	9.63312e-37	2.62355e-26	0	0	0	0	1.21721e-49	0	0	0
ACDEGJM	1.93719e-25	7.90266e-40	7.01714e-41	1.68358e-41	0	9.15877e-26	3.23618e-26	1.45783e-38	1.28027e-26	0	0	0	0	6.96244e-42	0	0	0
ACDEGK	0.00632003	2.17495e-16	1.28722e-17	2.91613e-29	0	0.00417201	0.00392474	8.49784e-14	0.00305611	0	0	0	0	6.3734e-15	0	5.58547e-37	0
ACDEGKL	0.000854504	1.71067e-27	9.57e-29	1.87767e-40	0	0.000520012	0.000555006	9.82468e-25	3.58496e-14	0	0	0	0	1.07792e-25	0	5.03788e-49	0
ACDEGKLM	5.77968e-15	9.67043e-39	4.49655e-40	0	0	3.37675e-15	3.5201e-15	2.73034e-36	1.22601e-25	0	0	0	0	5.14766e-49	0	0	0
ACDEGKM	3.15162e-14	3.89454e-28	1.8692e-29	2.79851e-41	0	1.7407e-14	1.00863e-14	7.78668e-26	6.13993e-15	0	0	0	0	2.39696e-29	0	9.33857e-53	0
ACDEGL	0.00555773	8.99548e-28	1.20298e-28	6.26532e-29	0	0.00374304	0.0037042	1.90512e-13	0.00257271	0	0	0	0	1.2969e-14	0	8.86861e-27	0
ACDEGLM	2.91021e-14	3.4769e-39	3.52645e-40	1.31062e-40	0	1.871e-14	1.48046e-14	3.60992e-25	8.81272e-15	0	0	0	0	2.16525e-26	0	1.24921e-49	0
ACDEGM	4.27938e-14	3.84194e-28	4.7614e-29	1.94827e-29	0	2.57504e-14	1.36846e-14	9.9334e-27	7.5527e-15	0	0	0	0	2.28109e-27	0	5.42721e-44	0
ACDEH	5.348e-14	4.15893e-28	4.06688e-29	1.62273e-29	0	3.29708e-14	1.5217e-14	4.92436e-27	8.64671e-15	3.16456e-39	0	0	0	1.7591e-27	0	0	0
ACDEHI	1.2632e-14	1.05787e-39	7.03849e-41	1.82902e-41	0	7.7665e-15	4.08537e-15	8.56445e-39	3.20201e-15	0	0	0	0	1.14757e-27	0	2.25666e-50	0
ACDEHIJ	5.48945e-26	0	0	0	0	2.59645e-26	9.13355e-27	0	5.0035e-27	0	0	0	0	5.80575e-42	0	0	0
ACDEHIJK	1.60331e-29	0	0	0	0	6.70311e-30	4.7546e-30	0	2.02855e-40	0	0	0	0	0	0	0	0
ACDEHIJL	1.23301e-26	0	0	0	0	5.4979e-27	3.90013e-27	0	1.18965e-37	0	0	0	0	0	0	0	0
ACDEHIJM	6.67845e-40	0	0	0	0	3.14427e-40	1.47733e-40	0	5.53392e-41	0	0	0	0	0	0	0	0
ACDEHIK	1.71034e-15	1.09127e-39	3.63892e-41	0	0	7.04941e-16	3.4848e-16	5.26647e-38	2.37573e-26	0	0	0	0	1.43581e-48	0	0	0
ACDEHIKL	8.02097e-16	0	0	0	0	1.2697e-16	1.35417e-16	0	3.7026e-27	0	0	0	0	7.23221e-50	0	0	0
ACDEHIKM	1.59436e-29	0	0	0	0	6.66802e-30	4.69379e-30	0	2.00857e-40	0	0	0	0	0	0	0	0
ACDEHIL	2.26633e-15	0	0	0	0	1.1803e-15	8.05879e-16	2.49733e-37	4.73407e-26	0	0	0	0	2.75692e-38	0	0	0
ACDEHILM	1.14008e-26	0	0	0	0	5.08368e-27	3.57885e-27	0	1.09407e-37	0	0	0	0	0	0	0	0
ACDEHIM	5.00023e-26	0	0	0	0	2.36315e-26	8.19676e-27	0	4.50446e-27	0	0	0	0	5.59865e-42	0	0	0
ACDEHJ	2.56375e-25	9.90302e-40	6.59474e-41	1.71495e-41	0	1.38549e-25	4.56954e-26	8.24244e-39	1.88658e-26	0	0	0	0	1.31169e-39	0	0	0
ACDEHJK	1.93549e-25	1.008e-39	3.3657e-41	0	0	9.25392e-26	3.43437e-26	4.87603e-38	1.41602e-26	0	0	0	0	1.94766e-41	0	0	0
ACDEHJKL	4.14583e-26	0	0	0	0	1.92419e-26	1.39191e-26	0	2.72127e-37	0	0	0	0	0	0	0	0
ACDEHJKM	2.67049e-39	0	0	0	0	1.30617e-39	6.40224e-40	0	1.82047e-40	0	0	0	0	0	0	0	0
ACDEHJL	1.82413e-25	0	0	0	0	1.04157e-25	5.2996e-26	2.29585e-37	2.18207e-26	0	0	0	0	1.20285e-38	0	0	0
ACDEHJLM	9.23584e-37	0	0	0	0	4.61715e-37	2.3018e-37	0	5.05472e-38	0	0	0	0	0	0	0	0
ACDEHJM	1.03329e-36	0	0	0	0	4.26265e-37	9.64258e-38	0	2.64208e-38	0	0	0	0	0	0	0	0
ACDEHK	4.09129e-14	4.49948e-28	1.87408e-29	2.53617e-41	0	2.48986e-14	1.3975e-14	4.39121e-26	7.84636e-15	0	0	0	0	3.38266e-27	0	6.48347e-50	0
ACDEHKL	7.05789e-15	4.2015e-39	1.63992e-40	0	0	3.79859e-15	2.6217e-15	5.9242e-37	8.56763e-26	0	0	0	0	6.38378e-38	0	0	0
ACDEHKLM	3.88139e-26	0	0	0	0	1.80222e-26	1.294e-26	0	2.53058e-37	0	0	0	0	0	0	0	0
ACDEHKM	1.80128e-25	9.52309e-40	3.18961e-41	0	0	8.61718e-26	3.16916e-26	4.6117e-38	1.30022e-26	0	0	0	0	1.90053e-41	0	0	0
ACDEHL	3.56509e-14	2.19768e-39	1.58251e-40	6.02791e-41	0	2.2113e-14	1.31964e-14	1.0009e-25	6.78372e-15	0	0	0	0	7.25084e-27	0	1.12114e-39	0
ACDEHLM	1.69838e-25	0	0	0	0	9.70773e-26	4.90677e-26	2.16658e-37	2.00284e-26	0	0	0	0	1.10007e-38	0	0	0
ACDEHM	2.35984e-25	9.35856e-40	6.20328e-41	1.62804e-41	0	1.27569e-25	4.16478e-26	7.92074e-39	1.7048e-26	0	0	0	0	1.17004e-39	0	0	0
ACDEI	0.00261089	4.23892e-28	4.16247e-29	1.65811e-29	0	0.00179934	0.00143712	5.27814e-27	0.00153374	3.36177e-39	0	0	0	1.69924e-15	0	2.32691e-28	0
ACDEIJ	1.23125e-14	1.02048e-39	6.8286e-41	1.77642e-41	0	7.54207e-15	3.99168e-15	8.84734e-39	3.04231e-15	0	0	0	0	1.10137e-27	0	2.88218e-43	0
ACDEIJK	1.64605e-15	1.03974e-39	3.47891e-41	0	0	6.78034e-16	3.35616e-16	5.17019e-38	2.25921e-26	0	0	0	0	3.364e-41	0	0	0
ACDEIJKL	7.51886e-16	0	0	0	0	1.19801e-16	1.2692e-16	0	3.48295e-27	0	0	0	0	6.83852e-50	0	0	0
ACDEIJKM	2.37292e-29	0	0	0	0	9.89116e-30	6.93928e-30	0	2.94419e-40	0	0	0	0	0	0	0	0
ACDEIJL	2.20193e-15	0	0	0	0	1.14116e-15	7.6901e-16	2.37743e-37	4.49294e-26	0	0	0	0	2.57027e-38	0	0	0
ACDEIJLM	1.08991e-26	0	0	0	0	4.84242e-27	3.39082e-27	0	1.03515e-37	0	0	0	0	0	0	0	0
ACDEIJM	4.92728e-26	0	0	0	0	2.3269e-26	8.172e-27	0	4.37014e-27	0	0	0	0	7.09514e-42	0	0	0
ACDEIK	0.000335356	4.56948e-28	1.90782e-29	2.59695e-41	0	0.000169717	0.000137607	4.58102e-26	1.24056e-14	0	0	0	0	5.82055e-27	0	1.63933e-49	0
ACDEIKL	0.000103648	4.26753e-39	1.66454e-40	0	0	1.87815e-05	1.93365e-05	6.11854e-37	1.15667e-15	0	0	0	0	1.27827e-26	0	8.94352e-49	0
ACDEIKLM	7.10142e-16	0	0	0	0	1.13418e-16	1.19708e-16	0	3.28102e-27	0	0	0	0	6.60112e-50	0	0	0
ACDEIKM	1.52145e-15	9.7347e-40	3.26941e-41	0	0	6.24798e-16	3.05432e-16	4.85633e-38	2.05884e-26	0	0	0	0	3.29105e-41	0	0	0
ACDEIL	0.000421616	2.24584e-39	1.62058e-40	6.14147e-41	0	0.000231702	0.000200131	1.03512e-25	1.40016e-14	0	0	0	0	1.55932e-26	0	2.72376e-39	0
ACDEILM	2.03623e-15	0	0	0	0	1.05324e-15	7.03707e-16	2.23826e-37	4.10701e-26	0	0	0	0	2.35424e-38	0	0	0
ACDEIM	1.12147e-14	9.55756e-40	6.36745e-41	1.67178e-41	0	6.86491e-15	3.59144e-15	8.43117e-39	2.73623e-15	0	0	0	0	9.80442e-28	0	2.85555e-43	0
ACDEJ	5.24484e-14	4.05989e-28	3.99832e-29	1.59679e-29	0	3.22007e-14	1.49718e-14	5.30203e-27	8.27529e-15	3.22308e-39	0	0	0	1.69605e-27	0	0	0
ACDEJK	3.97632e-14	4.31181e-28	1.80428e-29	2.48448e-41	0	2.41139e-14	1.36071e-14	4.34421e-26	7.47705e-15	0	0	0	0	3.28094e-27	0	9.37818e-43	0
ACDEJKL	6.88662e-15	3.99517e-39	1.5549e-40	0	0	3.68533e-15	2.52271e-15	5.68072e-37	8.15664e-26	0	0	0	0	5.97414e-38	0	0	0
ACDEJKLM	3.73242e-26	0	0	0	0	1.7267e-26	1.23687e-26	0	2.40333e-37	0	0	0	0	0	0	0	0
ACDEJKM	1.77078e-25	9.37005e-40	3.16912e-41	0	0	8.46116e-26	3.1453e-26	4.70719e-38	1.26463e-26	0	0	0	0	2.46286e-41	0	0	0
ACDEJL	3.56051e-14	2.14807e-39	1.54633e-40	5.83509e-41	0	2.19969e-14	1.31456e-14	9.76582e-26	6.57974e-15	0	0	0	0	6.85793e-27	0	1.0894e-39	0
ACDEJLM	1.70506e-25	0	0	0	0	9.67131e-26	4.87372e-26	2.09942e-37	1.94302e-26	0	0	0	0	1.03892e-38	0	0	0
ACDEJM	2.33974e-25	9.34209e-40	6.25111e-41	1.65309e-41	0	1.26248e-25	4.17406e-26	8.46559e-39	1.66987e-26	0	0	0	0	1.1697e-39	0	0	0
ACDEK	0.00830732	1.87159e-16	1.00513e-17	2.1971e-29	0	0.0056443	0.00473711	4.17787e-14	0.00355727	4.54605e-39	0	0	0	4.29039e-15	0	6.84701e-28	0
ACDEKL	0.00125148	9.053e-28	4.17297e-29	7.55718e-41	0	0.000707132	0.000617745	2.34864e-25	2.4013e-14	0	0	0	0	3.06761e-26	0	7.16174e-39	0
ACDEKLM	6.45416e-15	3.81667e-39	1.48739e-40	0	0	3.45196e-15	2.34048e-15	5.40061e-37	7.54494e-26	0	0	0	0	5.52787e-38	0	0	0
ACDEKM	3.69816e-14	4.10423e-28	1.72117e-29	2.38499e-41	0	2.24311e-14	1.25578e-14	4.12201e-26	6.85043e-15	0	0	0	0	2.98271e-27	0	9.41367e-43	0
ACDEL	0.0088796	7.74065e-28	7.52093e-29	3.38273e-29	0	0.00592961	0.00474096	6.98908e-14	0.00281409	7.2512e-39	0	0	0	4.52088e-15	0	1.53002e-27	0
ACDELM	3.3143e-14	2.05362e-39	1.47124e-40	5.60579e-41	0	2.0488e-14	1.21691e-14	9.2609e-26	6.02686e-15	0	0	0	0	6.25334e-27	0	8.38672e-40	0
ACDEM	4.8252e-14	3.87036e-28	3.7928e-29	1.52942e-29	0	2.9625e-14	1.36438e-14	5.20331e-27	7.46675e-15	3.13938e-39	0	0	0	1.51026e-27	0	0	0
ACDF	0.0203385	2.51831e-16	3.68815e-17	2.01537e-17	0	0.0140147	0.0100523	2.79055e-15	0.008293	5.24105e-27	0	0	0	6.00899e-15	1.40824e-27	1.67403e-28	0
ACDFG	0.0140168	2.24984e-16	3.99037e-17	2.34844e-17	0	0.00949258	0.00805197	4.71315e-15	0.00682695	5.2247e-39	0	0	0	1.00588e-14	3.28597e-27	4.44981e-28	0
ACDFGH	7.00159e-14	5.16168e-28	6.39419e-29	2.5705e-29	0	4.26125e-14	2.42527e-14	1.19024e-26	1.51922e-14	0	0	0	0	8.10436e-27	1.50365e-39	2.14086e-40	0
ACDFGHI	1.64343e-14	1.19683e-39	1.06069e-40	2.52845e-41	0	9.18101e-15	5.52678e-15	2.02462e-38	4.50382e-15	0	0	0	0	1.59898e-36	7.24267e-49	2.87899e-49	0
ACDFGHIJ	1.17911e-28	0	0	0	0	6.81191e-29	5.18181e-29	0	3.3187e-29	0	0	0	0	1.5394e-52	0	0	0
ACDFGHIK	3.45781e-26	2.57771e-49	1.32706e-50	0	0	2.39085e-26	3.98077e-26	4.56512e-47	4.83683e-36	0	0	0	0	5.09251e-59	0	0	0
ACDFGHIL	3.53416e-15	0	0	0	0	1.82835e-15	1.91831e-15	1.54182e-36	1.35401e-25	0	0	0	0	9.21666e-49	0	0	0
ACDFGHIM	1.15879e-28	0	0	0	0	6.70778e-29	5.07025e-29	0	3.26249e-29	0	0	0	0	1.49716e-52	0	0	0
ACDFGHJ	3.37137e-25	1.12335e-39	9.9196e-41	2.3691e-41	0	1.62765e-25	6.1365e-26	1.93045e-38	2.84202e-26	0	0	0	0	2.90164e-41	0	0	0
ACDFGHJK	3.9557e-28	8.05235e-42	3.76725e-43	0	0	2.33297e-28	1.78189e-28	1.1725e-39	9.77523e-29	0	0	0	0	4.59022e-52	0	0	0
ACDFGHJL	3.02244e-25	0	0	0	0	1.79835e-25	1.3688e-25	1.44547e-36	6.36863e-26	0	0	0	0	4.22048e-49	0	0	0
ACDFGHJM	2.83201e-39	0	0	0	0	1.39473e-39	6.84176e-40	0	2.3402e-40	0	0	0	0	0	0	0	0
ACDFGHK	5.04398e-14	5.18229e-28	2.49727e-29	3.75863e-41	0	2.8206e-14	1.73799e-14	1.05129e-25	1.1887e-14	0	0	0	0	4.44555e-36	2.05814e-48	8.32706e-49	0
ACDFGHKL	1.11067e-14	1.28877e-38	6.0381e-40	0	0	6.13438e-15	6.50937e-15	3.75468e-36	2.83826e-25	0	0	0	0	1.86233e-48	0	0	0
ACDFGHKM	3.93886e-28	8.13693e-42	3.81113e-43	0	0	2.32647e-28	1.76714e-28	1.18316e-39	9.70318e-29	0	0	0	0	4.5093e-52	0	0	0
ACDFGHL	4.58269e-14	4.70191e-39	4.79928e-40	1.72991e-40	0	2.97239e-14	2.50024e-14	4.95944e-25	1.66394e-14	0	0	0	0	7.72374e-26	3.29564e-38	1.3103e-38	0
ACDFGHLM	2.83305e-25	0	0	0	0	1.68832e-25	1.27859e-25	1.37287e-36	5.945e-26	0	0	0	0	3.97305e-49	0	0	0
ACDFGHM	3.1363e-25	1.06505e-39	9.39441e-41	2.25523e-41	0	1.51618e-25	5.67421e-26	1.87471e-38	2.62093e-26	0	0	0	0	2.7684e-41	0	0	0
ACDFGI	0.00303822	5.28196e-28	6.5803e-29	2.63998e-29	0	0.00204796	0.0020536	1.29424e-26	0.00228607	0	0	0	0	7.32607e-15	6.52626e-27	3.19525e-27	0
ACDFGIJ	1.61214e-14	1.16874e-39	1.03661e-40	2.46677e-41	0	9.00537e-15	5.48917e-15	2.09751e-38	4.35714e-15	0	0	0	0	2.34504e-29	9.56243e-42	3.70515e-42	0
ACDFGIJK	3.18151e-18	8.32203e-42	3.88848e-43	0	0	1.53617e-18	1.60411e-18	1.23488e-39	1.57404e-28	0	0	0	0	7.86343e-52	0	0	0
ACDFGIJL	3.38113e-15	0	0	0	0	1.74443e-15	1.82217e-15	1.48184e-36	1.29047e-25	0	0	0	0	8.937e-49	0	0	0
ACDFGIJM	1.51972e-28	0	0	0	0	8.75046e-29	6.60909e-29	0	4.20686e-29	0	0	0	0	2.03741e-52	0	0	0
ACDFGIK	0.000358873	5.31352e-28	2.56655e-29	3.87525e-41	0	0.000157364	0.00013155	1.10834e-25	1.8905e-14	0	0	0	0	7.57361e-36	3.3687e-48	1.254e-48	0
ACDFGIKL	0.000202526	1.29848e-38	6.0748e-40	0	0	3.84463e-05	5.24322e-05	3.84718e-36	4.76509e-15	0	0	0	0	3.71422e-37	1.33771e-48	0	0
ACDFGIKM	3.16683e-18	8.39953e-42	3.93042e-43	0	0	1.52469e-18	1.5815e-18	1.24597e-39	1.56174e-28	0	0	0	0	7.75465e-52	0	0	0
ACDFGIL	0.000478606	4.7646e-39	4.86836e-40	1.74691e-40	0	0.000260081	0.000297772	5.07767e-25	3.39811e-14	0	0	0	0	1.6463e-25	6.53219e-38	2.43604e-38	0
ACDFGILM	3.16535e-15	0	0	0	0	1.62764e-15	1.68879e-15	1.40595e-36	1.20291e-25	0	0	0	0	8.43543e-49	0	0	0
ACDFGIM	1.48534e-14	1.09802e-39	9.73437e-41	2.32954e-41	0	8.29263e-15	5.00976e-15	2.02329e-38	3.98505e-15	0	0	0	0	2.25048e-29	9.15122e-42	3.54316e-42	0
ACDFGJ	6.91794e-14	5.0859e-28	6.32444e-29	2.53992e-29	0	4.20355e-14	2.42155e-14	1.28021e-26	1.48609e-14	0	0	0	0	8.06106e-27	1.50208e-39	2.14782e-40	0
ACDFGJK	4.93643e-14	5.04782e-28	2.44077e-29	3.70018e-41	0	2.75917e-14	1.71986e-14	1.05379e-25	1.15319e-14	0	0	0	0	7.31381e-29	3.06274e-41	1.20943e-41	0
ACDFGJKL	1.06942e-14	1.23012e-38	5.76295e-40	0	0	5.89534e-15	6.24394e-15	3.63016e-36	2.71483e-25	0	0	0	0	1.81205e-48	0	0	0
ACDFGJKM	5.26033e-28	1.07441e-41	5.02945e-43	0	0	3.09455e-28	2.35286e-28	1.5825e-39	1.28002e-28	0	0	0	0	6.43063e-52	0	0	0
ACDFGJL	4.58632e-14	4.55782e-39	4.64749e-40	1.66744e-40	0	2.95488e-14	2.48268e-14	4.83049e-25	1.62025e-14	0	0	0	0	7.44952e-26	3.19121e-38	1.27193e-38	0
ACDFGJLM	2.76913e-25	0	0	0	0	1.64199e-25	1.24461e-25	1.32923e-36	5.73278e-26	0	0	0	0	3.8916e-49	0	0	0
ACDFGJM	3.12833e-25	1.07396e-39	9.53234e-41	2.29344e-41	0	1.51519e-25	5.77136e-26	2.00179e-38	2.60674e-26	0	0	0	0	2.32777e-41	0	0	0
ACDFGK	0.00909406	2.53982e-16	1.52205e-17	3.44618e-29	0	0.00606575	0.00621926	1.03293e-13	0.00548128	0	0	0	0	2.03554e-14	1.88227e-26	9.37995e-27	0
ACDFGKL	0.00142896	1.99586e-27	1.12648e-28	2.17705e-40	0	0.000818024	0.00095654	1.1867e-24	5.99469e-14	0	0	0	0	3.56662e-25	1.43585e-37	5.18856e-38	0
ACDFGKLM	1.00821e-14	1.17774e-38	5.52187e-40	0	0	5.54882e-15	5.83961e-15	3.4678e-36	2.54992e-25	0	0	0	0	1.71812e-48	0	0	0
ACDFGKM	4.62734e-14	4.85215e-28	2.35065e-29	3.55763e-41	0	2.58816e-14	1.60445e-14	1.0115e-25	1.07327e-14	0	0	0	0	7.09874e-29	2.95985e-41	1.16032e-41	0
ACDFGL	0.007892	1.06625e-27	1.43178e-28	7.28765e-29	0	0.00534982	0.00573818	2.29609e-13	0.0045991	0	0	0	0	4.10296e-14	4.08509e-26	2.07544e-26	0
ACDFGLM	4.30332e-14	4.35542e-39	4.43066e-40	1.59496e-40	0	2.77356e-14	2.31762e-14	4.61012e-25	1.50404e-14	0	0	0	0	6.92858e-26	2.93611e-38	1.166e-38	0
ACDFGM	6.42796e-14	4.85806e-28	6.02762e-29	2.4286e-29	0	3.90735e-14	2.23674e-14	1.26522e-26	1.3682e-14	0	0	0	0	7.3616e-27	1.37814e-39	2.06649e-40	0
ACDFH	7.8232e-14	4.84962e-28	4.76832e-29	1.87227e-29	0	4.8583e-14	2.41362e-14	5.88164e-27	1.52191e-14	3.91262e-39	0	0	0	5.28394e-27	6.11161e-40	0	0
ACDFHI	1.99609e-14	1.29203e-39	8.67572e-41	2.21497e-41	0	1.21036e-14	6.94206e-15	1.07884e-38	5.7723e-15	0	0	0	0	3.83524e-27	1.12166e-39	3.41941e-40	0
ACDFHIJ	9.37483e-26	0	0	0	0	4.42307e-26	1.68506e-26	0	9.86302e-27	0	0	0	0	1.92573e-41	0	0	0
ACDFHIJK	4.57925e-29	0	0	0	0	1.72793e-29	1.294e-29	0	2.1929e-30	0	0	0	0	4.04933e-53	0	0	0
ACDFHIJL	3.73641e-26	0	0	0	0	1.44836e-26	1.07432e-26	0	1.54954e-27	0	0	0	0	3.60128e-50	0	0	0
ACDFHIJM	1.20814e-39	0	0	0	0	5.72622e-40	2.88097e-40	0	1.19671e-40	0	0	0	0	0	0	0	0
ACDFHIK	4.60786e-15	1.32859e-39	4.4781e-41	0	0	1.72362e-15	9.55548e-16	6.74368e-38	2.269e-16	0	0	0	0	3.2627e-37	1.04188e-49	0	0
ACDFHIKL	6.6404e-15	0	0	0	0	2.34457e-15	2.6238e-15	0	1.92105e-15	0	0	0	0	1.58289e-37	5.67982e-49	0	0
ACDFHIKM	4.62485e-29	0	0	0	0	1.7411e-29	1.29525e-29	0	2.24069e-30	0	0	0	0	4.19456e-53	0	0	0
ACDFHIL	6.13478e-15	0	0	0	0	2.81596e-15	2.10704e-15	3.12016e-37	5.42909e-16	0	0	0	0	6.51952e-27	1.40615e-39	0	0
ACDFHILM	3.52061e-26	0	0	0	0	1.36052e-26	1.00216e-26	0	1.47745e-27	0	0	0	0	3.53682e-50	0	0	0
ACDFHIM	8.65784e-26	0	0	0	0	4.08537e-26	1.5428e-26	0	9.03691e-27	0	0	0	0	1.87493e-41	0	0	0
ACDFHJ	3.90587e-25	1.22356e-39	8.18508e-41	2.0901e-41	0	2.13226e-25	7.52673e-26	1.0388e-38	3.43968e-26	0	0	0	0	4.22044e-39	0	0	0
ACDFHJK	2.96489e-25	1.23779e-39	4.16782e-41	0	0	1.4279e-25	5.68407e-26	6.2743e-38	2.63179e-26	0	0	0	0	6.07477e-41	0	0	0
ACDFHJKL	9.58561e-26	0	0	0	0	4.05867e-26	3.07414e-26	0	3.35085e-27	0	0	0	0	8.25566e-50	0	0	0
ACDFHJKM	4.23026e-39	0	0	0	0	2.09124e-39	1.07858e-39	0	3.6895e-40	0	0	0	0	0	0	0	0
ACDFHJL	2.83788e-25	0	0	0	0	1.60626e-25	8.65112e-26	2.92286e-37	4.04218e-26	0	0	0	0	4.11268e-38	0	0	0
ACDFHJLM	1.56341e-36	0	0	0	0	7.76326e-37	4.02727e-37	0	1.11421e-37	0	0	0	0	0	0	0	0
ACDFHJM	1.70655e-36	0	0	0	0	7.18077e-37	1.73777e-37	0	5.46469e-38	0	0	0	0	0	0	0	0
ACDFHK	5.98163e-14	5.23691e-28	2.20375e-29	2.96263e-41	0	3.62656e-14	2.19571e-14	5.33579e-26	1.37062e-14	0	0	0	0	1.07427e-26	3.44809e-39	1.0488e-39	0
ACDFHKL	1.49428e-14	4.87426e-39	1.91409e-40	0	0	7.29995e-15	5.58929e-15	7.1117e-37	9.1794e-16	0	0	0	0	1.7413e-26	4.81239e-39	0	0
ACDFHKLM	9.06794e-26	0	0	0	0	3.83064e-26	2.88016e-26	0	3.19516e-27	0	0	0	0	8.06015e-50	0	0	0
ACDFHKM	2.78161e-25	1.18176e-39	3.988e-41	0	0	1.34227e-25	5.31712e-26	5.98081e-38	2.45116e-26	0	0	0	0	5.95101e-41	0	0	0
ACDFHL	5.24222e-14	2.57451e-39	1.87069e-40	6.93159e-41	0	3.20885e-14	2.04911e-14	1.20415e-25	1.19435e-14	0	0	0	0	2.3243e-26	7.8687e-39	2.71936e-39	0
ACDFHLM	2.66389e-25	0	0	0	0	1.50796e-25	8.06124e-26	2.75714e-37	3.73943e-26	0	0	0	0	3.79828e-38	0	0	0
ACDFHM	3.62623e-25	1.16912e-39	7.7993e-41	2.0047e-41	0	1.98148e-25	6.94729e-26	1.01374e-38	3.15515e-26	0	0	0	0	3.83712e-39	0	0	0
ACDFI	0.00413649	4.95853e-28	4.89564e-29	1.91791e-29	0	0.00282127	0.00246478	6.32246e-27	0.00281807	4.15367e-39	0	0	0	5.69271e-15	3.17092e-27	1.23047e-27	0
ACDFIJ	1.9689e-14	1.26439e-39	8.49678e-41	2.16933e-41	0	1.1913e-14	6.90555e-15	1.11718e-38	5.58765e-15	0	0	0	0	3.75783e-27	1.10399e-39	3.37312e-40	0
ACDFIJK	4.51088e-15	1.28174e-39	4.32139e-41	0	0	1.69099e-15	9.42708e-16	6.66096e-38	2.23363e-16	0	0	0	0	8.23707e-30	2.35924e-42	0	0
ACDFIJKL	6.35381e-15	0	0	0	0	2.25193e-15	2.51267e-15	0	1.83649e-15	0	0	0	0	1.54001e-37	5.55364e-49	0	0
ACDFIJKM	6.96671e-29	0	0	0	0	2.61629e-29	1.94564e-29	0	3.37685e-30	0	0	0	0	6.68952e-53	0	0	0
ACDFIJL	6.03703e-15	0	0	0	0	2.76168e-15	2.04698e-15	3.02405e-37	5.2174e-16	0	0	0	0	6.24792e-27	1.34664e-39	0	0
ACDFIJLM	3.39381e-26	0	0	0	0	1.30868e-26	9.61815e-27	0	1.41499e-27	0	0	0	0	3.44688e-50	0	0	0
ACDFIJM	8.6149e-26	0	0	0	0	4.07068e-26	1.56199e-26	0	8.89079e-27	0	0	0	0	2.44916e-41	0	0	0
ACDFIK	0.00091373	5.33582e-28	2.25033e-29	3.04073e-41	0	0.000409472	0.000381698	5.57847e-26	0.000114173	0	0	0	0	1.85155e-15	1.40976e-27	2.69175e-39	0
ACDFIKL	0.000800966	4.95154e-39	1.94303e-40	0	0	0.000292287	0.000371918	7.34176e-37	0.000321445	0	0	0	0	3.76585e-14	4.22406e-26	8.59508e-38	0
ACDFIKLM	6.09498e-15	0	0	0	0	2.15914e-15	2.40124e-15	0	1.7577e-15	0	0	0	0	1.52021e-37	5.4864e-49	0	0
ACDFIKM	4.26588e-15	1.21277e-39	4.10069e-41	0	0	1.59551e-15	8.83643e-16	6.30607e-38	2.1387e-16	0	0	0	0	8.55033e-30	2.43834e-42	0	0
ACDFIL	0.00112439	2.63446e-39	1.91773e-40	7.0641e-41	0	0.000535246	0.00051781	1.24564e-25	0.000145153	0	0	0	0	4.35708e-15	1.96007e-27	6.60678e-39	0
ACDFILM	5.7136e-15	0	0	0	0	2.60421e-15	1.9156e-15	2.84648e-37	4.98179e-16	0	0	0	0	6.09924e-27	1.31041e-39	0	0
ACDFIM	1.81535e-14	1.19787e-39	8.02989e-41	2.06324e-41	0	1.09737e-14	6.31848e-15	1.08151e-38	5.11338e-15	0	0	0	0	3.42643e-27	1.01767e-39	3.24636e-40	0
ACDFJ	7.78044e-14	4.81229e-28	4.74038e-29	1.86281e-29	0	4.81804e-14	2.42421e-14	6.32677e-27	1.4923e-14	3.94023e-39	0	0	0	5.24774e-27	6.0887e-40	0	0
ACDFJK	5.88244e-14	5.10074e-28	2.15217e-29	2.92824e-41	0	3.55883e-14	2.17702e-14	5.3339e-26	1.33184e-14	0	0	0	0	1.06449e-26	3.4378e-39	1.04778e-39	0
ACDFJKL	1.47354e-14	4.71223e-39	1.84706e-40	0	0	7.17171e-15	5.45687e-15	6.94577e-37	8.74282e-16	0	0	0	0	1.65236e-26	4.62105e-39	0	0
ACDFJKLM	8.77421e-26	0	0	0	0	3.70106e-26	2.78206e-26	0	3.04469e-27	0	0	0	0	7.75442e-50	0	0	0
ACDFJKM	2.7611e-25	1.17825e-39	4.0031e-41	0	0	1.33349e-25	5.362e-26	6.14709e-38	2.41997e-26	0	0	0	0	7.94802e-41	0	0	0
ACDFJL	5.29351e-14	2.55642e-39	1.85158e-40	6.80646e-41	0	3.23317e-14	2.07589e-14	1.19441e-25	1.18171e-14	0	0	0	0	2.26586e-26	7.67848e-39	2.66157e-39	0
ACDFJLM	2.69933e-25	0	0	0	0	1.51865e-25	8.11877e-26	2.71785e-37	3.68915e-26	0	0	0	0	3.69362e-38	0	0	0
ACDFJM	3.63726e-25	1.18405e-39	7.933e-41	2.05177e-41	0	1.98655e-25	7.08688e-26	1.08542e-38	3.15339e-26	0	0	0	0	3.92149e-39	0	0	0
ACDFK	0.0123287	2.11432e-16	1.1467e-17	2.48264e-29	0	0.0083643	0.00760478	4.90444e-14	0.00645438	5.4748e-39	0	0	0	1.41385e-14	8.45063e-27	3.35904e-27	0
ACDFKL	0.00270668	1.02487e-27	4.76659e-29	8.48783e-41	0	0.00136164	0.00135459	2.75338e-25	0.000250448	0	0	0	0	1.06719e-14	8.46076e-27	1.61043e-38	0
ACDFKLM	1.40042e-14	4.49308e-39	1.76193e-40	0	0	6.79916e-15	5.12744e-15	6.58227e-37	8.33804e-16	0	0	0	0	1.60591e-26	4.4762e-39	0	0
ACDFKM	5.51017e-14	4.89273e-28	2.06926e-29	2.83318e-41	0	3.33537e-14	2.03145e-14	5.1058e-26	1.23765e-14	0	0	0	0	9.86064e-27	3.23291e-39	1.02696e-39	0
ACDFL	0.0128777	8.66203e-28	8.49332e-29	3.77645e-29	0	0.00850826	0.00732533	8.09035e-14	0.00511218	8.57518e-39	0	0	0	1.52742e-14	9.57912e-27	3.90989e-27	0
ACDFLM	4.97409e-14	2.45517e-39	1.77058e-40	6.54185e-41	0	3.03829e-14	1.94038e-14	1.1355e-25	1.09553e-14	0	0	0	0	2.09077e-26	6.75254e-39	2.07554e-39	0
ACDFM	7.22243e-14	4.63366e-28	4.55297e-29	1.80104e-29	0	4.47471e-14	2.23724e-14	6.32418e-27	1.36786e-14	3.92529e-39	0	0	0	4.7679e-27	5.57161e-40	0	0
ACDG	0.0138242	2.24668e-16	3.28498e-17	1.80098e-17	0	0.00942007	0.00643696	2.36374e-15	0.00463446	4.28304e-27	0	0	0	1.91712e-15	0	2.91971e-29	0
ACDGH	5.28176e-14	4.13211e-28	4.04899e-29	1.61414e-29	0	3.25722e-14	1.54529e-14	4.80549e-27	8.66379e-15	3.09388e-39	0	0	0	1.76986e-27	0	0	0
ACDGHI	1.22308e-14	1.05862e-39	7.09355e-41	1.84597e-41	0	7.52772e-15	4.09059e-15	8.54812e-39	3.16157e-15	0	0	0	0	1.16238e-27	0	2.2827e-50	0
ACDGHIJ	5.37821e-26	0	0	0	0	2.55934e-26	9.32597e-27	0	5.05545e-27	0	0	0	0	5.95134e-42	0	0	0
ACDGHIJK	1.56496e-29	0	0	0	0	6.46281e-30	4.62773e-30	0	2.03374e-40	0	0	0	0	0	0	0	0
ACDGHIJL	1.20131e-26	0	0	0	0	5.29593e-27	3.79267e-27	0	1.18814e-37	0	0	0	0	0	0	0	0
ACDGHIJM	6.58612e-40	0	0	0	0	3.11342e-40	1.48582e-40	0	5.59919e-41	0	0	0	0	0	0	0	0
ACDGHIK	1.65823e-15	1.0887e-39	3.65799e-41	0	0	6.77157e-16	3.4244e-16	5.38777e-38	2.38892e-26	0	0	0	0	1.44763e-48	0	0	0
ACDGHIKL	8.29799e-16	0	0	0	0	1.32471e-16	1.41516e-16	0	3.72665e-27	0	0	0	0	7.36095e-50	0	0	0
ACDGHIKM	1.55587e-29	0	0	0	0	6.41703e-30	4.55813e-30	0	2.00841e-40	0	0	0	0	0	0	0	0
ACDGHIL	2.1894e-15	0	0	0	0	1.12772e-15	7.81945e-16	2.48299e-37	4.62591e-26	0	0	0	0	2.77564e-38	0	0	0
ACDGHILM	1.11042e-26	0	0	0	0	4.88738e-27	3.47204e-27	0	1.08963e-37	0	0	0	0	0	0	0	0
ACDGHIM	4.90255e-26	0	0	0	0	2.33391e-26	8.41157e-27	0	4.56488e-27	0	0	0	0	5.70166e-42	0	0	0
ACDGHJ	2.54507e-25	9.99466e-40	6.68257e-41	1.73825e-41	0	1.37912e-25	4.69509e-26	8.23667e-39	1.91816e-26	0	0	0	0	1.35704e-39	0	0	0
ACDGHJK	1.87879e-25	1.01272e-39	3.40008e-41	0	0	9.05108e-26	3.47591e-26	5.0037e-38	1.42742e-26	0	0	0	0	1.97605e-41	0	0	0
ACDGHJKL	3.9831e-26	0	0	0	0	1.84153e-26	1.34532e-26	0	2.70025e-37	0	0	0	0	0	0	0	0
ACDGHJKM	2.59886e-39	0	0	0	0	1.27642e-39	6.35061e-40	0	1.82287e-40	0	0	0	0	0	0	0	0
ACDGHJL	1.75533e-25	0	0	0	0	1.00532e-25	5.24324e-26	2.30104e-37	2.13306e-26	0	0	0	0	1.21334e-38	0	0	0
ACDGHJLM	8.91805e-37	0	0	0	0	4.47222e-37	2.26283e-37	0	5.02954e-38	0	0	0	0	0	0	0	0
ACDGHJM	1.0333e-36	0	0	0	0	4.30279e-37	1.01003e-37	0	2.74237e-38	0	0	0	0	0	0	0	0
ACDGHK	3.92023e-14	4.40653e-28	1.85049e-29	2.55159e-41	0	2.39271e-14	1.3839e-14	4.42068e-26	7.71348e-15	0	0	0	0	3.41321e-27	0	6.54263e-50	0
ACDGHKL	6.71563e-15	4.05413e-39	1.58829e-40	0	0	3.60016e-15	2.52424e-15	5.85592e-37	8.34059e-26	0	0	0	0	6.38231e-38	0	0	0
ACDGHKLM	3.72348e-26	0	0	0	0	1.72045e-26	1.24692e-26	0	2.50356e-37	0	0	0	0	0	0	0	0
ACDGHKM	1.7486e-25	9.57481e-40	3.22437e-41	0	0	8.43866e-26	3.22005e-26	4.7338e-38	1.31466e-26	0	0	0	0	1.91544e-41	0	0	0
ACDGHL	3.3868e-14	2.17458e-39	1.57595e-40	5.95233e-41	0	2.1067e-14	1.29381e-14	1.00164e-25	6.56729e-15	0	0	0	0	7.16567e-27	0	1.14428e-39	0
ACDGHLM	1.63402e-25	0	0	0	0	9.36646e-26	4.8507e-26	2.1569e-37	1.95514e-26	0	0	0	0	1.10228e-38	0	0	0
ACDGHM	2.34455e-25	9.46436e-40	6.31001e-41	1.65434e-41	0	1.27159e-25	4.29417e-26	7.96908e-39	1.73871e-26	0	0	0	0	1.21344e-39	0	0	0
ACDGI	0.002526	4.23547e-28	4.17654e-29	1.65778e-29	0	0.00174112	0.00143388	5.22153e-27	0.00150139	3.34507e-39	0	0	0	1.67793e-15	0	2.40793e-28	0
ACDGIJ	1.1987e-14	1.03519e-39	6.96566e-41	1.80847e-41	0	7.3639e-15	4.05382e-15	8.91795e-39	3.04152e-15	0	0	0	0	1.12145e-27	0	2.9431e-43	0
ACDGIJK	1.60919e-15	1.05001e-39	3.52895e-41	0	0	6.58108e-16	3.3505e-16	5.31468e-38	2.29599e-26	0	0	0	0	3.40636e-41	0	0	0
ACDGIJKL	7.83141e-16	0	0	0	0	1.25282e-16	1.32821e-16	0	3.50746e-27	0	0	0	0	6.96071e-50	0	0	0
ACDGIJKM	2.31953e-29	0	0	0	0	9.52163e-30	6.73942e-30	0	2.94417e-40	0	0	0	0	0	0	0	0
ACDGIJL	2.14357e-15	0	0	0	0	1.0976e-15	7.50899e-16	2.36731e-37	4.40723e-26	0	0	0	0	2.58748e-38	0	0	0
ACDGIJLM	1.06321e-26	0	0	0	0	4.65641e-27	3.28981e-27	0	1.031e-37	0	0	0	0	0	0	0	0
ACDGIJM	4.85519e-26	0	0	0	0	2.318e-26	8.51474e-27	0	4.47342e-27	0	0	0	0	7.22536e-42	0	0	0
ACDGIK	0.000323035	4.49158e-28	1.8908e-29	2.6229e-41	0	0.000161324	0.000133515	4.63019e-26	1.22721e-14	0	0	0	0	5.92654e-27	0	1.6693e-49	0
ACDGIKL	0.000107874	4.09566e-39	1.60197e-40	0	0	1.97143e-05	2.02624e-05	6.00395e-37	1.15072e-15	0	0	0	0	1.31035e-26	0	9.00354e-49	0
ACDGIKLM	7.43517e-16	0	0	0	0	1.18988e-16	1.25691e-16	0	3.31382e-27	0	0	0	0	6.73487e-50	0	0	0
ACDGIKM	1.49088e-15	9.83736e-40	3.31829e-41	0	0	6.07559e-16	3.06058e-16	4.99312e-38	2.09896e-26	0	0	0	0	3.31353e-41	0	0	0
ACDGIL	0.000405203	2.22333e-39	1.61495e-40	6.04385e-41	0	0.000220001	0.000193517	1.03317e-25	1.36339e-14	0	0	0	0	1.54157e-26	0	2.79408e-39	0
ACDGILM	1.98721e-15	0	0	0	0	1.0137e-15	6.86819e-16	2.21361e-37	4.02422e-26	0	0	0	0	2.35616e-38	0	0	0
ACDGIM	1.09251e-14	9.71624e-40	6.52147e-41	1.70649e-41	0	6.70898e-15	3.66058e-15	8.5559e-39	2.74275e-15	0	0	0	0	1.00045e-27	0	2.93056e-43	0
ACDGJ	5.22414e-14	4.0985e-28	4.04025e-29	1.6065e-29	0	3.21341e-14	1.54562e-14	5.24862e-27	8.41822e-15	3.18995e-39	0	0	0	1.72242e-27	0	0	0
ACDGJK	3.82827e-14	4.27642e-28	1.80175e-29	2.52094e-41	0	2.33263e-14	1.36549e-14	4.41402e-26	7.43776e-15	0	0	0	0	3.32825e-27	0	9.52044e-43	0
ACDGJKL	6.58933e-15	3.86566e-39	1.50899e-40	0	0	3.51095e-15	2.44152e-15	5.62232e-37	7.96926e-26	0	0	0	0	5.97201e-38	0	0	0
ACDGJKLM	3.58359e-26	0	0	0	0	1.64846e-26	1.19179e-26	0	2.37781e-37	0	0	0	0	0	0	0	0
ACDGJKM	1.72728e-25	9.53503e-40	3.23273e-41	0	0	8.35554e-26	3.24498e-26	4.85487e-38	1.29233e-26	0	0	0	0	2.48205e-41	0	0	0
ACDGJL	3.41168e-14	2.14631e-39	1.55202e-40	5.78378e-41	0	2.11531e-14	1.30539e-14	9.82833e-26	6.43151e-15	0	0	0	0	6.78452e-27	0	1.11189e-39	0
ACDGJLM	1.64896e-25	0	0	0	0	9.38485e-26	4.85154e-26	2.09402e-37	1.90516e-26	0	0	0	0	1.04096e-38	0	0	0
ACDGJM	2.3391e-25	9.5788e-40	6.43706e-41	1.69429e-41	0	1.26883e-25	4.36699e-26	8.60069e-39	1.72504e-26	0	0	0	0	1.21901e-39	0	0	0
ACDGK	0.00793735	1.82098e-16	9.85285e-18	2.19021e-29	0	0.00540704	0.00466812	4.1668e-14	0.00346571	4.50951e-39	0	0	0	4.22284e-15	0	7.07413e-28	0
ACDGKL	0.00118329	8.7357e-28	4.04486e-29	7.4251e-41	0	0.000665746	0.000592842	2.32931e-25	2.33064e-14	0	0	0	0	3.01963e-26	0	7.31692e-39	0
ACDGKLM	6.17831e-15	3.6683e-39	1.43278e-40	0	0	3.28648e-15	2.26101e-15	5.30436e-37	7.35856e-26	0	0	0	0	5.49233e-38	0	0	0
ACDGKM	3.55937e-14	4.07068e-28	1.71951e-29	2.42459e-41	0	2.17005e-14	1.26295e-14	4.19584e-26	6.82612e-15	0	0	0	0	3.03014e-27	0	9.6046e-43	0
ACDGL	0.00839167	7.6609e-28	7.48813e-29	3.3408e-29	0	0.00562296	0.00462437	6.98334e-14	0.0027162	7.22045e-39	0	0	0	4.3998e-15	0	1.56139e-27	0
ACDGLM	3.17989e-14	2.04944e-39	1.47564e-40	5.5352e-41	0	1.97263e-14	1.21046e-14	9.29011e-26	5.89009e-15	0	0	0	0	6.15188e-27	0	8.6033e-40	0
ACDGM	4.81441e-14	3.91797e-28	3.85174e-29	1.5434e-29	0	2.96236e-14	1.41395e-14	5.20727e-27	7.61857e-15	3.15328e-39	0	0	0	1.53801e-27	0	0	0
ACDH	6.46494e-14	2.66997e-27	4.06374e-29	2.74836e-29	0	3.97168e-14	1.57587e-14	2.44101e-27	8.55158e-15	3.00624e-27	0	0	0	9.03812e-28	0	0	0
ACDHI	1.36203e-14	4.94726e-39	5.50004e-41	2.60847e-41	0	8.48604e-15	3.79321e-15	3.76918e-39	3.16737e-15	2.49684e-39	0	0	0	8.30901e-28	0	0	0
ACDHIJ	6.48241e-26	0	0	0	0	3.49591e-26	1.10334e-26	0	6.63193e-27	0	0	0	0	5.45919e-40	0	0	0
ACDHIJK	1.63872e-26	0	0	0	0	5.49497e-27	1.86726e-27	0	2.2774e-28	0	0	0	0	1.50118e-42	0	0	0
ACDHIJKL	1.96141e-26	0	0	0	0	5.15597e-27	3.75864e-27	0	1.33003e-27	0	0	0	0	2.7948e-50	0	0	0
ACDHIJKM	2.89061e-40	0	0	0	0	9.27476e-41	4.47753e-41	0	3.34702e-42	0	0	0	0	0	0	0	0
ACDHIJL	2.15966e-26	0	0	0	0	8.99433e-27	4.05262e-27	0	5.59685e-28	0	0	0	0	8.71265e-40	0	0	0
ACDHIJLM	1.02373e-37	0	0	0	0	3.38991e-38	1.62318e-38	0	1.00888e-39	0	0	0	0	0	0	0	0
ACDHIJM	2.52769e-37	0	0	0	0	1.02111e-37	2.26503e-38	0	8.68609e-39	0	0	0	0	0	0	0	0
ACDHIK	3.47897e-15	9.95449e-40	3.17311e-41	0	0	1.52211e-15	7.66533e-16	2.46891e-38	1.3471e-16	0	0	0	0	2.35019e-28	0	2.71322e-50	0
ACDHIKL	3.12505e-15	0	0	0	0	1.06062e-15	7.9705e-16	0	4.9831e-16	0	0	0	0	5.02087e-27	0	3.81661e-49	0
ACDHIKLM	1.85905e-26	0	0	0	0	4.88865e-27	3.5384e-27	0	1.25718e-27	0	0	0	0	2.70429e-50	0	0	0
ACDHIKM	1.53191e-26	0	0	0	0	5.1293e-27	1.72492e-27	0	2.14753e-28	0	0	0	0	1.53511e-42	0	0	0
ACDHIL	4.33229e-15	0	0	0	0	2.0049e-15	1.05912e-15	5.51231e-38	1.85575e-16	0	0	0	0	6.07946e-28	0	3.62149e-40	0
ACDHILM	2.01934e-26	0	0	0	0	8.38082e-27	3.72914e-27	0	5.254e-28	0	0	0	0	8.2812e-40	0	0	0
ACDHIM	5.91486e-26	0	0	0	0	3.18833e-26	9.95497e-27	0	5.95889e-27	0	0	0	0	4.85744e-40	0	0	0
ACDHJ	2.62406e-25	4.88628e-39	5.24074e-41	2.51453e-41	0	1.45739e-25	4.14245e-26	3.65109e-39	1.74277e-26	2.33908e-39	0	0	0	8.59836e-40	0	0	0
ACDHJK	2.15333e-25	9.2608e-40	2.96124e-41	0	0	1.16818e-25	4.14713e-26	2.28922e-38	1.61555e-26	0	0	0	0	1.66355e-39	0	0	0
ACDHJKL	5.57114e-26	0	0	0	0	2.44531e-26	1.12686e-26	0	9.79294e-28	0	0	0	0	2.36152e-39	0	0	0
ACDHJKLM	2.88886e-37	0	0	0	0	1.02316e-37	5.01149e-38	0	2.37526e-39	0	0	0	0	0	0	0	0
ACDHJKM	9.46767e-37	0	0	0	0	3.94925e-37	9.73504e-38	0	2.5586e-38	0	0	0	0	0	0	0	0
ACDHJL	1.96265e-25	0	0	0	0	1.08246e-25	4.09512e-26	5.11939e-38	1.45433e-26	0	0	0	0	3.60027e-39	0	0	0
ACDHJLM	9.29708e-37	0	0	0	0	4.64772e-37	1.53729e-37	0	4.15294e-38	0	0	0	0	0	0	0	0
ACDHJM	1.2065e-36	0	0	0	0	5.83015e-37	1.21629e-37	0	3.54553e-38	0	0	0	0	0	0	0	0
ACDHK	4.38079e-14	3.41715e-28	1.51411e-29	3.62181e-41	0	2.71101e-14	1.35596e-14	1.86223e-26	7.22279e-15	3.46932e-39	0	0	0	2.07528e-27	0	1.33282e-40	0
ACDHKL	1.07445e-14	1.86858e-39	6.58454e-41	0	0	5.16691e-15	2.77797e-15	1.52474e-37	3.06803e-16	0	0	0	0	1.43313e-27	0	1.13371e-39	0
ACDHKLM	5.24685e-26	0	0	0	0	2.29764e-26	1.04401e-26	0	9.2081e-28	0	0	0	0	2.24133e-39	0	0	0
ACDHKM	1.99963e-25	8.74938e-40	2.81576e-41	0	0	1.08589e-25	3.82896e-26	2.15632e-38	1.47547e-26	0	0	0	0	1.50456e-39	0	0	0
ACDHL	4.67401e-14	9.29425e-39	9.64129e-41	5.67208e-41	0	2.81385e-14	1.35402e-14	3.09605e-26	5.562e-15	5.6647e-39	0	0	0	2.28058e-27	0	0	0
ACDHLM	1.82968e-25	0	0	0	0	1.00936e-25	3.7882e-26	4.77824e-38	1.32269e-26	0	0	0	0	3.23432e-39	0	0	0
ACDHM	2.41426e-25	4.85528e-39	4.99474e-41	2.44459e-41	0	1.3409e-25	3.78259e-26	3.55826e-39	1.56709e-26	2.32935e-39	0	0	0	7.62314e-40	0	0	0
ACDI	0.0035827	2.73661e-27	4.21333e-29	2.82848e-29	0	0.00251995	0.00166601	2.63693e-27	0.00175881	3.25013e-27	0	0	0	1.02599e-15	0	9.2807e-29	0
ACDIJ	1.34487e-14	5.0504e-39	5.4697e-41	2.61589e-41	0	8.35286e-15	3.78914e-15	3.93058e-39	3.04322e-15	2.53686e-39	0	0	0	7.95376e-28	0	0	0
ACDIJK	3.38757e-15	9.55471e-40	3.06117e-41	0	0	1.4822e-15	7.49365e-16	2.42239e-38	1.31455e-16	0	0	0	0	2.31227e-28	0	5.85767e-43	0
ACDIJKL	3.04416e-15	0	0	0	0	1.03414e-15	7.68581e-16	0	4.71268e-16	0	0	0	0	4.68951e-27	0	3.73534e-49	0
ACDIJKLM	1.77725e-26	0	0	0	0	4.67628e-27	3.36911e-27	0	1.1899e-27	0	0	0	0	2.56522e-50	0	0	0
ACDIJKM	1.50883e-26	0	0	0	0	5.07354e-27	1.72535e-27	0	2.12655e-28	0	0	0	0	2.29366e-42	0	0	0
ACDIJL	4.27669e-15	0	0	0	0	1.97777e-15	1.03819e-15	5.34616e-38	1.77995e-16	0	0	0	0	5.69086e-28	0	3.49744e-40	0
ACDIJLM	2.00017e-26	0	0	0	0	8.26637e-27	3.64002e-27	0	5.04571e-28	0	0	0	0	7.75948e-40	0	0	0
ACDIJM	5.88284e-26	0	0	0	0	3.16985e-26	1.00824e-26	0	5.84499e-27	0	0	0	0	4.7952e-40	0	0	0
ACDIK	0.00072971	3.48878e-28	1.54846e-29	3.72336e-41	0	0.000355884	0.000272649	1.94664e-26	6.20892e-05	3.70029e-39	0	0	0	3.70281e-16	0	8.39435e-28	0
ACDIKL	0.000558147	1.91017e-39	6.72779e-41	0	0	0.000188339	0.000178709	1.57468e-37	0.000126693	0	0	0	0	3.27173e-15	0	2.89732e-26	8.905e-37
ACDIKLM	2.90763e-15	0	0	0	0	9.89469e-16	7.28496e-16	0	4.44937e-16	0	0	0	0	4.50512e-27	0	3.69234e-49	0
ACDIKM	3.16995e-15	8.95101e-40	2.88679e-41	0	0	1.38379e-15	6.92352e-16	2.26285e-38	1.23982e-16	0	0	0	0	2.2154e-28	0	6.02545e-43	0
ACDIL	0.00107671	9.57282e-39	1.00153e-40	5.83238e-41	0	0.000535898	0.000387165	3.24647e-26	6.99809e-05	6.03428e-39	0	0	0	4.48508e-16	0	5.01237e-28	0
ACDILM	4.00845e-15	0	0	0	0	1.84738e-15	9.58257e-16	4.96584e-38	1.67586e-16	0	0	0	0	5.42877e-28	0	3.38268e-40	0
ACDIM	1.22615e-14	4.97138e-39	5.16626e-41	2.5209e-41	0	7.61001e-15	3.41959e-15	3.79425e-39	2.73122e-15	2.50371e-39	0	0	0	7.06537e-28	0	0	0
ACDJ	6.41959e-14	2.77841e-27	4.1338e-29	2.81372e-29	0	3.93072e-14	1.59276e-14	2.6813e-27	8.31546e-15	3.12167e-27	0	0	0	8.68777e-28	0	0	0
ACDJK	4.29836e-14	3.31779e-28	1.48608e-29	3.66246e-41	0	2.65209e-14	1.34218e-14	1.8519e-26	6.95179e-15	3.54639e-39	0	0	0	1.9975e-27	0	1.33292e-40	0
ACDJKL	1.05849e-14	1.8168e-39	6.4072e-41	0	0	5.08548e-15	2.72635e-15	1.4966e-37	2.90699e-16	0	0	0	0	1.32139e-27	0	1.10384e-39	0
ACDJKLM	5.19876e-26	0	0	0	0	2.26646e-26	1.02237e-26	0	8.75484e-28	0	0	0	0	2.0679e-39	0	0	0
ACDJKM	1.9801e-25	8.68954e-40	2.8246e-41	0	0	1.07476e-25	3.85221e-26	2.20898e-38	1.44942e-26	0	0	0	0	1.49901e-39	0	0	0
ACDJL	4.73235e-14	9.76441e-39	9.83664e-41	5.75462e-41	0	2.84519e-14	1.38489e-14	3.12326e-26	5.51735e-15	5.87006e-39	0	0	0	2.18062e-27	0	0	0
ACDJLM	1.86938e-25	0	0	0	0	1.02916e-25	3.89498e-26	4.77883e-38	1.31385e-26	0	0	0	0	3.10249e-39	0	0	0
ACDJM	2.42753e-25	5.13405e-39	5.15753e-41	2.56048e-41	0	1.34629e-25	3.87824e-26	3.85024e-39	1.55572e-26	2.46948e-39	0	0	0	7.61794e-40	0	0	0
ACDK	0.011555	1.63282e-16	1.0799e-17	4.0148e-29	0	0.00796355	0.0057609	2.04823e-14	0.00394776	4.48147e-27	0	0	0	2.36251e-15	0	2.78288e-28	0
ACDKL	0.00260595	5.80326e-28	2.64826e-29	7.60672e-41	0	0.00133738	0.000981769	9.7449e-26	0.000120401	7.94836e-39	0	0	0	9.83908e-16	0	5.04763e-27	0
ACDKLM	9.9895e-15	1.72065e-39	6.09557e-41	0	0	4.78786e-15	2.53381e-15	1.42603e-37	2.73819e-16	0	0	0	0	1.25592e-27	0	1.07875e-39	0
ACDKM	3.99248e-14	3.15128e-28	1.42647e-29	3.59588e-41	0	2.46475e-14	1.23892e-14	1.75293e-26	6.33192e-15	3.56531e-39	0	0	0	1.80198e-27	0	1.30707e-40	0
ACDL	0.0165915	6.33192e-27	8.71317e-29	5.62133e-29	0	0.0110682	0.00754821	3.87516e-14	0.00368932	7.38277e-27	0	0	0	1.95372e-15	0	2.93681e-28	0
ACDLM	4.42433e-14	9.81102e-39	9.45703e-41	5.6259e-41	0	2.6613e-14	1.287e-14	2.95556e-26	5.02768e-15	5.89151e-39	0	0	0	1.9573e-27	0	0	0
ACDM	5.91719e-14	2.79881e-27	3.98779e-29	2.77354e-29	0	3.61946e-14	1.45741e-14	2.70556e-27	7.4668e-15	3.15596e-27	0	0	0	7.64978e-28	0	0	0
ACE	0.00215752	7.82418e-17	9.63463e-18	5.32458e-18	0	0.00583224	0.00358709	8.27511e-16	0.00289808	3.90133e-15	0	0	0	6.11321e-16	0	5.49439e-30	0
ACEF	0.00210626	5.42506e-17	1.48438e-17	7.93016e-18	0	0.00647742	0.00475151	1.55832e-15	0.004405	3.1128e-27	0	0	0	3.36101e-15	7.98633e-28	9.48244e-29	0
ACEFG	0.00173785	6.70883e-17	2.38276e-17	1.53718e-17	0	0.00515066	0.00436881	2.61313e-15	0.00388413	2.99864e-39	0	0	0	4.20141e-15	1.3591e-27	1.83036e-28	0
ACEFGH	8.76228e-15	1.53641e-28	3.51051e-29	1.49448e-29	0	2.15453e-14	1.1115e-14	4.53924e-27	6.71109e-15	0	0	0	0	9.25223e-28	1.72542e-40	2.49583e-41	0
ACEFGHI	1.89025e-15	3.56041e-40	3.90449e-41	9.39085e-42	0	1.09633e-15	6.63859e-16	2.35391e-39	5.3346e-16	0	0	0	0	1.96051e-37	8.86738e-50	3.55077e-50	0
ACEFGHIJ	1.29831e-29	0	0	0	0	7.11716e-30	5.37669e-30	0	3.42804e-30	0	0	0	0	1.7023e-53	0	0	0
ACEFGHIK	5.33045e-27	8.54465e-50	5.42038e-51	0	0	3.35473e-27	5.71799e-27	6.50584e-48	6.80769e-37	0	0	0	0	7.65417e-60	0	0	0
ACEFGHIL	3.61417e-16	0	0	0	0	2.16807e-16	2.26866e-16	1.78475e-37	1.56227e-26	0	0	0	0	1.15367e-49	0	0	0
ACEFGHIM	1.26129e-29	0	0	0	0	6.94425e-30	5.21345e-30	0	3.3404e-30	0	0	0	0	1.64319e-53	0	0	0
ACEFGHJ	4.18973e-26	3.31373e-40	3.6129e-41	8.73673e-42	0	1.91429e-26	7.15267e-27	2.23056e-39	3.26664e-27	0	0	0	0	2.6689e-42	0	0	0
ACEFGHJK	5.16017e-29	2.35864e-42	1.33839e-43	0	0	2.84499e-29	2.1631e-29	1.42299e-40	1.17454e-29	0	0	0	0	6.00072e-53	0	0	0
ACEFGHJL	3.73124e-26	0	0	0	0	2.11497e-26	1.605e-26	1.6776e-37	7.36129e-27	0	0	0	0	5.29746e-50	0	0	0
ACEFGHJM	3.12467e-40	0	0	0	0	1.33062e-40	6.47595e-41	0	2.1841e-41	0	0	0	0	0	0	0	0
ACEFGHK	6.92733e-15	1.38799e-28	9.91316e-30	1.46548e-41	0	3.91247e-15	2.43464e-15	1.40681e-26	1.63784e-15	0	0	0	0	6.27897e-37	2.90641e-49	1.17693e-49	0
ACEFGHKL	1.62496e-15	4.13338e-39	2.37999e-40	0	0	8.42979e-16	8.92238e-16	5.02185e-37	3.78859e-26	0	0	0	0	2.68536e-49	0	0	0
ACEFGHKM	5.0985e-29	2.37149e-42	1.35393e-43	0	0	2.82237e-29	2.13487e-29	1.43616e-40	1.15931e-29	0	0	0	0	5.88067e-53	0	0	0
ACEFGHL	5.75071e-15	1.46691e-39	3.20541e-40	1.10577e-40	0	1.79401e-14	1.15234e-14	1.53514e-25	7.0981e-15	0	0	0	0	8.86932e-27	3.72623e-39	1.47259e-39	0
ACEFGHLM	3.47444e-26	0	0	0	0	1.97852e-26	1.49467e-26	1.59517e-37	6.84102e-27	0	0	0	0	4.9881e-50	0	0	0
ACEFGHM	3.85709e-26	3.08252e-40	3.37402e-41	8.22373e-42	0	1.76469e-26	6.51506e-27	2.13451e-39	2.96877e-27	0	0	0	0	2.50852e-42	0	0	0
ACEFGI	0.000351666	1.57623e-28	3.60715e-29	1.54037e-29	0	0.00104701	0.000953203	4.92779e-27	0.00103114	0	0	0	0	8.46876e-16	7.46034e-28	3.63079e-28	0
ACEFGIJ	1.87145e-15	3.43376e-40	3.73982e-41	9.05843e-42	0	1.06451e-15	6.4236e-16	2.40735e-39	5.06467e-16	0	0	0	0	2.24254e-30	9.11638e-43	3.54376e-43	0
ACEFGIJK	4.48175e-19	2.48295e-42	1.39937e-43	0	0	1.91645e-19	1.99891e-19	1.52231e-40	1.90375e-29	0	0	0	0	1.03915e-52	0	0	0
ACEFGIJL	3.52226e-16	0	0	0	0	2.07557e-16	2.1658e-16	1.74051e-37	1.49331e-26	0	0	0	0	1.12954e-49	0	0	0
ACEFGIJM	1.58411e-29	0	0	0	0	8.52442e-30	6.39785e-30	0	4.056e-30	0	0	0	0	2.0917e-53	0	0	0
ACEFGIK	5.31783e-05	1.4159e-28	1.00921e-29	1.50482e-41	0	2.21218e-05	1.84866e-05	1.47948e-26	2.57583e-15	0	0	0	0	1.07045e-36	4.75564e-49	1.76578e-49	0
ACEFGIKL	1.66257e-05	4.22663e-39	2.4173e-40	0	0	4.97928e-06	6.77136e-06	5.20946e-37	6.31724e-16	0	0	0	0	5.36557e-38	1.92986e-49	0	0
ACEFGIKM	4.4105e-19	2.49599e-42	1.415e-43	0	0	1.89267e-19	1.96273e-19	1.53682e-40	1.87849e-29	0	0	0	0	1.0216e-52	0	0	0
ACEFGIL	5.08588e-05	1.508e-39	3.28324e-40	1.13214e-40	0	0.00015918	0.000139168	1.61268e-25	1.46009e-14	0	0	0	0	1.90556e-26	7.47507e-39	2.76797e-39	0
ACEFGILM	3.26711e-16	0	0	0	0	1.92861e-16	2.00081e-16	1.65349e-37	1.38556e-26	0	0	0	0	1.06556e-49	0	0	0
ACEFGIM	1.70853e-15	3.16652e-40	3.46371e-41	8.4604e-42	0	9.71501e-16	5.78165e-16	2.28867e-39	4.5735e-16	0	0	0	0	2.12456e-30	8.57143e-43	3.31055e-43	0
ACEFGJ	8.74936e-15	1.50505e-28	3.42464e-29	1.46958e-29	0	2.11097e-14	1.09029e-14	4.78861e-27	6.46804e-15	0	0	0	0	9.09137e-28	1.70165e-40	2.42659e-41	0
ACEFGJK	6.82714e-15	1.33123e-28	9.50698e-30	1.42789e-41	0	3.78788e-15	2.34763e-15	1.40116e-26	1.55782e-15	0	0	0	0	8.19405e-30	3.42405e-42	1.34796e-42	0
ACEFGJKL	1.59162e-15	4.03222e-39	2.29979e-40	0	0	8.1401e-16	8.61446e-16	4.93002e-37	3.63591e-26	0	0	0	0	2.63921e-49	0	0	0
ACEFGJKM	6.54496e-29	3.0173e-42	1.7076e-43	0	0	3.56051e-29	2.69683e-29	1.84097e-40	1.44925e-29	0	0	0	0	8.02243e-53	0	0	0
ACEFGJL	5.82491e-15	1.44677e-39	3.11951e-40	1.07921e-40	0	1.75406e-14	1.13407e-14	1.52715e-25	6.92202e-15	0	0	0	0	8.65876e-27	3.64843e-39	1.4397e-39	0
ACEFGJLM	3.46153e-26	0	0	0	0	1.93379e-26	1.46262e-26	1.56716e-37	6.61853e-27	0	0	0	0	4.94165e-50	0	0	0
ACEFGJM	3.8736e-26	3.06665e-40	3.35233e-41	8.25837e-42	0	1.73533e-26	6.42726e-27	2.24279e-39	2.88152e-27	0	0	0	0	1.41957e-42	0	0	0
ACEFGK	0.00124603	6.72086e-17	8.88229e-18	2.09295e-29	0	0.00324467	0.00302836	4.06014e-14	0.00266272	0	0	0	0	2.72603e-15	2.49354e-27	1.24008e-27	0
ACEFGKL	0.000214913	5.52687e-28	8.02166e-29	1.49963e-40	0	0.000524139	0.00046736	3.91551e-25	2.81839e-14	0	0	0	0	4.76967e-26	1.89837e-38	6.84471e-39	0
ACEFGKLM	1.49353e-15	3.8557e-39	2.21311e-40	0	0	7.65649e-16	8.05961e-16	4.72981e-37	3.40888e-26	0	0	0	0	2.50668e-49	0	0	0
ACEFGKM	6.35744e-15	1.25707e-28	9.0646e-30	1.36227e-41	0	3.53126e-15	2.16657e-15	1.33433e-26	1.43526e-15	0	0	0	0	7.88558e-30	3.26482e-42	1.28109e-42	0
ACEFGL	0.00098997	3.29668e-28	1.02975e-28	5.54806e-29	0	0.00323976	0.00344926	1.15629e-13	0.00279868	0	0	0	0	1.49461e-14	1.42721e-26	7.16172e-27	0
ACEFGLM	5.42313e-15	1.37297e-39	2.96945e-40	1.03364e-40	0	1.6371e-14	1.04821e-14	1.44622e-25	6.37013e-15	0	0	0	0	8.04961e-27	3.3755e-39	1.32754e-39	0
ACEFGM	8.05916e-15	1.41158e-28	3.21827e-29	1.39094e-29	0	1.94592e-14	9.92747e-15	4.61872e-27	5.8605e-15	0	0	0	0	8.19467e-28	1.53768e-40	2.28137e-41	0
ACEFH	8.54923e-15	1.13704e-28	2.19036e-29	8.14188e-30	0	2.57004e-14	1.27244e-14	3.18762e-27	8.46829e-15	2.16027e-39	0	0	0	2.02708e-27	2.30559e-40	0	0
ACEFHI	1.99111e-15	3.23116e-40	3.96436e-41	9.23325e-42	0	6.02774e-15	3.1076e-15	3.90064e-39	2.42616e-15	0	0	0	0	3.63954e-28	1.05115e-40	3.22053e-41	0
ACEFHIJ	9.45687e-27	0	0	0	0	4.26853e-27	1.60568e-27	0	9.45665e-28	0	0	0	0	1.62205e-42	0	0	0
ACEFHIJK	4.71164e-30	0	0	0	0	1.81422e-30	1.35011e-30	0	2.25621e-31	0	0	0	0	4.6522e-54	0	0	0
ACEFHIJL	2.9594e-27	0	0	0	0	1.37371e-27	1.01265e-27	0	1.44476e-28	0	0	0	0	3.71733e-51	0	0	0
ACEFHIJM	1.20038e-40	0	0	0	0	4.86371e-41	2.42981e-41	0	1.00883e-41	0	0	0	0	0	0	0	0
ACEFHIK	4.9098e-16	3.63315e-40	1.73783e-41	0	0	2.00435e-16	1.10533e-16	7.61991e-39	2.5923e-17	0	0	0	0	3.92643e-38	1.27382e-50	0	0
ACEFHIKL	4.70668e-16	0	0	0	0	2.58924e-16	2.88591e-16	0	2.18249e-16	0	0	0	0	1.97898e-38	7.11406e-50	0	0
ACEFHIKM	4.69075e-30	0	0	0	0	1.81553e-30	1.3429e-30	0	2.27898e-31	0	0	0	0	4.77367e-54	0	0	0
ACEFHIL	4.97563e-16	0	0	0	0	1.70501e-15	9.43247e-16	9.16704e-38	2.11817e-16	0	0	0	0	6.13387e-28	1.33685e-40	0	0
ACEFHILM	2.75083e-27	0	0	0	0	1.28058e-27	9.37984e-28	0	1.3606e-28	0	0	0	0	3.61756e-51	0	0	0
ACEFHIM	8.62975e-27	0	0	0	0	3.89987e-27	1.44724e-27	0	8.55003e-28	0	0	0	0	1.5709e-42	0	0	0
ACEFHJ	4.3729e-26	3.02252e-40	3.67885e-41	8.57642e-42	0	1.04529e-25	3.27372e-26	3.68227e-39	1.39642e-26	0	0	0	0	3.93019e-40	0	0	0
ACEFHJK	3.66176e-26	3.36093e-40	1.60358e-41	0	0	1.6484e-26	6.51796e-27	7.08508e-39	3.01467e-27	0	0	0	0	6.13045e-42	0	0	0
ACEFHJKL	1.10761e-26	0	0	0	0	4.62258e-27	3.48292e-27	0	3.7371e-28	0	0	0	0	1.01485e-50	0	0	0
ACEFHJKM	5.10532e-40	0	0	0	0	2.14712e-40	1.10257e-40	0	3.74099e-41	0	0	0	0	0	0	0	0
ACEFHJL	3.13147e-26	0	0	0	0	9.55029e-26	3.84387e-26	8.51265e-38	1.57575e-26	0	0	0	0	3.88733e-39	0	0	0
ACEFHJLM	1.73085e-37	0	0	0	0	7.42091e-38	3.83725e-38	0	1.04959e-38	0	0	0	0	0	0	0	0
ACEFHJM	1.90113e-37	0	0	0	0	6.75243e-38	1.59111e-38	0	5.02477e-39	0	0	0	0	0	0	0	0
ACEFHK	7.25858e-15	1.34017e-28	1.24012e-29	1.27191e-41	0	1.89616e-14	1.0379e-14	1.99269e-26	6.31729e-15	0	0	0	0	1.2149e-27	3.8553e-40	1.18237e-40	0
ACEFHKL	1.73725e-15	1.36685e-39	1.32626e-40	0	0	4.65757e-15	2.6455e-15	2.18127e-37	4.01265e-16	0	0	0	0	1.9567e-27	5.67442e-40	0	0
ACEFHKLM	1.03846e-26	0	0	0	0	4.34699e-27	3.25339e-27	0	3.52882e-28	0	0	0	0	9.83822e-51	0	0	0
ACEFHKM	3.40687e-26	3.15782e-40	1.52036e-41	0	0	1.53803e-26	6.02556e-27	6.71159e-39	2.77764e-27	0	0	0	0	6.00184e-42	0	0	0
ACEFHL	5.67546e-15	6.56324e-40	1.11001e-40	3.69713e-41	0	1.91111e-14	1.2086e-14	5.80491e-26	7.02963e-15	0	0	0	0	7.66893e-27	2.4765e-39	8.54182e-40	0
ACEFHLM	2.91348e-26	0	0	0	0	8.90257e-26	3.55002e-26	7.99005e-38	1.44656e-26	0	0	0	0	3.58606e-39	0	0	0
ACEFHM	4.0254e-26	2.81972e-40	3.43878e-41	8.05699e-42	0	9.63005e-26	2.98145e-26	3.52633e-39	1.2634e-26	0	0	0	0	3.53245e-40	0	0	0
ACEFI	0.000398452	1.17121e-28	2.2508e-29	8.41386e-30	0	0.001509	0.00131776	3.3987e-27	0.00160692	2.26955e-39	0	0	0	2.23002e-15	1.20184e-27	4.60063e-28	0
ACEFIJ	1.99836e-15	3.13662e-40	3.8207e-41	8.95342e-42	0	5.89074e-15	3.03342e-15	3.97173e-39	2.31351e-15	0	0	0	0	3.54006e-28	1.02702e-40	3.09524e-41	0
ACEFIJK	4.80579e-16	3.47099e-40	1.65041e-41	0	0	1.92573e-16	1.05785e-16	7.51904e-39	2.46282e-17	0	0	0	0	8.25045e-31	2.38684e-43	0	0
ACEFIJKL	4.56376e-16	0	0	0	0	2.46754e-16	2.74581e-16	0	2.06626e-16	0	0	0	0	1.91154e-38	6.89335e-50	0	0
ACEFIJKM	6.9996e-30	0	0	0	0	2.65856e-30	1.96987e-30	0	3.3225e-31	0	0	0	0	7.36404e-54	0	0	0
ACEFIJL	4.94929e-16	0	0	0	0	1.62625e-15	9.02584e-16	9.04312e-38	1.99772e-16	0	0	0	0	5.83131e-28	1.26439e-40	0	0
ACEFIJLM	2.70854e-27	0	0	0	0	1.22929e-27	9.00334e-28	0	1.28994e-28	0	0	0	0	3.50265e-51	0	0	0
ACEFIJM	8.68777e-27	0	0	0	0	3.8312e-27	1.42387e-27	0	8.25264e-28	0	0	0	0	1.94825e-42	0	0	0
ACEFIK	9.53269e-05	1.37015e-28	1.26667e-29	1.31396e-41	0	0.00021396	0.000178549	2.0933e-26	5.17491e-05	0	0	0	0	2.06701e-16	1.59126e-28	3.1248e-40	0
ACEFIKL	5.76443e-05	1.41076e-39	1.36127e-40	0	0	0.000180707	0.000169635	2.30642e-37	0.000142232	0	0	0	0	4.27178e-15	4.78434e-27	9.60945e-39	0
ACEFIKLM	4.32689e-16	0	0	0	0	2.3466e-16	2.60295e-16	0	1.95881e-16	0	0	0	0	1.87338e-38	6.76978e-50	0	0
ACEFIKM	4.46412e-16	3.23364e-40	1.55199e-41	0	0	1.79486e-16	9.75905e-17	7.07522e-39	2.30675e-17	0	0	0	0	8.46219e-31	2.43495e-43	0	0
ACEFIL	8.82192e-05	6.79924e-40	1.14542e-40	3.82474e-41	0	0.000317024	0.000301971	6.1063e-26	8.44011e-05	0	0	0	0	1.44577e-15	6.39025e-28	2.08376e-39	0
ACEFILM	4.60856e-16	0	0	0	0	1.51564e-15	8.31609e-16	8.44875e-38	1.86772e-16	0	0	0	0	5.62818e-28	1.21521e-40	0	0
ACEFIM	1.82397e-15	2.90087e-40	3.54014e-41	8.33869e-42	0	5.37515e-15	2.73137e-15	3.76105e-39	2.08366e-15	0	0	0	0	3.18831e-28	9.33027e-41	2.91351e-41	0
ACEFJ	8.62651e-15	1.12054e-28	2.14064e-29	8.02865e-30	0	2.53148e-14	1.25614e-14	3.34896e-27	8.17489e-15	2.10834e-39	0	0	0	2.00041e-27	2.30124e-40	0	0
ACEFJK	7.24334e-15	1.30131e-28	1.19857e-29	1.24682e-41	0	1.84772e-14	1.00953e-14	1.97679e-26	6.03317e-15	0	0	0	0	1.19508e-27	3.92373e-40	1.29397e-40	0
ACEFJKL	1.7328e-15	1.34889e-39	1.29112e-40	0	0	4.46914e-15	2.54564e-15	2.17997e-37	3.73817e-16	0	0	0	0	1.84202e-27	5.15336e-40	0	0
ACEFJKLM	1.02507e-26	0	0	0	0	4.20054e-27	3.14906e-27	0	3.32832e-28	0	0	0	0	9.41968e-51	0	0	0
ACEFJKM	3.41169e-26	3.11415e-40	1.50116e-41	0	0	1.50826e-26	5.91292e-27	6.87174e-39	2.68739e-27	0	0	0	0	7.66363e-42	0	0	0
ACEFJL	5.80455e-15	6.55165e-40	1.09183e-40	3.64616e-41	0	1.90687e-14	1.20535e-14	5.83025e-26	6.88779e-15	0	0	0	0	7.60911e-27	2.46127e-39	8.36905e-40	0
ACEFJLM	2.99513e-26	0	0	0	0	8.79167e-26	3.54597e-26	8.14415e-38	1.43055e-26	0	0	0	0	3.52992e-39	0	0	0
ACEFJM	4.08851e-26	2.83187e-40	3.44983e-41	8.18693e-42	0	9.59204e-26	2.99318e-26	3.76139e-39	1.24799e-26	0	0	0	0	3.57088e-40	0	0	0
ACEFK	0.00144964	5.19752e-17	6.85672e-18	1.08112e-29	0	0.0046578	0.0042423	2.70151e-14	0.00381893	3.13056e-39	0	0	0	5.95472e-15	3.42604e-27	1.34846e-27	0
ACEFKL	0.000307412	2.69817e-28	3.51533e-29	4.64643e-41	0	0.000840854	0.000824189	1.38492e-25	0.000153945	0	0	0	0	3.79415e-15	2.91999e-27	5.40008e-39	0
ACEFKLM	1.62771e-15	1.28072e-39	1.23523e-40	0	0	4.2029e-15	2.37015e-15	2.06482e-37	3.50507e-16	0	0	0	0	1.77478e-27	4.94323e-40	0	0
ACEFKM	6.73598e-15	1.22961e-28	1.14164e-29	1.18377e-41	0	1.72056e-14	9.31651e-15	1.87245e-26	5.54325e-15	0	0	0	0	1.09723e-27	3.53933e-40	1.10606e-40	0
ACEFL	0.00133274	2.07829e-28	4.22878e-29	1.83902e-29	0	0.00431766	0.00391841	4.69476e-14	0.0030491	5.23057e-39	0	0	0	8.29174e-15	4.98509e-27	2.00672e-27	0
ACEFLM	5.40074e-15	6.17834e-40	1.03289e-40	3.46506e-41	0	1.77945e-14	1.11625e-14	5.51041e-26	6.33075e-15	0	0	0	0	6.94832e-27	2.26545e-39	7.9832e-40	0
ACEFM	7.94124e-15	1.05051e-28	2.01117e-29	7.57773e-30	0	2.33282e-14	1.14558e-14	3.27811e-27	7.40141e-15	2.05079e-39	0	0	0	1.78656e-27	2.06263e-40	0	0
ACEG	0.00151985	4.78294e-17	1.29338e-17	7.00103e-18	0	0.00434976	0.00301355	1.29964e-15	0.00244376	2.44919e-27	0	0	0	1.06163e-15	0	1.23927e-29	0
ACEGH	5.97044e-15	9.45622e-29	1.812e-29	6.90627e-30	0	1.71346e-14	8.04678e-15	2.54014e-27	4.75669e-15	1.60887e-39	0	0	0	6.4774e-28	0	0	0
ACEGHI	1.25197e-15	2.5239e-40	3.09014e-41	7.3749e-42	0	3.6591e-15	1.77231e-15	2.94726e-39	1.27581e-15	0	0	0	0	1.03654e-28	0	2.8145e-51	0
ACEGHIJ	5.31536e-27	0	0	0	0	2.34513e-27	8.34262e-28	0	4.54494e-28	0	0	0	0	4.77199e-43	0	0	0
ACEGHIJK	2.07652e-30	0	0	0	0	6.87523e-31	4.89141e-31	0	2.09318e-41	0	0	0	0	0	0	0	0
ACEGHIJL	1.08393e-27	0	0	0	0	4.89009e-28	3.47952e-28	0	1.06472e-38	0	0	0	0	0	0	0	0
ACEGHIJM	6.42301e-41	0	0	0	0	2.50674e-41	1.18412e-41	0	4.45178e-42	0	0	0	0	0	0	0	0
ACEGHIK	2.22932e-16	2.84333e-40	1.3511e-41	0	0	7.87381e-17	3.95814e-17	5.9255e-39	2.67483e-27	0	0	0	0	1.69719e-49	0	0	0
ACEGHIKL	6.47034e-17	0	0	0	0	1.41628e-17	1.50474e-17	0	4.07864e-28	0	0	0	0	8.8626e-51	0	0	0
ACEGHIKM	2.03812e-30	0	0	0	0	6.77745e-31	4.78498e-31	0	2.05317e-41	0	0	0	0	0	0	0	0
ACEGHIL	2.069e-16	0	0	0	0	6.72067e-16	3.47393e-16	7.07085e-38	1.74208e-26	0	0	0	0	2.48642e-39	0	0	0
ACEGHILM	9.85301e-28	0	0	0	0	4.45813e-28	3.14785e-28	0	9.65078e-39	0	0	0	0	0	0	0	0
ACEGHIM	4.76119e-27	0	0	0	0	2.10222e-27	7.36012e-28	0	4.0225e-28	0	0	0	0	4.51759e-43	0	0	0
ACEGHJ	2.86242e-26	2.34769e-40	2.8577e-41	6.81976e-42	0	6.60768e-26	1.98323e-26	2.79858e-39	7.4987e-27	0	0	0	0	1.187e-40	0	0	0
ACEGHJK	2.34072e-26	2.62722e-40	1.24553e-41	0	0	1.0295e-26	3.89132e-27	5.50491e-39	1.58941e-27	0	0	0	0	1.97027e-42	0	0	0
ACEGHJKL	5.49437e-27	0	0	0	0	2.10286e-27	1.52638e-27	0	2.99082e-38	0	0	0	0	0	0	0	0
ACEGHJKM	3.17439e-40	0	0	0	0	1.29624e-40	6.41333e-41	0	1.81547e-41	0	0	0	0	0	0	0	0
ACEGHJL	1.97979e-26	0	0	0	0	5.82333e-26	2.27634e-26	6.52932e-38	8.01494e-27	0	0	0	0	1.0914e-39	0	0	0
ACEGHJLM	9.6331e-38	0	0	0	0	4.06505e-38	2.0489e-38	0	4.4652e-39	0	0	0	0	0	0	0	0
ACEGHJM	1.09763e-37	0	0	0	0	3.8157e-38	8.64325e-39	0	2.34739e-39	0	0	0	0	0	0	0	0
ACEGHK	4.92658e-15	1.1076e-28	1.01956e-29	1.06948e-41	0	1.24818e-14	6.48338e-15	1.6072e-26	3.4902e-15	0	0	0	0	3.76831e-28	0	1.05023e-50	0
ACEGHKL	9.34004e-16	1.12753e-39	1.08398e-40	0	0	2.29912e-15	1.20303e-15	1.77817e-37	3.58333e-26	0	0	0	0	7.06005e-39	0	0	0
ACEGHKLM	5.09425e-27	0	0	0	0	1.95511e-27	1.40853e-27	0	2.75983e-38	0	0	0	0	0	0	0	0
ACEGHKM	2.15611e-26	2.43884e-40	1.16751e-41	0	0	9.50496e-27	3.5542e-27	5.16279e-39	1.44395e-27	0	0	0	0	1.90194e-42	0	0	0
ACEGHL	3.85408e-15	5.42554e-40	9.12238e-41	3.12832e-41	0	1.24218e-14	7.5444e-15	4.74168e-26	3.8091e-15	0	0	0	0	2.28159e-27	0	1.30814e-40	0
ACEGHLM	1.82084e-26	0	0	0	0	5.37484e-26	2.07951e-26	6.06838e-38	7.25657e-27	0	0	0	0	9.84021e-40	0	0	0
ACEGHM	2.60495e-26	2.16093e-40	2.63657e-41	6.3346e-42	0	6.02255e-26	1.78344e-26	2.64501e-39	6.67478e-27	0	0	0	0	1.04168e-40	0	0	0
ACEGI	0.000258391	9.74826e-29	1.86464e-29	7.12399e-30	0	0.000922206	0.000753596	2.74106e-27	0.000842152	1.72567e-39	0	0	0	6.29248e-16	0	2.80798e-29	0
ACEGIJ	1.24752e-15	2.44015e-40	2.97539e-41	7.11954e-42	0	3.56052e-15	1.72937e-15	3.05106e-39	1.21495e-15	0	0	0	0	9.94585e-29	0	2.75965e-44	0
[truncated: 5,100 more rows]

## Sheet: DIVALIKETS
	1	2	3	4	5	6	7	8	9	10	11	12	13	14	15	16	17
A	0.00626707	1.25912e-05	6.35622e-07	8.12848e-08	1.85309e-13	0.118689	0.0281733	6.82831e-05	0.349621	0.0243386	0.000345741	0.00200802	1.76711e-06	0.0286213	2.52649e-05	9.55433e-06	1.10688e-05
AB	0.000142917	3.84964e-07	1.25017e-08	1.31752e-09	7.2508e-15	0.00481431	0.000538647	1.84827e-06	0.00383105	0.000203868	4.64637e-06	0.245426	5.56099e-05	0.109902	8.98055e-05	4.76982e-05	4.75935e-08
ABC	0.000115256	9.44609e-08	2.87424e-09	5.55827e-10	1.90349e-13	0.000433836	0.000740981	5.0309e-07	0.0140707	7.09313e-05	4.41059e-05	0.00217483	1.34273e-08	4.45947e-05	3.28764e-08	9.86158e-09	2.13111e-12
ABCD	7.18943e-05	8.74974e-08	3.40906e-10	2.51834e-10	9.06377e-11	3.19986e-05	0.000136932	7.49675e-08	0.000304685	4.18766e-08	3.18508e-09	9.79541e-05	2.40394e-12	1.2826e-06	2.07147e-09	7.20737e-10	7.61823e-17
ABCDE	5.1677e-07	2.16595e-09	3.04071e-11	1.2134e-11	1.21524e-15	1.25897e-07	3.97865e-06	7.99086e-09	1.64796e-06	1.40995e-11	2.14453e-13	2.60892e-06	4.52959e-16	2.80235e-08	8.50426e-11	3.58103e-11	2.37175e-21
ABCDEF	3.3999e-09	1.02853e-10	2.39687e-12	3.87538e-13	1.72343e-20	5.42358e-10	1.12725e-07	6.69884e-10	1.82955e-08	5.04398e-15	1.59063e-17	1.6424e-07	7.74702e-20	1.87501e-09	4.29392e-11	4.91736e-13	1.25017e-25
ABCDEFG	2.11474e-11	4.49351e-12	1.73444e-13	9.3166e-15	2.54344e-25	1.81584e-12	2.04193e-09	4.59999e-11	7.70483e-11	1.80186e-18	1.23951e-21	2.63582e-09	1.59292e-23	3.0739e-11	1.29918e-12	1.4625e-14	2.53632e-30
ABCDEFGH	1.24793e-14	5.21004e-15	1.18152e-16	2.1809e-18	4.42794e-30	5.30977e-16	1.34182e-12	5.53808e-14	2.56676e-14	6.85977e-22	1.26665e-25	8.81931e-13	3.87925e-27	7.26837e-15	1.86268e-16	2.15505e-18	8.98417e-35
ABCDEFGI	3.94048e-14	5.3874e-15	1.19594e-16	2.19683e-18	4.42919e-30	2.49738e-15	9.76564e-12	5.687e-14	5.75891e-13	7.02634e-22	1.26773e-25	7.12269e-11	3.66206e-27	9.20929e-13	1.21758e-13	3.80327e-15	1.09148e-31
ABCDEFGJ	1.34841e-14	5.41886e-15	1.1658e-16	2.19528e-18	4.42224e-30	5.35124e-16	1.37712e-12	5.77391e-14	2.54633e-14	7.09332e-22	1.26182e-25	8.69044e-13	3.85052e-27	7.15765e-15	1.82246e-16	2.12406e-18	8.93883e-35
ABCDEFGK	2.34271e-13	1.90181e-13	9.72866e-15	2.01532e-18	4.40009e-30	1.10862e-14	6.94205e-11	4.55284e-11	8.7935e-13	6.90223e-22	1.26839e-25	1.25557e-10	3.50013e-27	1.6705e-12	2.38069e-13	7.75099e-15	1.89884e-31
ABCDEFGL	2.77277e-13	1.29702e-14	2.52697e-16	3.12181e-18	4.3923e-30	4.14861e-14	8.32954e-11	4.70894e-11	7.42127e-13	8.51511e-22	1.42582e-25	8.46126e-11	3.73819e-27	1.09911e-12	1.33357e-13	4.06769e-15	1.30384e-31
ABCDEFGM	1.32452e-14	5.2754e-15	1.12645e-16	2.19091e-18	4.4197e-30	5.331e-16	1.35441e-12	5.86963e-14	2.52375e-14	7.07612e-22	1.26416e-25	8.61277e-13	3.75895e-27	7.14929e-15	1.80357e-16	2.08873e-18	8.8807e-35
ABCDEFH	1.4939e-12	9.19767e-14	1.38315e-15	8.13457e-17	2.30322e-25	1.29085e-13	6.78553e-11	6.20377e-13	4.77798e-12	1.64358e-18	1.18931e-21	4.75959e-11	1.57955e-23	4.28586e-13	6.26778e-15	6.76986e-17	3.64277e-30
ABCDEFHI	2.76078e-15	1.16618e-16	1.05227e-18	2.17724e-20	4.06885e-30	1.74438e-16	3.40086e-13	6.52212e-16	3.6997e-14	6.55135e-22	1.23495e-25	1.43886e-12	3.70833e-27	1.36028e-14	5.59131e-16	1.07148e-17	1.67452e-31
ABCDEFHJ	9.12781e-16	1.15833e-16	1.01028e-18	2.14853e-20	4.05703e-30	3.77561e-17	4.77155e-14	6.5163e-16	1.56906e-15	6.58299e-22	1.22609e-25	1.63752e-14	3.87924e-27	1.04456e-16	9.12779e-19	7.59227e-21	1.3808e-34
ABCDEFHK	1.56953e-14	4.2824e-15	8.2559e-17	1.96645e-20	4.05043e-30	8.18598e-16	2.42235e-12	3.74635e-13	5.66885e-14	6.43179e-22	1.23813e-25	2.50246e-12	3.54557e-27	2.42316e-14	1.05684e-15	2.06109e-17	2.84828e-31
ABCDEFHL	2.05229e-14	2.77401e-16	2.18101e-18	3.15213e-20	4.03462e-30	3.07514e-15	2.92598e-12	3.90526e-13	4.6774e-14	7.93529e-22	1.39016e-25	1.67994e-12	3.77495e-27	1.60733e-14	6.10518e-16	1.15219e-17	1.99837e-31
ABCDEFHM	9.00692e-16	1.12217e-16	9.68694e-19	2.12997e-20	4.05944e-30	3.75837e-17	4.67221e-14	6.5914e-16	1.55416e-15	6.57608e-22	1.23021e-25	1.61622e-14	3.7911e-27	1.04046e-16	9.00242e-19	7.48386e-21	1.3729e-34
ABCDEFI	4.95913e-12	9.53588e-14	1.40749e-15	8.2494e-17	2.30096e-25	5.97339e-13	4.91721e-10	6.3696e-13	1.10263e-10	1.68548e-18	1.1883e-21	4.37632e-09	1.49555e-23	5.71193e-11	4.20951e-12	1.19089e-13	4.94116e-27
ABCDEFIJ	2.97543e-15	1.20256e-16	1.0288e-18	2.17783e-20	4.05363e-30	1.75978e-16	3.50314e-13	6.64163e-16	3.65627e-14	6.73035e-22	1.22537e-25	1.41325e-12	3.66095e-27	1.33482e-14	5.44839e-16	1.05501e-17	1.67218e-31
ABCDEFIK	4.99334e-14	4.43026e-15	8.3785e-17	1.99079e-20	4.04229e-30	3.88016e-15	1.89409e-11	3.78107e-13	1.15521e-12	6.57092e-22	1.23551e-25	1.93801e-10	3.33455e-27	2.87477e-12	6.89508e-13	3.85848e-14	4.14874e-28
ABCDEFIL	6.65621e-14	2.8851e-16	2.22693e-18	3.20107e-20	4.03583e-30	1.44067e-14	2.25885e-11	3.90097e-13	7.50828e-13	8.12631e-22	1.39086e-25	8.46834e-11	3.56023e-27	1.24858e-12	1.75439e-13	7.49263e-15	2.14146e-28
ABCDEFIM	2.93009e-15	1.16212e-16	9.8405e-19	2.15555e-20	4.05137e-30	1.74857e-16	3.43144e-13	6.7018e-16	3.62655e-14	6.71333e-22	1.22769e-25	1.40257e-12	3.57209e-27	1.33621e-14	5.42896e-16	1.05838e-17	1.68189e-31
ABCDEFJ	1.57787e-12	9.58783e-14	1.36182e-15	8.20496e-17	2.30319e-25	1.30054e-13	7.01219e-11	6.46494e-13	4.72626e-12	1.70895e-18	1.18672e-21	4.68262e-11	1.56756e-23	4.21404e-13	6.11417e-15	6.67287e-17	3.62444e-30
ABCDEFJK	1.68908e-14	4.44529e-15	8.14241e-17	1.98011e-20	4.04195e-30	8.24362e-16	2.48056e-12	3.79599e-13	5.61246e-14	6.66003e-22	1.23225e-25	2.4676e-12	3.5175e-27	2.38892e-14	1.04072e-15	2.07444e-17	2.86414e-31
ABCDEFJL	2.1427e-14	2.89876e-16	2.16925e-18	3.19686e-20	4.04486e-30	3.07837e-15	2.96753e-12	3.8774e-13	4.64762e-14	8.27453e-22	1.39197e-25	1.65571e-12	3.7691e-27	1.58176e-14	5.90704e-16	1.11703e-17	1.95258e-31
ABCDEFJM	9.79803e-16	1.17585e-16	9.66873e-19	2.16581e-20	4.07524e-30	3.81594e-17	4.84829e-14	6.8467e-16	1.55286e-15	6.87612e-22	1.23413e-25	1.60597e-14	3.79718e-27	1.03371e-16	8.8301e-19	7.42295e-21	1.36981e-34
ABCDEFK	2.79935e-11	3.73616e-12	1.23253e-13	7.69749e-17	2.28072e-25	2.89442e-12	4.01419e-09	5.09595e-10	1.72932e-10	1.65511e-18	1.18654e-21	7.69515e-09	1.4277e-23	1.02505e-10	8.14471e-12	2.43127e-13	8.79437e-27
ABCDEFKL	3.16685e-13	1.05876e-14	1.74016e-16	2.84314e-20	4.03892e-30	5.79716e-14	1.34297e-10	1.43073e-10	1.4199e-12	8.084e-22	1.40615e-25	2.16002e-10	3.43596e-27	3.26779e-12	7.24719e-13	4.01991e-14	4.99747e-28
ABCDEFKM	1.6669e-14	4.32801e-15	7.83765e-17	1.96566e-20	4.04909e-30	8.21718e-16	2.43488e-12	3.82311e-13	5.57444e-14	6.66538e-22	1.23826e-25	2.44619e-12	3.43982e-27	2.38657e-14	1.0261e-15	2.03175e-17	2.84089e-31
ABCDEFL	7.19278e-11	2.23861e-13	2.79482e-15	1.0675e-16	2.27162e-25	9.89612e-12	4.75492e-09	5.2482e-10	1.50225e-10	2.04028e-18	1.32208e-21	5.06405e-09	1.50931e-23	6.75801e-11	4.57374e-12	1.27173e-13	5.84373e-27
ABCDEFLM	2.11591e-14	2.81581e-16	2.08517e-18	3.17821e-20	4.05209e-30	3.0674e-15	2.91347e-12	3.90388e-13	4.62191e-14	8.2842e-22	1.39921e-25	1.64455e-12	3.68457e-27	1.58463e-14	5.86655e-16	1.11312e-17	1.94839e-31
ABCDEFM	1.55702e-12	9.27072e-14	1.30107e-15	8.12294e-17	2.29876e-25	1.29145e-13	6.86146e-11	6.55383e-13	4.6748e-12	1.70463e-18	1.18741e-21	4.60902e-11	1.52499e-23	4.18671e-13	6.0037e-15	6.54811e-17	3.59758e-30
ABCDEG	2.96984e-09	1.02215e-10	2.3771e-12	3.86346e-13	1.70672e-20	4.37628e-10	8.73219e-08	6.50619e-10	7.58449e-09	4.84446e-15	1.5484e-17	5.18876e-08	8.9139e-20	5.30544e-10	2.77684e-12	1.37669e-12	7.34135e-26
ABCDEGH	1.30475e-12	9.13435e-14	1.36985e-15	8.12813e-17	2.27204e-25	1.04217e-13	5.19805e-11	6.02605e-13	2.05251e-12	1.57451e-18	1.15114e-21	1.57288e-11	1.86473e-23	1.21271e-13	5.54499e-16	2.01457e-16	3.54311e-30
ABCDEGHI	2.49446e-15	1.16401e-16	1.04218e-18	2.17413e-20	4.02785e-30	1.46843e-16	2.85058e-13	6.37955e-16	1.60533e-14	6.30871e-22	1.19822e-25	4.69064e-13	4.5279e-27	3.64177e-15	5.05385e-17	3.14959e-17	2.07099e-31
ABCDEGHJ	8.00785e-16	1.15478e-16	9.98962e-19	2.13686e-20	4.02612e-30	3.02511e-17	3.63989e-14	6.3758e-16	6.73328e-16	6.36289e-22	1.19326e-25	5.44962e-15	4.70807e-27	2.80479e-17	9.51876e-20	2.22174e-20	1.71377e-34
ABCDEGHK	1.37077e-14	4.26972e-15	8.17368e-17	1.96507e-20	4.00963e-30	6.51225e-16	1.8287e-12	3.67246e-13	2.4168e-14	6.1951e-22	1.20151e-25	7.98382e-13	4.33311e-27	6.46157e-15	9.73355e-17	6.05579e-17	3.54125e-31
ABCDEGHL	1.75135e-14	2.78609e-16	2.17069e-18	3.13962e-20	4.00383e-30	2.41195e-15	2.16862e-12	3.8393e-13	1.9783e-14	7.72086e-22	1.3569e-25	5.27484e-13	4.61325e-27	4.12107e-15	5.5445e-17	3.39248e-17	2.44813e-31
ABCDEGHM	7.88469e-16	1.11782e-16	9.57262e-19	2.11863e-20	4.02853e-30	3.00834e-17	3.56141e-14	6.44867e-16	6.64493e-16	6.35609e-22	1.19729e-25	5.3522e-15	4.59729e-27	2.77775e-17	9.22316e-20	2.18921e-20	1.704e-34
ABCDEGI	4.49169e-12	9.46912e-14	1.39202e-15	8.20902e-17	2.2786e-25	5.08222e-13	4.17133e-10	6.20352e-13	4.7683e-11	1.62219e-18	1.15544e-21	1.38228e-09	1.78417e-23	1.59582e-11	2.74768e-13	3.54384e-13	4.7891e-27
ABCDEGIJ	2.69395e-15	1.19737e-16	1.0156e-18	2.15695e-20	4.03267e-30	1.4811e-16	2.92791e-13	6.49993e-16	1.58437e-14	6.5297e-22	1.19624e-25	4.55216e-13	4.49431e-27	3.52027e-15	4.62744e-17	3.08124e-17	2.07114e-31
ABCDEGIK	4.49314e-14	4.41436e-15	8.28519e-17	1.98081e-20	4.01146e-30	3.23378e-15	1.5485e-11	3.70362e-13	5.39494e-13	6.35287e-22	1.20268e-25	6.08369e-11	4.1252e-27	7.98489e-13	4.63918e-14	1.13192e-13	5.14634e-28
ABCDEGIL	5.87038e-14	2.89377e-16	2.21268e-18	3.17519e-20	4.01493e-30	1.18409e-14	1.81664e-11	3.83229e-13	3.41474e-13	7.93611e-22	1.36177e-25	2.73273e-11	4.40392e-27	3.10482e-13	1.14634e-14	2.20034e-14	2.6259e-28
ABCDEGIM	2.64818e-15	1.15609e-16	9.70771e-19	2.135e-20	4.03043e-30	1.47079e-16	2.86799e-13	6.55803e-16	1.56627e-14	6.51305e-22	1.19853e-25	4.49433e-13	4.38155e-27	3.50278e-15	4.48115e-17	3.09038e-17	2.08301e-31
ABCDEGJ	1.38121e-12	9.52031e-14	1.34495e-15	8.13224e-17	2.28964e-25	1.04926e-13	5.35806e-11	6.31285e-13	2.02638e-12	1.65233e-18	1.15916e-21	1.52647e-11	1.86379e-23	1.17262e-13	5.09884e-16	1.97957e-16	3.53103e-30
ABCDEGJK	1.4796e-14	4.42633e-15	8.04183e-17	1.96187e-20	4.02106e-30	6.55503e-16	1.86814e-12	3.715e-13	2.38717e-14	6.46308e-22	1.20316e-25	7.77477e-13	4.32203e-27	6.27792e-15	8.98209e-17	6.05362e-17	3.56635e-31
ABCDEGJL	1.83141e-14	2.90334e-16	2.15144e-18	3.1579e-20	4.03388e-30	2.41366e-15	2.19588e-12	3.80564e-13	1.96147e-14	8.11124e-22	1.36703e-25	5.13517e-13	4.63091e-27	4.00236e-15	5.05674e-17	3.26666e-17	2.39666e-31
ABCDEGJM	8.59648e-16	1.16812e-16	9.52071e-19	2.13602e-20	4.06424e-30	3.05232e-17	3.68382e-14	6.70091e-16	6.62109e-16	6.696e-22	1.20849e-25	5.2438e-15	4.62926e-27	2.71693e-17	8.621e-20	2.15966e-20	1.70315e-34
ABCDEGK	2.41984e-11	3.7071e-12	1.21898e-13	7.66476e-17	2.25857e-25	2.29858e-12	2.99629e-09	4.97178e-10	7.27645e-11	1.59341e-18	1.15391e-21	2.35906e-09	1.70299e-23	2.82526e-11	5.36928e-13	7.22444e-13	8.58923e-27
ABCDEGKL	2.73331e-13	1.062e-14	1.72995e-16	2.82042e-20	4.01803e-30	4.5939e-14	9.9261e-11	1.40533e-10	6.47248e-13	7.89614e-22	1.37695e-25	6.56951e-11	4.25416e-27	8.71847e-13	4.90954e-14	1.18077e-13	6.12917e-28
ABCDEGKM	1.45639e-14	4.30568e-15	7.73589e-17	1.94769e-20	4.0282e-30	6.52622e-16	1.83175e-12	3.74098e-13	2.36306e-14	6.46817e-22	1.20905e-25	7.66551e-13	4.22287e-27	6.23628e-15	8.62526e-17	5.92623e-17	3.53766e-31
ABCDEGL	6.05981e-11	2.23926e-13	2.7765e-15	1.05934e-16	2.25824e-25	7.74338e-12	3.48084e-09	5.1442e-10	6.3297e-11	1.98599e-18	1.2947e-21	1.53817e-09	1.80346e-23	1.81016e-11	3.01075e-13	3.78754e-13	5.61167e-27
ABCDEGLM	1.80491e-14	2.81775e-16	2.06653e-18	3.13944e-20	4.04112e-30	2.40218e-15	2.15317e-12	3.83105e-13	1.94386e-14	8.12059e-22	1.37417e-25	5.07285e-13	4.52303e-27	3.98648e-15	4.88521e-17	3.25397e-17	2.39155e-31
ABCDEGM	1.36016e-12	9.19125e-14	1.28422e-15	8.05171e-17	2.28526e-25	1.04067e-13	5.2378e-11	6.39918e-13	1.99436e-12	1.64813e-18	1.15986e-21	1.49281e-11	1.81123e-23	1.15641e-13	4.88684e-16	1.94095e-16	3.50565e-30
ABCDEH	2.03037e-10	1.84184e-12	1.67464e-14	2.5969e-15	1.54181e-20	2.76355e-11	2.54081e-09	7.4227e-12	4.07462e-10	4.4223e-15	1.49503e-17	8.23112e-10	8.7618e-20	6.88894e-12	1.83499e-14	5.24088e-15	1.15902e-25
ABCDEHI	3.18057e-13	1.80691e-15	1.09218e-17	6.34001e-19	2.06803e-25	3.34567e-14	1.27139e-11	5.96311e-15	2.88682e-12	1.50452e-18	1.12065e-21	2.4809e-11	1.77799e-23	2.22453e-13	1.72735e-15	8.31616e-16	7.69853e-27
ABCDEHIJ	1.87451e-16	2.38886e-18	8.5984e-21	1.87873e-22	3.6985e-30	9.85402e-18	9.53255e-15	5.91236e-18	9.553e-16	6.14127e-22	1.17156e-25	8.50029e-15	4.53231e-27	5.24533e-17	2.74567e-19	6.95519e-20	3.20691e-31
ABCDEHIK	3.16617e-15	9.21418e-17	6.83069e-19	1.7178e-22	3.69156e-30	2.21171e-16	4.98512e-13	2.69417e-15	3.26547e-14	5.99941e-22	1.18332e-25	1.18457e-12	4.18009e-27	1.14299e-14	2.73177e-16	1.88427e-16	7.67641e-28
ABCDEHIL	4.50208e-15	5.76862e-18	1.86397e-20	2.83459e-22	3.68702e-30	8.14512e-16	5.89005e-13	2.80685e-15	1.97176e-14	7.49658e-22	1.33846e-25	5.16522e-13	4.44949e-27	4.64821e-15	7.15993e-17	4.78651e-17	4.06483e-28
ABCDEHIM	1.8473e-16	2.29171e-18	8.15099e-21	1.8424e-22	3.70077e-30	9.76692e-18	9.28491e-15	5.93357e-18	9.43245e-16	6.13401e-22	1.17557e-25	8.35375e-15	4.42328e-27	5.20294e-17	2.67432e-19	6.92949e-20	3.2275e-31
ABCDEHJ	9.489e-14	1.78614e-15	1.03594e-17	6.16381e-19	2.07401e-25	6.88851e-15	1.67071e-12	5.93568e-15	1.12298e-13	1.52355e-18	1.1207e-21	2.54103e-13	1.84715e-23	1.60146e-15	3.14584e-18	5.89397e-19	5.71434e-30
ABCDEHJK	1.00534e-15	9.115e-17	6.52698e-19	1.6727e-22	3.69553e-30	4.50335e-17	6.05021e-14	2.66285e-15	1.42492e-15	6.07521e-22	1.18077e-25	1.41789e-14	4.35983e-27	9.10231e-17	5.1749e-19	1.30589e-19	5.40081e-31
ABCDEHJL	1.35757e-15	5.70113e-18	1.78347e-20	2.77079e-22	3.69961e-30	1.66777e-16	7.14578e-14	2.75085e-15	1.15393e-15	7.62666e-22	1.3402e-25	9.36244e-15	4.65775e-27	5.89903e-17	2.98575e-19	7.43462e-20	3.70644e-31
ABCDEHJM	5.80983e-17	2.28116e-18	7.86667e-21	1.81263e-22	3.72706e-30	2.03878e-18	1.19594e-15	5.96668e-18	3.78614e-17	6.2772e-22	1.18236e-25	9.16849e-17	4.65256e-27	3.97768e-19	5.25653e-22	5.87727e-23	2.65694e-34
ABCDEHK	1.7207e-12	7.38898e-14	9.08394e-16	5.76706e-19	2.05706e-25	1.58424e-13	9.16191e-11	3.41562e-12	4.37969e-12	1.47655e-18	1.12332e-21	4.14026e-11	1.69711e-23	3.85064e-13	3.29033e-15	1.60499e-15	1.34503e-26
ABCDEHKL	1.99653e-14	2.18619e-16	1.39574e-18	2.47295e-22	3.69764e-30	3.27991e-15	3.23693e-12	8.89817e-13	3.80115e-14	7.45402e-22	1.3562e-25	1.24396e-12	4.29919e-27	1.23209e-14	2.87654e-16	1.99006e-16	9.12577e-28
ABCDEHKM	9.93888e-16	8.82168e-17	6.22425e-19	1.64488e-22	3.70648e-30	4.47906e-17	5.9033e-14	2.66777e-15	1.40894e-15	6.08826e-22	1.18835e-25	1.39084e-14	4.2642e-27	9.0093e-17	4.99809e-19	1.27723e-19	5.36245e-31
ABCDEHL	4.66002e-12	4.19985e-15	2.12283e-17	8.20437e-19	2.04948e-25	5.37721e-13	1.07086e-10	3.55426e-12	3.728e-12	1.8395e-18	1.25688e-21	2.68721e-11	1.79044e-23	2.48784e-13	1.87965e-15	8.9282e-16	9.00903e-27
ABCDEHLM	1.34123e-15	5.4963e-18	1.69827e-20	2.72854e-22	3.71065e-30	1.65805e-16	6.97355e-14	2.75482e-15	1.14209e-15	7.64595e-22	1.34926e-25	9.20155e-15	4.55387e-27	5.85427e-17	2.90041e-19	7.36037e-20	3.70088e-31
ABCDEHM	9.35899e-14	1.7135e-15	9.79626e-18	6.03958e-19	2.07395e-25	6.81698e-15	1.62393e-12	5.97978e-15	1.10382e-13	1.52224e-18	1.12395e-21	2.46996e-13	1.79738e-23	1.57364e-15	3.03009e-18	5.7813e-19	5.67759e-30
ABCDEI	7.21953e-10	1.91217e-12	1.71314e-14	2.64641e-15	1.54062e-20	1.34257e-10	1.94915e-08	7.62976e-12	1.07683e-08	4.5617e-15	1.49409e-17	8.42629e-08	8.39062e-20	9.74648e-10	9.88387e-12	9.1634e-12	1.77656e-22
ABCDEIJ	3.36193e-13	1.8608e-15	1.05986e-17	6.2763e-19	2.07626e-25	3.37435e-14	1.31812e-11	6.06381e-15	2.83702e-12	1.56604e-18	1.12242e-21	2.39491e-11	1.76463e-23	2.14006e-13	1.57972e-15	8.12188e-16	7.6943e-27
ABCDEIJK	3.40938e-15	9.45781e-17	6.65732e-19	1.69921e-22	3.69313e-30	2.22861e-16	5.10824e-13	2.69228e-15	3.21042e-14	6.21819e-22	1.18022e-25	1.14882e-12	4.14686e-27	1.1046e-14	2.5071e-16	1.86944e-16	7.78354e-28
ABCDEIJL	4.68678e-15	5.95117e-18	1.82994e-20	2.82444e-22	3.70581e-30	8.15382e-16	5.96986e-13	2.75806e-15	1.94821e-14	7.82444e-22	1.34306e-25	5.01023e-13	4.44241e-27	4.49405e-15	6.53098e-17	4.63926e-17	4.0012e-28
ABCDEIJM	2.01336e-16	2.37108e-18	8.03e-21	1.84079e-22	3.7247e-30	9.92717e-18	9.65358e-15	6.05812e-18	9.36015e-16	6.4201e-22	1.18188e-25	8.15562e-15	4.43018e-27	5.0656e-17	2.49028e-19	6.81634e-20	3.23843e-31
ABCDEIK	5.95171e-12	7.65296e-14	9.26078e-16	5.86406e-19	2.05543e-25	7.79226e-13	7.94692e-10	3.45243e-12	9.59019e-11	1.51648e-18	1.12247e-21	3.52038e-09	1.61701e-23	4.80107e-11	1.66459e-12	2.97165e-12	2.24747e-23
ABCDEIKL	6.7273e-14	2.27235e-16	1.42745e-18	2.51715e-22	3.69948e-30	1.60837e-14	2.73163e-11	8.91981e-13	6.12743e-13	7.64218e-22	1.35702e-25	5.931e-11	4.0891e-27	9.0306e-13	5.4382e-14	1.44465e-13	1.21325e-24
ABCDEIKM	3.36449e-15	9.13043e-17	6.33368e-19	1.6683e-22	3.69977e-30	2.21308e-16	4.98965e-13	2.69133e-15	3.17821e-14	6.22242e-22	1.18605e-25	1.13317e-12	4.0494e-27	1.09822e-14	2.41706e-16	1.85155e-16	7.8345e-28
ABCDEIL	1.62832e-11	4.38363e-15	2.17887e-17	8.37367e-19	2.05546e-25	2.6175e-12	9.25187e-10	3.56345e-12	6.15491e-11	1.89509e-18	1.26111e-21	1.48388e-09	1.71166e-23	2.00323e-11	3.87438e-13	5.53108e-13	1.03148e-23
ABCDEILM	4.62521e-15	5.72285e-18	1.73831e-20	2.7766e-22	3.71255e-30	8.09498e-16	5.8325e-13	2.75613e-15	1.92919e-14	7.83265e-22	1.35014e-25	4.94151e-13	4.33635e-27	4.47402e-15	6.30755e-17	4.62372e-17	4.02996e-28
ABCDEIM	3.30616e-13	1.77926e-15	9.99534e-18	6.13889e-19	2.07235e-25	3.33133e-14	1.28153e-11	6.08841e-15	2.79495e-12	1.56185e-18	1.12317e-21	2.34523e-11	1.71366e-23	2.11531e-13	1.52276e-15	8.09806e-16	7.74418e-27
ABCDEJ	2.12065e-10	1.90931e-12	1.63644e-14	2.59158e-15	1.55407e-20	2.78754e-11	2.63833e-09	7.7671e-12	3.99769e-10	4.67653e-15	1.50568e-17	7.92019e-10	8.75627e-20	6.61132e-12	1.68391e-14	5.14219e-15	1.15445e-25
ABCDEJK	1.81423e-12	7.6655e-14	8.92335e-16	5.75141e-19	2.06996e-25	1.59318e-13	9.41006e-11	3.45623e-12	4.30904e-12	1.55245e-18	1.12912e-21	4.01566e-11	1.69536e-23	3.72245e-13	3.03533e-15	1.6023e-15	1.35742e-26
ABCDEJKL	2.08349e-14	2.27291e-16	1.38275e-18	2.48029e-22	3.72267e-30	3.28248e-15	3.28012e-12	8.82912e-13	3.75638e-14	7.84236e-22	1.36506e-25	1.21062e-12	4.31356e-27	1.19538e-14	2.63257e-16	1.94435e-16	9.00769e-28
ABCDEJKM	1.08009e-15	9.19761e-17	6.1883e-19	1.65378e-22	3.73663e-30	4.54101e-17	6.09742e-14	2.71846e-15	1.39964e-15	6.42304e-22	1.19836e-25	1.36162e-14	4.29187e-27	8.80883e-17	4.69107e-19	1.2744e-19	5.41405e-31
ABCDEJL	4.79594e-12	4.39025e-15	2.1028e-17	8.25298e-19	2.07769e-25	5.38592e-13	1.0896e-10	3.53905e-12	3.68787e-12	1.95068e-18	1.27486e-21	2.60734e-11	1.80306e-23	2.40131e-13	1.71276e-15	8.59817e-16	8.80503e-27
ABCDEJLM	1.40759e-15	5.76104e-18	1.70164e-20	2.76638e-22	3.75835e-30	1.6701e-16	7.13841e-14	2.76138e-15	1.13896e-15	8.12303e-22	1.36904e-25	8.999e-15	4.61296e-27	5.71511e-17	2.68884e-19	7.13536e-20	3.63555e-31
ABCDEJM	9.99369e-14	1.79759e-15	9.74379e-18	6.09225e-19	2.1068e-25	6.92176e-15	1.69608e-12	6.25555e-15	1.09802e-13	1.61985e-18	1.14298e-21	2.41661e-13	1.81721e-23	1.53414e-15	2.83283e-18	5.70466e-19	5.67803e-30
ABCDEK	4.12579e-09	8.52205e-11	1.62568e-12	2.46774e-15	1.53852e-20	6.95637e-10	1.68312e-07	6.18052e-09	1.67773e-08	4.50074e-15	1.50507e-17	1.4282e-07	8.02862e-20	1.70408e-09	1.93514e-11	1.87601e-11	3.27311e-22
ABCDEKL	7.08175e-11	1.79535e-13	1.80924e-15	7.52638e-19	2.06108e-25	1.06087e-11	5.32886e-09	1.27029e-09	1.20104e-10	1.89123e-18	1.27836e-21	3.64642e-09	1.65383e-23	5.15777e-11	1.73803e-12	3.09176e-12	2.65293e-23
ABCDEKLM	2.05751e-14	2.20521e-16	1.32123e-18	2.44544e-22	3.73823e-30	3.26592e-15	3.20869e-12	8.82527e-13	3.72721e-14	7.87693e-22	1.37641e-25	1.19451e-12	4.21941e-27	1.18928e-14	2.53336e-16	1.91306e-16	8.97671e-28
ABCDEKM	1.7941e-12	7.41122e-14	8.47668e-16	5.64302e-19	2.07381e-25	1.58135e-13	9.175e-11	3.46237e-12	4.25505e-12	1.55469e-18	1.13497e-21	3.92758e-11	1.6508e-23	3.67096e-13	2.90012e-15	1.55975e-15	1.34435e-26
ABCDEL	2.07233e-08	4.45387e-12	3.11626e-14	3.11669e-15	1.53821e-20	2.00691e-09	1.94767e-07	6.38567e-09	1.49715e-08	5.62468e-15	1.68033e-17	9.08528e-08	8.42212e-20	1.09273e-09	1.07829e-11	9.80669e-12	2.05844e-22
ABCDELM	4.74104e-12	4.22537e-15	1.99303e-17	8.10795e-19	2.0816e-25	5.34733e-13	1.06257e-10	3.54391e-12	3.64485e-12	1.95432e-18	1.28188e-21	2.55489e-11	1.75466e-23	2.37477e-13	1.64716e-15	8.5195e-16	8.78904e-27
ABCDEM	2.09095e-10	1.83484e-12	1.54039e-14	2.53583e-15	1.55697e-20	2.75507e-11	2.5639e-09	7.88518e-12	3.93143e-10	4.67475e-15	1.51323e-17	7.67827e-10	8.48459e-20	6.47348e-12	1.60722e-14	5.0302e-15	1.14559e-25
ABCDF	5.92017e-07	2.11632e-09	3.02255e-11	1.21452e-11	1.2037e-15	1.58149e-07	5.2387e-06	8.0512e-09	4.06874e-06	1.43203e-11	2.15562e-13	8.26568e-06	3.92582e-16	1.01164e-07	1.14271e-09	1.42017e-11	7.15878e-21
ABCDFG	3.4705e-09	1.00234e-10	2.36326e-12	3.85443e-13	1.69038e-20	5.55277e-10	1.19293e-07	6.53247e-10	1.85556e-08	4.91048e-15	1.55738e-17	1.71469e-07	7.42695e-20	1.99424e-09	4.58568e-11	4.98514e-13	1.35151e-25
ABCDFGH	1.50685e-12	8.94204e-14	1.35632e-15	8.07483e-17	2.25888e-25	1.30824e-13	7.0499e-11	6.05653e-13	4.81377e-12	1.59993e-18	1.16396e-21	4.93334e-11	1.51733e-23	4.52525e-13	6.61703e-15	6.86098e-17	3.89771e-30
ABCDFGHI	2.76433e-15	1.14087e-16	1.03038e-18	2.15294e-20	4.02052e-30	1.75677e-16	3.51966e-13	6.41429e-16	3.65262e-14	6.42118e-22	1.21857e-25	1.45233e-12	3.58947e-27	1.4026e-14	5.78407e-16	1.08815e-17	1.75477e-31
ABCDFGHJ	9.20775e-16	1.13576e-16	9.91171e-19	2.13319e-20	3.999e-30	3.81979e-17	4.92625e-14	6.40671e-16	1.58055e-15	6.42836e-22	1.20622e-25	1.69515e-14	3.7436e-27	1.10005e-16	9.57807e-19	7.69711e-21	1.46599e-34
ABCDFGHK	1.53857e-14	4.10419e-15	7.96914e-17	1.94485e-20	4.00236e-30	8.07454e-16	2.44634e-12	3.69754e-13	5.58397e-14	6.30405e-22	1.22175e-25	2.52293e-12	3.43001e-27	2.49729e-14	1.09482e-15	2.09342e-17	2.99283e-31
ABCDFGHL	1.99251e-14	2.72613e-16	2.14327e-18	3.10707e-20	3.99656e-30	2.99929e-15	2.90705e-12	3.86604e-13	4.58744e-14	7.81231e-22	1.37681e-25	1.67663e-12	3.66343e-27	1.6439e-14	6.2881e-16	1.17145e-17	2.06898e-31
ABCDFGHM	9.11441e-16	1.09939e-16	9.48922e-19	2.10656e-20	4.01129e-30	3.80649e-17	4.82246e-14	6.48332e-16	1.57028e-15	6.44546e-22	1.21391e-25	1.67432e-14	3.66867e-27	1.09717e-16	9.43411e-19	7.57644e-21	1.4596e-34
ABCDFGI	4.99709e-12	9.28907e-14	1.37941e-15	8.15697e-17	2.26539e-25	6.04275e-13	5.15617e-10	6.23564e-13	1.08774e-10	1.64834e-18	1.16819e-21	4.41184e-09	1.44214e-23	5.89278e-11	4.36804e-12	1.20934e-13	5.20353e-27
ABCDFGIJ	3.00087e-15	1.17919e-16	1.00855e-18	2.15367e-20	4.0055e-30	1.77835e-16	3.62899e-13	6.53251e-16	3.61345e-14	6.597e-22	1.20911e-25	1.42637e-12	3.5436e-27	1.3763e-14	5.63678e-16	1.07141e-17	1.75212e-31
ABCDFGIK	4.89674e-14	4.24908e-15	8.08476e-17	1.96083e-20	4.00416e-30	3.81951e-15	1.91033e-11	3.72937e-13	1.12378e-12	6.46466e-22	1.22281e-25	1.91253e-10	3.23558e-27	2.90611e-12	7.03457e-13	3.92797e-14	4.27961e-28
ABCDFGIL	6.45505e-14	2.83524e-16	2.1867e-18	3.14299e-20	4.00763e-30	1.40141e-14	2.23412e-11	3.85927e-13	7.33006e-13	8.03042e-22	1.38164e-25	8.37228e-11	3.46549e-27	1.26688e-12	1.80031e-13	7.63146e-15	2.20789e-28
ABCDFGIM	2.96432e-15	1.13853e-16	9.63154e-19	2.12328e-20	4.01316e-30	1.76879e-16	3.55343e-13	6.59417e-16	3.59376e-14	6.60471e-22	1.21503e-25	1.4166e-12	3.46718e-27	1.37931e-14	5.60734e-16	1.07266e-17	1.76432e-31
ABCDFGJ	1.60337e-12	9.3485e-14	1.33678e-15	8.14488e-17	2.25888e-25	1.32264e-13	7.29504e-11	6.31262e-13	4.76809e-12	1.66369e-18	1.16144e-21	4.8532e-11	1.50581e-23	4.44915e-13	6.45488e-15	6.76261e-17	3.87676e-30
ABCDFGJK	1.66835e-14	4.27003e-15	7.8681e-17	1.95845e-20	3.99402e-30	8.15771e-16	2.50933e-12	3.74704e-13	5.53373e-14	6.52818e-22	1.21596e-25	2.4876e-12	3.40287e-27	2.46183e-14	1.07798e-15	2.10701e-17	3.00773e-31
ABCDFGJL	2.08983e-14	2.85521e-16	2.13415e-18	3.1514e-20	4.00678e-30	3.01193e-15	2.9555e-12	3.83903e-13	4.56276e-14	8.14684e-22	1.37863e-25	1.65259e-12	3.6578e-27	1.61791e-14	6.08507e-16	1.13568e-17	2.02209e-31
ABCDFGJM	9.99124e-16	1.15462e-16	9.48219e-19	2.14212e-20	4.02699e-30	3.8785e-17	5.01103e-14	6.73539e-16	1.57059e-15	6.74001e-22	1.21781e-25	1.66358e-14	3.67461e-27	1.09001e-16	9.25352e-19	7.51481e-21	1.45594e-34
ABCDFGK	2.74651e-11	3.55479e-12	1.18797e-13	7.61364e-17	2.24551e-25	2.86002e-12	4.06339e-09	5.00622e-10	1.70221e-10	1.61867e-18	1.16653e-21	7.7493e-09	1.37578e-23	1.05698e-10	8.46543e-12	2.4696e-13	9.30551e-27
ABCDFGKL	3.03907e-13	1.02039e-14	1.68612e-16	2.78988e-20	4.01081e-30	5.5666e-14	1.31995e-10	1.4213e-10	1.37388e-12	7.98874e-22	1.39691e-25	2.11349e-10	3.34256e-27	3.28202e-12	7.36786e-13	4.09692e-14	5.08155e-28
ABCDFGKM	1.65135e-14	4.15502e-15	7.56395e-17	1.93621e-20	4.011e-30	8.13826e-16	2.46252e-12	3.77144e-13	5.51115e-14	6.55767e-22	1.22556e-25	2.46799e-12	3.33687e-27	2.46239e-14	1.06122e-15	2.05899e-17	2.98787e-31
ABCDFGL	6.98846e-11	2.19466e-13	2.74724e-15	1.05186e-16	2.24519e-25	9.64289e-12	4.72755e-09	5.18033e-10	1.47468e-10	2.00593e-18	1.30643e-21	5.04897e-09	1.45989e-23	6.91179e-11	4.72342e-12	1.29327e-13	6.07555e-27
ABCDFGLM	2.06652e-14	2.77057e-16	2.04782e-18	3.12045e-20	4.0239e-30	3.00278e-15	2.90064e-12	3.86262e-13	4.54885e-14	8.18662e-22	1.38998e-25	1.64248e-12	3.58556e-27	1.62266e-14	6.03331e-16	1.12933e-17	2.02017e-31
ABCDFGM	1.58749e-12	9.0431e-14	1.27557e-15	8.03329e-17	2.2633e-25	1.31498e-13	7.13935e-11	6.41719e-13	4.73495e-12	1.6671e-18	1.16737e-21	4.78513e-11	1.46987e-23	4.42778e-13	6.33144e-15	6.63251e-17	3.85385e-30
ABCDFH	2.32805e-10	1.79553e-12	1.65518e-14	2.58107e-15	1.53293e-20	3.44644e-11	3.37782e-09	7.47696e-12	9.52462e-10	4.50434e-15	1.51056e-17	2.41921e-09	7.3702e-20	2.32615e-11	1.81007e-13	1.90279e-15	1.68144e-25
ABCDFHI	3.51289e-13	1.76172e-15	1.07681e-17	6.26871e-19	2.06406e-25	3.93334e-14	1.54333e-11	6.0017e-15	6.34483e-12	1.53619e-18	1.13832e-21	7.10828e-11	1.45399e-23	7.47089e-13	1.62692e-14	2.83918e-16	7.00975e-27
ABCDFHIJ	2.08569e-16	2.34456e-18	8.49598e-21	1.8689e-22	3.68273e-30	1.1692e-17	1.16643e-14	5.944e-18	2.08231e-15	6.22851e-22	1.18796e-25	2.39107e-14	3.61768e-27	1.79087e-16	2.18561e-18	2.41844e-20	2.44474e-31
ABCDFHIK	3.44765e-15	8.8167e-17	6.63539e-19	1.68986e-22	3.69414e-30	2.58406e-16	6.0268e-13	2.70948e-15	6.90731e-14	6.12857e-22	1.20699e-25	3.3648e-12	3.3214e-27	3.86378e-14	2.43395e-15	6.52215e-17	5.75638e-28
ABCDFHIL	4.91582e-15	5.62438e-18	1.83177e-20	2.78832e-22	3.6896e-30	9.51822e-16	7.09234e-13	2.82313e-15	4.16439e-14	7.61396e-22	1.36228e-25	1.43878e-12	3.5464e-27	1.63268e-14	6.70366e-16	1.65849e-17	3.07861e-28
ABCDFHIM	2.06304e-16	2.24755e-18	8.04422e-21	1.82309e-22	3.69414e-30	1.15991e-17	1.13432e-14	5.96315e-18	2.06835e-15	6.24436e-22	1.19557e-25	2.3602e-14	3.54335e-27	1.7877e-16	2.15868e-18	2.40273e-20	2.46371e-31
ABCDFHJ	1.09301e-13	1.74607e-15	1.02482e-17	6.16195e-19	2.05406e-25	8.58788e-15	2.2374e-12	5.95805e-15	2.53255e-13	1.54143e-18	1.12817e-21	7.22302e-13	1.50936e-23	5.38044e-15	2.60228e-17	2.01886e-19	5.25949e-30
ABCDFHJK	1.13632e-15	8.7498e-17	6.35952e-19	1.66366e-22	3.67982e-30	5.55914e-17	8.01546e-14	2.68659e-15	3.15947e-15	6.16001e-22	1.19714e-25	4.06123e-14	3.47512e-27	3.13468e-16	4.04535e-18	4.54451e-20	4.10648e-31
ABCDFHJL	1.54219e-15	5.58682e-18	1.75978e-20	2.75508e-22	3.68389e-30	2.06177e-16	9.48304e-14	2.77595e-15	2.56332e-15	7.68856e-22	1.35582e-25	2.69344e-14	3.72391e-27	2.07019e-16	2.3432e-18	2.5848e-20	2.81842e-31
ABCDFHJM	6.75042e-17	2.24852e-18	7.79586e-21	1.8135e-22	3.70199e-30	2.56404e-18	1.61147e-15	6.00473e-18	8.52191e-17	6.34273e-22	1.19527e-25	2.59104e-16	3.73638e-27	1.37259e-18	3.85202e-21	2.04648e-23	2.0475e-34
ABCDFHK	1.93999e-12	7.02911e-14	8.81664e-16	5.69991e-19	2.05314e-25	1.94546e-13	1.21332e-10	3.44413e-12	9.84027e-12	1.50719e-18	1.14091e-21	1.2146e-10	1.38706e-23	1.31484e-12	3.04545e-14	5.48736e-16	1.22193e-26
ABCDFHKL	2.22415e-14	2.08755e-16	1.35383e-18	2.43068e-22	3.70029e-30	3.97289e-15	4.21562e-12	8.98974e-13	8.17346e-14	7.5695e-22	1.3802e-25	3.60237e-12	3.42152e-27	4.27554e-14	2.53312e-15	6.888e-17	6.8239e-28
ABCDFHKM	1.12848e-15	8.4654e-17	6.05878e-19	1.62693e-22	3.69988e-30	5.53702e-17	7.8171e-14	2.68817e-15	3.14318e-15	6.19626e-22	1.20843e-25	4.00225e-14	3.41118e-27	3.12227e-16	3.95669e-18	4.4325e-20	4.08382e-31
ABCDFHL	5.29212e-12	4.08999e-15	2.08912e-17	8.10632e-19	2.04556e-25	6.60365e-13	1.41896e-10	3.58445e-12	8.36586e-12	1.86667e-18	1.27416e-21	7.88812e-11	1.4663e-23	8.60037e-13	1.74384e-14	3.05017e-16	8.17637e-27
ABCDFHLM	1.52675e-15	5.38095e-18	1.6735e-20	2.69841e-22	3.70406e-30	2.05202e-16	9.25042e-14	2.77629e-15	2.55224e-15	7.73674e-22	1.36907e-25	2.6592e-14	3.65401e-27	2.06757e-16	2.30656e-18	2.55202e-20	2.81798e-31
ABCDFHM	1.08182e-13	1.6768e-15	9.68118e-18	6.00511e-19	2.06198e-25	8.50959e-15	2.17313e-12	6.01204e-15	2.51055e-13	1.54719e-18	1.1365e-21	7.06327e-13	1.47517e-23	5.32791e-15	2.53622e-17	1.97826e-19	5.23355e-30
ABCDFI	7.98019e-10	1.86793e-12	1.69461e-14	2.63076e-15	1.53173e-20	1.58294e-10	2.36269e-08	7.68624e-12	2.47167e-08	4.64614e-15	1.50946e-17	2.55291e-07	7.02761e-20	3.42257e-09	1.27423e-10	3.33592e-12	2.54237e-22
ABCDFIJ	3.73675e-13	1.8227e-15	1.04937e-17	6.27522e-19	2.05627e-25	3.98345e-14	1.60738e-11	6.08731e-15	6.25639e-12	1.5844e-18	1.12977e-21	6.95621e-11	1.43302e-23	7.31447e-13	1.57885e-14	2.79424e-16	6.99488e-27
ABCDFIJK	3.73403e-15	9.09137e-17	6.49219e-19	1.69028e-22	3.6774e-30	2.61357e-16	6.20346e-13	2.71649e-15	6.81802e-14	6.30508e-22	1.19646e-25	3.30465e-12	3.2772e-27	3.79413e-14	2.38178e-15	6.54733e-17	5.82548e-28
ABCDFIJL	5.13794e-15	5.83921e-18	1.80728e-20	2.8089e-22	3.69005e-30	9.56171e-16	7.22108e-13	2.78328e-15	4.12938e-14	7.88829e-22	1.35861e-25	1.41366e-12	3.52172e-27	1.60208e-14	6.4897e-16	1.62242e-17	3.0259e-28
ABCDFIJM	2.26354e-16	2.34007e-18	7.96476e-21	1.84191e-22	3.69963e-30	1.18388e-17	1.18514e-14	6.0974e-18	2.06102e-15	6.48724e-22	1.19465e-25	2.33753e-14	3.52996e-27	1.77005e-16	2.10872e-18	2.38494e-20	2.46783e-31
ABCDFIK	6.4734e-12	7.29614e-14	8.99587e-16	5.79691e-19	2.05149e-25	9.05841e-13	9.57324e-10	3.48143e-12	2.10303e-10	1.54791e-18	1.13993e-21	1.04474e-08	1.3129e-23	1.66596e-10	2.04453e-11	1.02076e-12	2.003e-23
ABCDFIKL	7.25606e-14	2.17286e-16	1.38586e-18	2.47466e-22	3.7021e-30	1.85498e-14	3.27785e-11	9.01171e-13	1.20517e-12	7.76086e-22	1.38091e-25	1.65113e-10	3.22432e-27	3.00538e-12	6.74001e-13	5.0376e-14	8.97026e-25
ABCDFIKM	3.70024e-15	8.77384e-17	6.17075e-19	1.65038e-22	3.69315e-30	2.59774e-16	6.05242e-13	2.71211e-15	6.78555e-14	6.33287e-22	1.20595e-25	3.27575e-12	3.2118e-27	3.79742e-14	2.34954e-15	6.45775e-17	5.8713e-28
ABCDFIL	1.77808e-11	4.27774e-15	2.14622e-17	8.27531e-19	2.05152e-25	3.03865e-12	1.1086e-09	3.5937e-12	1.30528e-10	1.9231e-18	1.27833e-21	4.23925e-09	1.39242e-23	6.80561e-11	4.98256e-12	1.89975e-13	9.32609e-24
ABCDFILM	5.07936e-15	5.60989e-18	1.71455e-20	2.74647e-22	3.70594e-30	9.49874e-16	7.04696e-13	2.77767e-15	4.10934e-14	7.92597e-22	1.36984e-25	1.39998e-12	3.45013e-27	1.60414e-14	6.41141e-16	1.61228e-17	3.05168e-28
ABCDFIM	3.68734e-13	1.74467e-15	9.88642e-18	6.10484e-19	2.06037e-25	3.93637e-14	1.56046e-11	6.12174e-15	6.21408e-12	1.58743e-18	1.1356e-21	6.85769e-11	1.39782e-23	7.29185e-13	1.55545e-14	2.78082e-16	7.05008e-27
ABCDFJ	2.44782e-10	1.87188e-12	1.62706e-14	2.6102e-15	1.5333e-20	3.49285e-11	3.52789e-09	7.79539e-12	9.40544e-10	4.72006e-15	1.50782e-17	2.37471e-09	7.31419e-20	2.28284e-11	1.7579e-13	1.8751e-15	1.67202e-25
ABCDFJK	2.0576e-12	7.31303e-14	8.68678e-16	5.75144e-19	2.05009e-25	1.96484e-13	1.25192e-10	3.48601e-12	9.72078e-12	1.57019e-18	1.13643e-21	1.19548e-10	1.37582e-23	1.29427e-12	2.98912e-14	5.52221e-16	1.23023e-26
ABCDFJKL	2.32918e-14	2.18093e-16	1.34673e-18	2.46593e-22	3.70693e-30	3.99013e-15	4.29207e-12	8.96342e-13	8.1179e-14	7.90513e-22	1.38074e-25	3.55456e-12	3.4146e-27	4.21363e-14	2.46524e-15	6.81116e-17	6.72438e-28
ABCDFJKM	1.23389e-15	8.86856e-17	6.04858e-19	1.65487e-22	3.71156e-30	5.63811e-17	8.1162e-14	2.74904e-15	3.13789e-15	6.48867e-22	1.21119e-25	3.97799e-14	3.4151e-27	3.1053e-16	3.90069e-18	4.46447e-20	4.11427e-31
ABCDFJL	5.47083e-12	4.29678e-15	2.07832e-17	8.24775e-19	2.05776e-25	6.64301e-13	1.45002e-10	3.57011e-12	8.31473e-12	1.96143e-18	1.28067e-21	7.77126e-11	1.46596e-23	8.45029e-13	1.68081e-14	2.95985e-16	7.97495e-27
ABCDFJLM	1.60925e-15	5.67775e-18	1.68564e-20	2.76736e-22	3.73318e-30	2.07535e-16	9.51694e-14	2.79285e-15	2.5585e-15	8.15889e-22	1.3807e-25	2.64112e-14	3.68188e-27	2.05208e-16	2.23748e-18	2.49722e-20	2.76364e-31
ABCDFJM	1.16332e-13	1.76789e-15	9.67292e-18	6.12877e-19	2.0785e-25	8.68209e-15	2.28152e-12	6.27482e-15	2.51125e-13	1.63137e-18	1.14531e-21	7.02952e-13	1.48061e-23	5.29547e-15	2.48133e-17	1.96329e-19	5.22076e-30
ABCDFK	4.66571e-09	8.08309e-11	1.57727e-12	2.45281e-15	1.52968e-20	8.61159e-10	2.2401e-07	6.24165e-09	3.95467e-08	4.58255e-15	1.52045e-17	4.45891e-07	6.72325e-20	6.15514e-09	2.4661e-10	6.84181e-12	4.67025e-22
ABCDFKL	7.95309e-11	1.70916e-13	1.75453e-15	7.43415e-19	2.05718e-25	1.28897e-11	6.98198e-09	1.28835e-09	2.6799e-10	1.9188e-18	1.29573e-21	1.1063e-08	1.3442e-23	1.83598e-10	2.10409e-11	1.06259e-12	2.35458e-23
ABCDFKLM	2.30601e-14	2.11489e-16	1.28548e-18	2.41755e-22	3.73166e-30	3.97386e-15	4.19766e-12	8.94207e-13	8.09721e-14	7.96952e-22	1.39639e-25	3.52532e-12	3.35224e-27	4.2202e-14	2.42514e-15	6.67432e-17	6.71068e-28
ABCDFKM	2.04371e-12	7.08135e-14	8.24648e-16	5.61102e-19	2.06187e-25	1.9537e-13	1.22071e-10	3.49342e-12	9.68071e-12	1.57969e-18	1.14744e-21	1.17764e-10	1.34553e-23	1.28767e-12	2.91256e-14	5.36463e-16	1.22036e-26
ABCDFL	2.35815e-08	4.34549e-12	3.07529e-14	3.09644e-15	1.52937e-20	2.48054e-09	2.58673e-07	6.44951e-09	3.5207e-08	5.69299e-15	1.69463e-17	2.83377e-07	7.05786e-20	3.95763e-09	1.36443e-10	3.57408e-12	2.93098e-22
ABCDFLM	5.41841e-12	4.13896e-15	1.96778e-17	8.05843e-19	2.06963e-25	6.60707e-13	1.41415e-10	3.57603e-12	8.28544e-12	1.97412e-18	1.29352e-21	7.66899e-11	1.43288e-23	8.43023e-13	1.65029e-14	2.92704e-16	7.97019e-27
ABCDFM	2.41881e-10	1.79997e-12	1.52853e-14	2.53809e-15	1.54208e-20	3.45487e-11	3.4208e-09	7.93124e-12	9.3365e-10	4.73981e-15	1.52206e-17	2.31967e-09	7.11668e-20	2.25701e-11	1.70617e-13	1.83366e-15	1.66064e-25
ABCDG	5.43143e-07	2.12892e-09	3.02107e-11	1.21516e-11	1.19177e-15	1.30753e-07	4.2884e-06	7.80518e-09	1.69057e-06	1.37257e-11	2.1008e-13	2.74402e-06	4.32224e-16	3.00081e-08	9.18476e-11	3.6458e-11	2.60423e-21
ABCDGH	2.0937e-10	1.80235e-12	1.65121e-14	2.59311e-15	1.51186e-20	2.83094e-11	2.66771e-09	7.26194e-12	4.14206e-10	4.30486e-15	1.46388e-17	8.57209e-10	8.3889e-20	7.30749e-12	1.95303e-14	5.33299e-15	1.25293e-25
ABCDGHI	3.22384e-13	1.7637e-15	1.07022e-17	6.27826e-19	2.03558e-25	3.38547e-14	1.32646e-11	5.84449e-15	2.84821e-12	1.47127e-18	1.10176e-21	2.49955e-11	1.71309e-23	2.29409e-13	1.7894e-15	8.47223e-16	8.10492e-27
ABCDGHIJ	1.89817e-16	2.34558e-18	8.42816e-21	1.86006e-22	3.65374e-30	9.95545e-18	9.84048e-15	5.82066e-18	9.43514e-16	6.01921e-22	1.15606e-25	8.57482e-15	4.38539e-27	5.40783e-17	2.8377e-19	7.08401e-20	3.35597e-31
ABCDGHIK	3.10579e-15	8.82458e-17	6.59325e-19	1.69188e-22	3.65596e-30	2.1763e-16	5.01641e-13	2.66014e-15	3.16876e-14	5.90209e-22	1.1712e-25	1.16846e-12	4.0546e-27	1.15615e-14	2.78454e-16	1.92326e-16	7.91206e-28
ABCDGHIL	4.35861e-15	5.66941e-18	1.82925e-20	2.78092e-22	3.66055e-30	7.90889e-16	5.80848e-13	2.77985e-15	1.92242e-14	7.40816e-22	1.32967e-25	5.10363e-13	4.32952e-27	4.72522e-15	7.33772e-17	4.89073e-17	4.18539e-28
ABCDGHIM	1.87596e-16	2.24693e-18	7.97509e-21	1.81493e-22	3.6651e-30	9.87564e-18	9.57751e-15	5.83918e-18	9.34202e-16	6.03446e-22	1.16349e-25	8.43181e-15	4.29157e-27	5.3714e-17	2.7604e-19	7.03594e-20	3.38152e-31
ABCDGHJ	9.70497e-14	1.74674e-15	1.01696e-17	6.1382e-19	2.03361e-25	7.00579e-15	1.7297e-12	5.81004e-15	1.13445e-13	1.48308e-18	1.09692e-21	2.62811e-13	1.77278e-23	1.68831e-15	3.31492e-18	5.99116e-19	6.10694e-30
ABCDGHJK	9.93583e-16	8.74757e-17	6.31022e-19	1.65668e-22	3.65088e-30	4.45509e-17	6.11308e-14	2.6335e-15	1.40413e-15	5.95456e-22	1.1652e-25	1.42837e-14	4.21608e-27	9.38077e-17	5.35514e-19	1.33014e-19	5.6626e-31
ABCDGHJL	1.32261e-15	5.62015e-18	1.75393e-20	2.733e-22	3.66403e-30	1.62992e-16	7.1098e-14	2.72887e-15	1.13169e-15	7.50892e-22	1.32744e-25	9.33798e-15	4.51839e-27	6.03655e-17	3.07251e-19	7.57998e-20	3.83475e-31
ABCDGHJM	5.9496e-17	2.24344e-18	7.71364e-21	1.79547e-22	3.68209e-30	2.07112e-18	1.23213e-15	5.87591e-18	3.83223e-17	6.15257e-22	1.16676e-25	9.48184e-17	4.50035e-27	4.19177e-19	5.50386e-22	5.96147e-23	2.81961e-34
ABCDGHK	1.68984e-12	7.02216e-14	8.75989e-16	5.71418e-19	2.02484e-25	1.56423e-13	9.25538e-11	3.36354e-12	4.31184e-12	1.44394e-18	1.10445e-21	4.16567e-11	1.63399e-23	3.96903e-13	3.41457e-15	1.63531e-15	1.42184e-26
ABCDGHKL	1.91135e-14	2.10274e-16	1.35237e-18	2.42492e-22	3.67121e-30	3.15084e-15	3.17484e-12	8.86094e-13	3.67101e-14	7.36622e-22	1.34738e-25	1.21613e-12	4.18072e-27	1.23912e-14	2.92174e-16	2.03335e-16	9.27736e-28
ABCDGHKM	9.84968e-16	8.45661e-17	6.00825e-19	1.62054e-22	3.67084e-30	4.43444e-17	5.96147e-14	2.63492e-15	1.39226e-15	5.98958e-22	1.17621e-25	1.40199e-14	4.13475e-27	9.29803e-17	5.16609e-19	1.29665e-19	5.63104e-31
ABCDGHL	4.52134e-12	4.12306e-15	2.0856e-17	8.08903e-19	2.02521e-25	5.2307e-13	1.06249e-10	3.51681e-12	3.65725e-12	1.80851e-18	1.2421e-21	2.67653e-11	1.73047e-23	2.54482e-13	1.93801e-15	9.10881e-16	9.36758e-27
ABCDGHLM	1.30811e-15	5.40904e-18	1.6668e-20	2.67721e-22	3.68414e-30	1.62114e-16	6.93401e-14	2.72907e-15	1.12297e-15	7.55594e-22	1.34045e-25	9.1816e-15	4.4295e-27	5.9987e-17	2.98089e-19	7.48046e-20	3.83374e-31
ABCDGHM	9.60148e-14	1.67525e-15	9.60211e-18	5.98403e-19	2.04149e-25	6.93968e-15	1.68091e-12	5.86269e-15	1.11937e-13	1.48862e-18	1.10505e-21	2.55837e-13	1.73088e-23	1.66201e-15	3.19056e-18	5.86649e-19	6.07781e-30
ABCDGI	7.41534e-10	1.87219e-12	1.68626e-14	2.62544e-15	1.51649e-20	1.37254e-10	2.08378e-08	7.47987e-12	1.06607e-08	4.46112e-15	1.46938e-17	8.50788e-08	8.06418e-20	1.00801e-09	1.02845e-11	9.34597e-12	1.88477e-22
ABCDGIJ	3.43173e-13	1.82164e-15	1.03962e-17	6.21578e-19	2.0437e-25	3.4253e-14	1.37633e-11	5.94378e-15	2.80273e-12	1.53153e-18	1.10351e-21	2.41275e-11	1.70021e-23	2.20696e-13	1.63639e-15	8.27448e-16	8.10016e-27
ABCDGIJK	3.36962e-15	9.07843e-17	6.43272e-19	1.67372e-22	3.65754e-30	2.20009e-16	5.1481e-13	2.65864e-15	3.1183e-14	6.11767e-22	1.16813e-25	1.13309e-12	4.02236e-27	1.11728e-14	2.55528e-16	1.90825e-16	8.01848e-28
ABCDGIJL	4.55773e-15	5.86208e-18	1.7979e-20	2.7712e-22	3.67926e-30	7.9429e-16	5.90121e-13	2.73195e-15	1.90126e-14	7.7326e-22	1.33426e-25	4.95039e-13	4.32267e-27	4.56852e-15	6.693e-17	4.74036e-17	4.12114e-28
ABCDGIJM	2.06018e-16	2.3301e-18	7.86569e-21	1.81351e-22	3.68885e-30	1.00715e-17	9.9678e-15	5.96239e-18	9.27974e-16	6.3163e-22	1.16976e-25	8.23129e-15	4.29831e-27	5.22963e-17	2.57051e-19	6.92134e-20	3.39264e-31
ABCDGIK	5.84403e-12	7.28876e-14	8.92861e-16	5.7773e-19	2.03107e-25	7.67463e-13	8.02208e-10	3.39998e-12	9.30038e-11	1.48987e-18	1.10856e-21	3.46396e-09	1.56293e-23	4.85041e-11	1.69597e-12	3.03695e-12	2.3236e-23
ABCDGIKL	6.43172e-14	2.18588e-16	1.38236e-18	2.45486e-22	3.68214e-30	1.53977e-14	2.6611e-11	8.86289e-13	5.90312e-13	7.58054e-22	1.35223e-25	5.76365e-11	3.98858e-27	9.04537e-13	5.50165e-14	1.48015e-13	1.22077e-24
ABCDGIKM	3.33427e-15	8.75393e-17	6.11029e-19	1.63449e-22	3.67325e-30	2.18616e-16	5.02514e-13	2.65408e-15	3.09475e-14	6.14458e-22	1.17743e-25	1.11836e-12	3.93845e-27	1.11225e-14	2.46048e-16	1.8814e-16	8.08047e-28
ABCDGIL	1.57669e-11	4.30771e-15	2.13924e-17	8.21118e-19	2.03899e-25	2.53753e-12	9.12788e-10	3.52608e-12	6.00985e-11	1.87181e-18	1.25188e-21	1.46402e-09	1.66077e-23	2.03303e-11	3.97339e-13	5.65738e-13	1.06968e-23
ABCDGILM	4.5026e-15	5.62721e-18	1.70438e-20	2.70974e-22	3.69515e-30	7.88824e-16	5.76066e-13	2.72616e-15	1.88709e-14	7.76948e-22	1.34533e-25	4.88527e-13	4.23084e-27	4.55514e-15	6.45665e-17	4.70894e-17	4.15572e-28
ABCDGIM	3.3849e-13	1.7412e-15	9.78896e-18	6.04831e-19	2.04781e-25	3.38463e-14	1.3375e-11	5.97712e-15	2.77137e-12	1.53445e-18	1.10922e-21	2.36612e-11	1.65671e-23	2.18504e-13	1.576e-15	8.22963e-16	8.16397e-27
ABCDGJ	2.19936e-10	1.87385e-12	1.615e-14	2.58806e-15	1.5239e-20	2.86263e-11	2.77175e-09	7.60063e-12	4.06958e-10	4.55272e-15	1.47432e-17	8.24888e-10	8.38363e-20	7.01328e-12	1.79185e-14	5.23266e-15	1.24749e-25
ABCDGJK	1.79565e-12	7.3059e-14	8.61286e-16	5.69914e-19	2.03756e-25	1.57859e-13	9.52519e-11	3.40404e-12	4.24767e-12	1.51826e-18	1.11017e-21	4.04005e-11	1.63231e-23	3.83672e-13	3.14914e-15	1.63267e-15	1.43387e-26
ABCDGJKL	2.00364e-14	2.19102e-16	1.34122e-18	2.43229e-22	3.69612e-30	3.16232e-15	3.22503e-12	8.7937e-13	3.63103e-14	7.75047e-22	1.3562e-25	1.18351e-12	4.19476e-27	1.20218e-14	2.67376e-16	1.98672e-16	9.15845e-28
ABCDGJKM	1.07901e-15	8.83683e-17	5.97994e-19	1.62944e-22	3.70077e-30	4.5114e-17	6.16814e-14	2.6854e-15	1.38442e-15	6.31936e-22	1.18614e-25	1.37245e-14	4.16164e-27	9.09077e-17	4.84812e-19	1.2938e-19	5.68225e-31
ABCDGJL	4.67612e-12	4.3225e-15	2.06807e-17	8.13752e-19	2.05313e-25	5.26008e-13	1.08421e-10	3.50228e-12	3.62245e-12	1.91795e-18	1.25989e-21	2.59724e-11	1.74268e-23	2.45661e-13	1.766e-15	8.77215e-16	9.15846e-27
ABCDGJLM	1.37932e-15	5.68238e-18	1.67202e-20	2.71456e-22	3.73159e-30	1.63837e-16	7.11521e-14	2.73601e-15	1.12101e-15	8.02795e-22	1.36014e-25	8.98011e-15	4.4871e-27	5.85667e-17	2.76369e-19	7.25197e-20	3.76699e-31
ABCDGJM	1.03288e-13	1.76262e-15	9.56027e-18	6.03663e-19	2.07386e-25	7.06933e-15	1.75814e-12	6.13383e-15	1.11504e-13	1.58419e-18	1.12378e-21	2.50307e-13	1.75e-23	1.6203e-15	2.98263e-18	5.78888e-19	6.07649e-30
ABCDGK	4.06518e-09	8.08236e-11	1.5699e-12	2.44984e-15	1.51447e-20	6.89664e-10	1.71011e-07	6.08877e-09	1.65746e-08	4.40154e-15	1.48027e-17	1.44013e-07	7.7089e-20	1.76141e-09	2.01858e-11	1.91398e-11	3.49797e-22
ABCDGKL	6.77415e-11	1.72037e-13	1.75036e-15	7.37799e-19	2.04463e-25	1.01782e-11	5.22487e-09	1.26424e-09	1.1613e-10	1.86802e-18	1.26909e-21	3.55767e-09	1.6034e-23	5.17814e-11	1.76486e-12	3.16421e-12	2.70155e-23
ABCDGKLM	1.98082e-14	2.12283e-16	1.27933e-18	2.38471e-22	3.72084e-30	3.14712e-15	3.15281e-12	8.77164e-13	3.61114e-14	7.81359e-22	1.37161e-25	1.16832e-12	4.11412e-27	1.19753e-14	2.56982e-16	1.9457e-16	9.13891e-28
ABCDGKM	1.78081e-12	7.06382e-14	8.17198e-16	5.56128e-19	2.04931e-25	1.56823e-13	9.28652e-11	3.41099e-12	4.20998e-12	1.52744e-18	1.12094e-21	3.95748e-11	1.59472e-23	3.79016e-13	3.00674e-15	1.5849e-15	1.42278e-26
ABCDGL	2.01217e-08	4.38418e-12	3.0684e-14	3.07512e-15	1.52e-20	1.9543e-09	1.93625e-07	6.32056e-09	1.47314e-08	5.52996e-15	1.66089e-17	9.05683e-08	8.11524e-20	1.1193e-09	1.11579e-11	1.00164e-11	2.15527e-22
ABCDGLM	4.62798e-12	4.15767e-15	1.95676e-17	7.95147e-19	2.06501e-25	5.22622e-13	1.05709e-10	3.50777e-12	3.59242e-12	1.93036e-18	1.27256e-21	2.54825e-11	1.70156e-23	2.43335e-13	1.69688e-15	8.66944e-16	9.15488e-27
ABCDGM	2.17457e-10	1.79965e-12	1.51654e-14	2.5173e-15	1.53265e-20	2.83144e-11	2.69163e-09	7.73304e-12	4.01757e-10	4.57177e-15	1.48828e-17	8.00657e-10	8.14797e-20	6.87698e-12	1.70879e-14	5.11328e-15	1.24006e-25
ABCDH	2.86685e-08	5.02126e-11	1.82542e-13	5.89957e-14	1.07682e-15	6.84285e-09	1.02637e-07	7.16636e-11	6.98969e-08	1.25641e-11	2.04967e-13	3.25549e-08	4.24598e-16	3.17944e-10	4.85347e-13	1.08168e-13	3.66263e-21
ABCDHI	4.46226e-11	3.8397e-14	1.16118e-16	1.5312e-17	1.37663e-20	7.78726e-12	5.24608e-10	5.90438e-14	5.2976e-10	4.15943e-15	1.44011e-17	1.18164e-09	8.05496e-20	1.17417e-11	5.1531e-14	1.75509e-14	2.70567e-22
ABCDHIJ	2.20443e-14	3.51885e-17	7.82281e-20	4.17806e-21	1.86083e-25	2.05689e-15	3.86784e-13	4.50589e-17	1.43868e-13	1.44282e-18	1.08338e-21	3.53534e-13	1.71412e-23	2.6689e-15	7.78312e-18	1.52733e-18	1.16565e-26
ABCDHIJK	2.28954e-16	1.69355e-18	5.04053e-21	1.27031e-24	3.36588e-30	1.39528e-17	1.52044e-14	1.68933e-17	1.69852e-15	5.8504e-22	1.15916e-25	1.80311e-14	4.11179e-27	1.41514e-16	1.14117e-18	2.82354e-19	1.08337e-27
ABCDHIJL	3.28268e-16	1.13126e-19	1.44586e-22	2.1544e-24	3.37903e-30	5.06345e-17	1.75164e-14	1.74811e-17	9.99102e-16	7.39741e-22	1.32277e-25	7.79476e-15	4.40586e-27	5.85188e-17	3.19392e-19	8.33992e-20	5.76415e-28
ABCDHIJM	1.35534e-17	4.47531e-20	6.30843e-23	1.36921e-24	3.38722e-30	6.23446e-19	2.9956e-16	4.47402e-20	4.8729e-17	6.02394e-22	1.15715e-25	1.25782e-16	4.3774e-27	6.62678e-19	1.20445e-21	1.28453e-22	4.75513e-31
ABCDHIK	3.98508e-13	1.29206e-15	6.45169e-18	3.83604e-21	1.85945e-25	4.80035e-14	2.16569e-11	2.06171e-14	5.16266e-12	1.41056e-18	1.09584e-21	5.30891e-11	1.58428e-23	5.97676e-13	7.92732e-15	4.13613e-15	3.20367e-23
ABCDHIKL	4.73239e-15	4.05717e-18	1.07553e-20	1.89793e-24	3.39328e-30	1.00299e-15	7.79078e-13	5.02433e-15	3.07768e-14	7.28095e-22	1.34686e-25	9.3189e-13	4.08477e-27	1.1068e-14	2.62454e-16	1.99114e-16	1.63066e-24
ABCDHIKM	2.26589e-16	1.619e-18	4.74299e-21	1.22296e-24	3.38438e-30	1.3822e-17	1.47173e-14	1.67274e-17	1.68255e-15	5.88409e-22	1.17014e-25	1.76643e-14	4.02997e-27	1.40222e-16	1.10236e-18	2.755e-19	1.09257e-27
ABCDHIL	1.12457e-12	8.33218e-17	1.59605e-19	5.59518e-21	1.86016e-25	1.59709e-13	2.47996e-11	2.14763e-14	3.16991e-12	1.77154e-18	1.23423e-21	2.20767e-11	1.67719e-23	2.45455e-13	1.99621e-15	9.86797e-16	1.54289e-23
ABCDHILM	3.23566e-16	1.07892e-19	1.35805e-22	2.07652e-24	3.39768e-30	5.01286e-17	1.69607e-14	1.73003e-17	9.89225e-16	7.44286e-22	1.33577e-25	7.63183e-15	4.31642e-27	5.80341e-17	3.08951e-19	8.18868e-20	5.81683e-28
ABCDHIM	2.16312e-14	3.35036e-17	7.29037e-20	3.99987e-21	1.86809e-25	2.02221e-15	3.71884e-13	4.49245e-17	1.41902e-13	1.44799e-18	1.09144e-21	3.43626e-13	1.67231e-23	2.62868e-15	7.5133e-18	1.5017e-18	1.17583e-26
ABCDHJ	1.29203e-11	3.79641e-14	1.09047e-16	1.47285e-17	1.38073e-20	1.62747e-12	7.46233e-11	5.85546e-14	1.79153e-11	4.22119e-15	1.44053e-17	1.05648e-11	8.33198e-20	7.80228e-14	8.9108e-17	1.2509e-17	1.80253e-25
ABCDHJK	1.19328e-13	1.27256e-15	6.11227e-18	3.69969e-21	1.86177e-25	9.85696e-15	2.68535e-12	2.02305e-14	2.1313e-13	1.42911e-18	1.09394e-21	5.69921e-13	1.64561e-23	4.51394e-15	1.45274e-17	2.89159e-18	2.01215e-26
ABCDHJKL	1.4292e-15	4.00378e-18	1.02704e-20	1.84262e-24	3.40172e-30	2.07142e-16	9.65088e-14	4.90321e-15	1.89993e-15	7.4099e-22	1.34731e-25	1.80983e-14	4.27637e-27	1.48872e-16	1.18394e-18	2.97354e-19	1.23572e-27
ABCDHJKM	7.13634e-17	1.60928e-18	4.56858e-21	1.19537e-24	3.40536e-30	2.87288e-18	1.84546e-15	1.66536e-17	7.10139e-17	6.02356e-22	1.1758e-25	2.02072e-16	4.23919e-27	1.11792e-18	2.20382e-21	2.32615e-22	7.79733e-31
ABCDHJL	3.25742e-13	8.24025e-17	1.51439e-19	5.41861e-21	1.86944e-25	3.30117e-14	3.06894e-12	2.09419e-14	1.78394e-13	1.8047e-18	1.23816e-21	3.65359e-13	1.75029e-23	2.90401e-15	8.30836e-18	1.63133e-18	1.31623e-26
ABCDHJLM	9.66523e-17	1.07436e-19	1.31073e-22	2.03878e-24	3.42683e-30	1.04756e-17	2.13671e-15	1.71067e-17	5.66754e-17	7.65516e-22	1.34702e-25	1.32161e-16	4.55724e-27	7.26611e-19	1.28277e-21	1.35905e-22	5.27327e-31
ABCDHJM	6.43538e-15	3.34456e-17	6.98897e-20	3.90441e-21	1.88824e-25	4.23274e-16	5.07648e-14	4.5152e-17	5.15456e-15	1.48626e-18	1.10228e-21	3.38791e-15	1.75689e-23	1.88615e-17	1.44403e-20	1.28715e-21	8.81371e-30
ABCDHK	2.64576e-10	1.32778e-12	1.00899e-14	1.37184e-17	1.37959e-20	4.10716e-11	4.38397e-09	3.4154e-11	8.02523e-10	4.09829e-15	1.45608e-17	1.91918e-09	7.69709e-20	1.99858e-11	9.79832e-14	3.41604e-14	4.87075e-22
ABCDHKL	4.91386e-12	2.9776e-15	1.22999e-17	4.85695e-21	1.8719e-25	6.63921e-13	1.44519e-10	6.53711e-12	6.16482e-12	1.76624e-18	1.25583e-21	5.21424e-11	1.61908e-23	6.2161e-13	8.17271e-15	4.35719e-15	3.71831e-23
ABCDHKLM	1.41305e-15	3.84385e-18	9.70068e-21	1.7796e-24	3.4286e-30	2.05689e-16	9.36769e-14	4.84315e-15	1.88542e-15	7.48035e-22	1.3647e-25	1.77172e-14	4.19804e-27	1.47536e-16	1.14118e-18	2.88372e-19	1.23414e-27
ABCDHKM	1.18165e-13	1.2187e-15	5.73632e-18	3.549e-21	1.87605e-25	9.75381e-15	2.59581e-12	2.00946e-14	2.10586e-13	1.44012e-18	1.10705e-21	5.52674e-13	1.60961e-23	4.43371e-15	1.39023e-17	2.79099e-18	1.99911e-26
ABCDHL	1.35245e-09	8.94076e-14	2.04572e-16	1.75801e-17	1.37976e-20	1.17251e-10	4.99304e-09	3.56297e-11	6.9989e-10	5.14868e-15	1.62927e-17	1.20243e-09	8.0727e-20	1.27182e-11	5.52176e-14	1.88727e-14	3.09023e-22
ABCDHLM	3.21145e-13	7.89776e-17	1.4176e-19	5.20449e-21	1.88383e-25	3.26751e-14	2.96738e-12	2.07883e-14	1.76343e-13	1.81942e-18	1.25347e-21	3.54877e-13	1.71096e-23	2.86005e-15	7.99914e-18	1.59473e-18	1.3168e-26
ABCDHM	1.26505e-11	3.65103e-14	1.01092e-16	1.40412e-17	1.39127e-20	1.59867e-12	7.16537e-11	5.88904e-14	1.75885e-11	4.24503e-15	1.45739e-17	1.01186e-11	8.10491e-20	7.5953e-14	8.50525e-17	1.21618e-17	1.79355e-25
ABCDI	1.03295e-07	5.18414e-11	1.88374e-13	6.05696e-14	1.07624e-15	3.26456e-08	6.90705e-07	7.38025e-11	2.18554e-06	1.30619e-11	2.04856e-13	3.90977e-06	4.09144e-16	5.01446e-08	2.84827e-10	1.87779e-10	6.3496e-18
ABCDIJ	4.70423e-11	3.95054e-14	1.12292e-16	1.50845e-17	1.38254e-20	7.89199e-12	5.50537e-10	5.9927e-14	5.18106e-10	4.36411e-15	1.44284e-17	1.13142e-09	7.99548e-20	1.12221e-11	4.69819e-14	1.70789e-14	2.69944e-22
ABCDIJK	4.23589e-13	1.3282e-15	6.27371e-18	3.77875e-21	1.86419e-25	4.85229e-14	2.24085e-11	2.05155e-14	5.05932e-12	1.4711e-18	1.0956e-21	5.11622e-11	1.57153e-23	5.74602e-13	7.2611e-15	4.08662e-15	3.25368e-23
ABCDIJKL	4.94625e-15	4.18427e-18	1.05694e-20	1.88334e-24	3.40818e-30	1.00728e-15	7.92911e-13	4.93594e-15	3.03292e-14	7.61082e-22	1.3502e-25	9.0276e-13	4.07622e-27	1.06881e-14	2.39793e-16	1.94923e-16	1.6248e-24
ABCDIJKM	2.48598e-16	1.67468e-18	4.67755e-21	1.21699e-24	3.4039e-30	1.40855e-17	1.53021e-14	1.68439e-17	1.66546e-15	6.16763e-22	1.17532e-25	1.7218e-14	4.03431e-27	1.3644e-16	1.02948e-18	2.73388e-19	1.11027e-27
ABCDIJL	1.16199e-12	8.64506e-17	1.56474e-19	5.5578e-21	1.87886e-25	1.60686e-13	2.53626e-11	2.11075e-14	3.12424e-12	1.86345e-18	1.24516e-21	2.13e-11	1.67713e-23	2.35857e-13	1.8178e-15	9.5487e-16	1.51645e-23
ABCDIJLM	3.40767e-16	1.12332e-19	1.34965e-22	2.08338e-24	3.43338e-30	5.06946e-17	1.74473e-14	1.71848e-17	9.83627e-16	7.85637e-22	1.34997e-25	7.43709e-15	4.34901e-27	5.64383e-17	2.86455e-19	7.97204e-20	5.74904e-28
ABCDIJM	2.33296e-14	3.48987e-17	7.17717e-20	3.98649e-21	1.89074e-25	2.06457e-15	3.91849e-13	4.59795e-17	1.40699e-13	1.52841e-18	1.10403e-21	3.34355e-13	1.67891e-23	2.55023e-15	6.9907e-18	1.47436e-18	1.17978e-26
ABCDIK	9.40017e-10	1.38137e-12	1.03608e-14	1.40349e-17	1.37883e-20	2.00947e-10	3.71003e-08	3.45851e-11	1.97916e-08	4.23589e-15	1.45516e-17	1.85532e-07	7.36983e-20	2.69765e-09	5.25166e-11	6.2371e-11	9.36526e-19
ABCDIKL	1.7176e-11	3.11387e-15	1.26675e-17	4.97394e-21	1.8778e-25	3.20591e-12	1.22828e-09	6.58382e-12	9.51022e-11	1.82238e-18	1.26005e-21	2.65649e-09	1.54715e-23	4.57697e-11	1.51904e-12	2.91567e-12	5.44723e-20
ABCDIKLM	4.88422e-15	4.00712e-18	9.96038e-21	1.81593e-24	3.4311e-30	9.98588e-16	7.69915e-13	4.86504e-15	3.00947e-14	7.67194e-22	1.36559e-25	8.87168e-13	3.99513e-27	1.06232e-14	2.29657e-16	1.89456e-16	1.63984e-24
ABCDIKM	4.18159e-13	1.26788e-15	5.87296e-18	3.61872e-21	1.875e-25	4.78967e-14	2.16458e-11	2.03148e-14	5.01095e-12	1.47978e-18	1.10628e-21	5.00298e-11	1.53406e-23	5.67815e-13	6.94431e-15	3.9743e-15	3.28244e-23
ABCDIL	4.81139e-09	9.32153e-14	2.11389e-16	1.80551e-17	1.38409e-20	5.6771e-10	4.21011e-08	3.58111e-11	1.24076e-08	5.33667e-15	1.63482e-17	7.28514e-08	7.75337e-20	1.06834e-09	1.13395e-11	1.08644e-11	3.73794e-19
ABCDILM	1.14311e-12	8.25634e-17	1.46082e-19	5.32828e-21	1.8898e-25	1.58655e-13	2.4508e-11	2.08897e-14	3.09061e-12	1.87524e-18	1.25774e-21	2.07949e-11	1.63614e-23	2.3308e-13	1.7408e-15	9.38103e-16	1.53111e-23
ABCDIM	4.59207e-11	3.78504e-14	1.03856e-16	1.43589e-17	1.39053e-20	7.72981e-12	5.26656e-10	6.00673e-14	5.11456e-10	4.38152e-15	1.45655e-17	1.09699e-09	7.76232e-20	1.10196e-11	4.49716e-14	1.68272e-14	2.72551e-22
ABCDJ	3.00856e-08	5.21723e-11	1.77569e-13	5.84981e-14	1.08565e-15	6.94324e-09	1.08073e-07	7.48654e-11	6.80596e-08	1.34305e-11	2.0645e-13	3.08668e-08	4.24231e-16	3.01778e-10	4.43996e-13	1.05868e-13	3.64304e-21
ABCDJK	2.77586e-10	1.37391e-12	9.88735e-15	1.36096e-17	1.38863e-20	4.14963e-11	4.54177e-09	3.44105e-11	7.85591e-10	4.34564e-15	1.46387e-17	1.84293e-09	7.68812e-20	1.91655e-11	9.01725e-14	3.39864e-14	4.92195e-22
ABCDJKL	5.07884e-12	3.10602e-15	1.22001e-17	4.86166e-21	1.89505e-25	6.67543e-13	1.47617e-10	6.50653e-12	6.08447e-12	1.87682e-18	1.27156e-21	5.05422e-11	1.62966e-23	5.99813e-13	7.47179e-15	4.25022e-15	3.66958e-23
ABCDJKLM	1.48915e-15	4.02706e-18	9.72452e-21	1.79703e-24	3.47039e-30	2.07892e-16	9.62764e-14	4.85457e-15	1.87645e-15	7.9594e-22	1.38346e-25	1.73083e-14	4.2507e-27	1.43954e-16	1.06236e-18	2.82341e-19	1.2221e-27
ABCDJKM	1.26913e-13	1.27596e-15	5.71362e-18	3.56279e-21	1.90313e-25	9.92731e-15	2.7098e-12	2.05737e-14	2.08912e-13	1.53551e-18	1.12383e-21	5.39603e-13	1.62657e-23	4.31894e-15	1.30468e-17	2.78083e-18	2.02197e-26
ABCDJL	1.39204e-09	9.35557e-14	2.01874e-16	1.75852e-17	1.39909e-20	1.17941e-10	5.11241e-09	3.5368e-11	6.88515e-10	5.50449e-15	1.65257e-17	1.15296e-09	8.12668e-20	1.21511e-11	5.01221e-14	1.81291e-14	3.01174e-22
ABCDJLM	3.34423e-13	8.36006e-17	1.42492e-19	5.27677e-21	1.92535e-25	3.31099e-14	3.06969e-12	2.10321e-14	1.75824e-13	1.95667e-18	1.28419e-21	3.46398e-13	1.74317e-23	2.78011e-15	7.41339e-18	1.54629e-18	1.29281e-26
ABCDJM	1.34781e-11	3.83592e-14	1.0013e-16	1.40852e-17	1.41362e-20	1.63171e-12	7.56501e-11	6.14407e-14	1.73818e-11	4.5528e-15	1.48201e-17	9.7863e-12	8.19024e-20	7.33999e-14	7.92626e-17	1.19682e-17	1.79199e-25
ABCDK	7.05173e-07	1.55809e-09	1.89439e-11	5.48184e-14	1.08272e-15	1.98255e-07	7.69907e-06	6.07309e-08	3.39643e-06	1.29166e-11	2.08097e-13	6.42874e-06	3.90644e-16	8.67032e-08	5.58648e-10	3.86556e-10	1.22087e-17
ABCDKL	2.18581e-08	3.17725e-12	1.83158e-14	1.59931e-17	1.39818e-20	2.49446e-09	2.64419e-07	1.2178e-08	2.52737e-08	5.34725e-15	1.67126e-17	1.79103e-07	7.4882e-20	2.77945e-09	5.37556e-11	6.49152e-11	1.07591e-18
ABCDKLM	5.02194e-12	2.98209e-15	1.14697e-17	4.67057e-21	1.91324e-25	6.62384e-13	1.43195e-10	6.43394e-12	6.04051e-12	1.8965e-18	1.29024e-21	4.94053e-11	1.59367e-23	5.92772e-13	7.13418e-15	4.10929e-15	3.66207e-23
ABCDKM	2.74378e-10	1.31592e-12	9.21405e-15	1.29707e-17	1.40184e-20	4.09954e-11	4.3805e-09	3.42229e-11	7.76795e-10	4.38021e-15	1.48431e-17	1.78112e-09	7.47782e-20	1.87508e-11	8.54656e-14	3.26741e-14	4.87622e-22
ABCDL	6.49449e-06	1.2291e-10	2.94215e-13	6.33332e-14	1.0866e-15	4.6928e-07	8.68818e-06	6.29216e-08	3.08459e-06	1.6296e-11	2.32308e-13	3.90834e-06	4.06086e-16	5.39162e-08	3.05989e-10	2.01787e-10	7.14943e-18
ABCDLM	1.37073e-09	9.03059e-14	1.87424e-16	1.67756e-17	1.41244e-20	1.16613e-10	4.93214e-09	3.51529e-11	6.80943e-10	5.55114e-15	1.67628e-17	1.1158e-09	7.89709e-20	1.19196e-11	4.78441e-14	1.77529e-14	3.01401e-22
ABCDM	2.92643e-08	5.07328e-11	1.6264e-13	5.53084e-14	1.09591e-15	6.80071e-09	1.03157e-07	7.60066e-11	6.67978e-08	1.3503e-11	2.09269e-13	2.93272e-08	4.09339e-16	2.91805e-10	4.19687e-13	1.02838e-13	3.61825e-21
ABCE	1.70214e-06	1.00754e-08	3.60338e-10	5.29276e-11	1.73965e-17	4.43307e-06	9.43111e-05	7.74941e-08	0.000119209	2.27629e-08	2.55274e-09	9.23439e-05	2.32488e-12	1.21503e-06	2.04715e-09	7.33523e-10	7.13232e-17
ABCEF	2.50933e-08	5.44495e-10	3.48934e-11	2.48159e-12	5.07756e-22	3.65577e-08	3.66907e-06	8.0582e-09	1.88255e-06	8.21899e-12	1.71857e-13	7.53688e-06	3.82041e-16	9.33595e-08	1.13535e-09	1.39697e-11	6.88189e-21
ABCEFG	3.43781e-10	2.76873e-11	2.91123e-12	7.70245e-14	1.18638e-26	2.26485e-10	8.55535e-08	6.53076e-10	1.0113e-08	2.86968e-15	1.22264e-17	1.57126e-07	7.23477e-20	1.84593e-09	4.55132e-11	4.91589e-13	1.30559e-25
ABCEFGH	2.37482e-13	2.72163e-14	1.79587e-15	1.97312e-17	1.86727e-31	9.14453e-14	5.04174e-11	6.04573e-13	3.01381e-12	9.43204e-19	9.01152e-22	4.50338e-11	1.47851e-23	4.17869e-13	6.55171e-15	6.76609e-17	3.78049e-30
ABCEFGHI	5.63877e-16	3.74512e-17	1.42781e-18	6.46361e-21	3.92363e-36	1.97362e-16	2.46692e-13	6.34018e-16	2.595e-14	3.804e-22	9.13658e-26	1.34172e-12	3.46988e-27	1.3113e-14	5.76988e-16	1.06971e-17	1.7282e-31
ABCEFGHJ	2.27086e-16	3.74989e-17	1.37878e-18	6.42543e-21	3.92048e-36	4.30364e-17	3.46056e-14	6.3306e-16	1.09682e-15	3.78965e-22	9.02243e-26	1.52793e-14	3.61016e-27	1.00799e-16	9.47253e-19	7.59204e-21	1.42227e-34
ABCEFGHK	4.2233e-15	1.22105e-15	1.09457e-16	5.62978e-21	3.74513e-36	9.16692e-16	1.74765e-12	3.6454e-13	3.9442e-14	3.76208e-22	9.20514e-26	2.31776e-12	3.32004e-27	2.32093e-14	1.07953e-15	2.05898e-17	2.89639e-31
ABCEFGHL	3.73101e-15	8.8926e-17	3.02769e-18	1.07181e-20	3.73817e-36	4.45226e-15	2.33174e-12	3.80375e-13	3.58446e-14	5.22988e-22	1.0759e-25	1.57139e-12	3.54412e-27	1.55271e-14	6.27228e-16	1.15134e-17	2.04095e-31
ABCEFGHM	2.19088e-16	3.6171e-17	1.32333e-18	6.37332e-21	3.86122e-36	4.28723e-17	3.3876e-14	6.40304e-16	1.08561e-15	3.78598e-22	9.05339e-26	1.5078e-14	3.52645e-27	1.00412e-16	9.34456e-19	7.48394e-21	1.41414e-34
ABCEFGI	6.70826e-13	2.84558e-14	1.82962e-15	2.00848e-17	1.92346e-31	4.21786e-13	3.65234e-10	6.21317e-13	6.92378e-11	9.69778e-19	8.97943e-22	4.13866e-09	1.39934e-23	5.5642e-11	4.39537e-12	1.19309e-13	5.12367e-27
ABCEFGIJ	6.36982e-16	3.91954e-17	1.40604e-18	6.53527e-21	4.02392e-36	2.00313e-16	2.54019e-13	6.4598e-16	2.54783e-14	3.88316e-22	9.00746e-26	1.31764e-12	3.40611e-27	1.28644e-14	5.65462e-16	1.05941e-17	1.72102e-31
ABCEFGIK	1.17071e-14	1.27589e-15	1.11282e-16	5.71917e-21	3.84587e-36	4.33251e-15	1.3639e-11	3.68534e-13	8.02365e-13	3.85181e-22	9.17586e-26	1.79464e-10	3.12179e-27	2.75075e-12	7.04057e-13	3.87504e-14	4.20007e-28
ABCEFGIL	1.03237e-14	9.31748e-17	3.0959e-18	1.09276e-20	3.84799e-36	2.08295e-14	1.79592e-11	3.80581e-13	5.74079e-13	5.36203e-22	1.07502e-25	7.92281e-11	3.34145e-27	1.20508e-12	1.80774e-13	7.50543e-15	2.19519e-28
ABCEFGIM	6.12795e-16	3.7722e-17	1.34629e-18	6.4711e-21	3.96024e-36	1.99086e-16	2.48769e-13	6.5179e-16	2.5252e-14	3.87363e-22	9.02538e-26	1.3075e-12	3.32186e-27	1.2879e-14	5.63558e-16	1.0628e-17	1.73099e-31
ABCEFGJ	2.64734e-13	2.88111e-14	1.77875e-15	2.01288e-17	1.92739e-31	9.22356e-14	5.20176e-11	6.28054e-13	2.95464e-12	9.73453e-19	8.90054e-22	4.42661e-11	1.45728e-23	4.10703e-13	6.42332e-15	6.68133e-17	3.74953e-30
ABCEFGJK	4.74013e-15	1.29042e-15	1.08693e-16	5.7342e-21	3.85474e-36	9.28135e-16	1.78776e-12	3.70343e-13	3.87941e-14	3.87117e-22	9.10164e-26	2.28514e-12	3.27501e-27	2.28766e-14	1.06912e-15	2.08536e-17	2.90283e-31
ABCEFGJL	4.09231e-15	9.43573e-17	3.03191e-18	1.10028e-20	3.8662e-36	4.45526e-15	2.36253e-12	3.78669e-13	3.54085e-14	5.42156e-22	1.07026e-25	1.54848e-12	3.51834e-27	1.52752e-14	6.10362e-16	1.12274e-17	1.98886e-31
ABCEFGJM	2.48762e-16	3.84556e-17	1.32947e-18	6.55769e-21	3.99274e-36	4.38222e-17	3.51226e-14	6.65513e-16	1.07761e-15	3.93402e-22	9.02158e-26	1.49877e-14	3.51189e-27	9.97478e-17	9.21448e-19	7.45294e-21	1.40677e-34
ABCEFGK	5.13481e-12	9.6477e-13	1.55875e-13	1.82111e-17	1.81912e-31	2.01941e-12	2.96022e-09	4.98107e-10	1.07392e-10	9.59603e-19	9.02073e-22	7.22336e-09	1.33661e-23	9.91798e-11	8.40502e-12	2.43858e-13	8.96316e-27
ABCEFGKL	6.98453e-14	3.03549e-15	2.36396e-16	9.36432e-21	3.69042e-36	8.26159e-14	1.06682e-10	1.39741e-10	1.07997e-12	5.35926e-22	1.09159e-25	2.00755e-10	3.22697e-27	3.13536e-12	7.37254e-13	4.04045e-14	4.99682e-28
ABCEFGKM	4.57976e-15	1.24859e-15	1.04705e-16	5.6962e-21	3.80019e-36	9.25832e-16	1.75421e-12	3.72971e-13	3.85069e-14	3.87464e-22	9.14655e-26	2.26487e-12	3.20105e-27	2.28556e-14	1.05435e-15	2.04259e-17	2.87947e-31
ABCEFGL	8.72131e-12	6.65781e-14	3.7754e-15	3.07278e-17	1.81425e-31	1.2865e-11	3.81079e-09	5.13426e-10	1.08974e-10	1.33259e-18	1.04014e-21	4.79379e-09	1.41616e-23	6.58868e-11	4.75236e-12	1.27561e-13	5.99217e-27
ABCEFGLM	3.94451e-15	9.12658e-17	2.91721e-18	1.09445e-20	3.81164e-36	4.43681e-15	2.31863e-12	3.81236e-13	3.51892e-14	5.42844e-22	1.07596e-25	1.53776e-12	3.43764e-27	1.5304e-14	6.06293e-16	1.11885e-17	1.98447e-31
ABCEFGM	2.54217e-13	2.76753e-14	1.70123e-15	1.99389e-17	1.88966e-31	9.16497e-14	5.08751e-11	6.36661e-13	2.91944e-12	9.71042e-19	8.90643e-22	4.35644e-11	1.41684e-23	4.08103e-13	6.30939e-15	6.55652e-17	3.72174e-30
ABCEFH	1.69127e-11	5.33461e-13	2.0985e-14	6.36801e-16	7.93941e-27	1.38981e-11	2.3987e-09	7.47048e-12	5.21547e-10	2.60649e-15	1.18832e-17	2.20736e-09	7.18381e-20	2.1473e-11	1.79423e-13	1.87305e-15	1.62764e-25
ABCEFHI	3.40218e-14	5.8435e-16	1.46959e-17	1.88591e-19	1.32163e-31	2.72059e-14	1.08308e-11	5.98048e-15	4.08626e-12	8.9562e-19	8.76504e-22	6.67087e-11	1.41141e-23	7.05397e-13	1.6336e-14	2.79122e-16	6.91711e-27
ABCEFHIJ	3.27955e-17	8.38241e-19	1.21854e-20	6.82431e-23	2.83862e-36	1.304e-17	8.10553e-15	5.88325e-18	1.48143e-15	3.63586e-22	8.84684e-26	2.21232e-14	3.47812e-27	1.67584e-16	2.1899e-18	2.38559e-20	2.4065e-31
ABCEFHIK	5.88495e-16	2.86424e-17	9.44866e-19	5.99109e-23	2.72067e-36	2.91065e-16	4.27221e-13	2.67484e-15	4.98431e-14	3.62255e-22	9.05416e-26	3.16489e-12	3.20514e-27	3.66181e-14	2.4295e-15	6.39682e-17	5.66273e-28
ABCEFHIL	5.43315e-16	1.99271e-18	2.67032e-20	1.1729e-22	2.72006e-36	1.4108e-15	5.67542e-13	2.78136e-15	3.29267e-14	5.06265e-22	1.06058e-25	1.36642e-12	3.42051e-27	1.55736e-14	6.71906e-16	1.6242e-17	3.0674e-28
ABCEFHIM	3.15991e-17	8.02163e-19	1.15733e-20	6.71655e-23	2.79483e-36	1.29378e-17	7.88815e-15	5.90422e-18	1.46673e-15	3.63194e-22	8.87755e-26	2.18356e-14	3.39564e-27	1.67215e-16	2.16876e-18	2.37716e-20	2.42214e-31
ABCEFHJ	1.3368e-14	5.82738e-16	1.40346e-17	1.86161e-19	1.32201e-31	5.94235e-15	1.58726e-12	5.93155e-15	1.58026e-13	8.93662e-19	8.6613e-22	6.57907e-13	1.46135e-23	4.96301e-15	2.58903e-17	1.99335e-19	5.09948e-30
ABCEFHJK	2.39776e-16	2.86095e-17	9.09382e-19	5.92511e-23	2.72367e-36	6.28523e-17	5.68162e-14	2.65363e-15	2.23388e-15	3.62346e-22	8.95845e-26	3.73475e-14	3.34535e-27	2.91442e-16	4.00821e-18	4.48625e-20	3.9742e-31
ABCEFHJL	2.15516e-16	1.9911e-18	2.57571e-20	1.16478e-22	2.72979e-36	3.04194e-16	7.55474e-14	2.73648e-15	2.00758e-15	5.09497e-22	1.05322e-25	2.53239e-14	3.58323e-27	1.95875e-16	2.34772e-18	2.54925e-20	2.77797e-31
ABCEFHJM	1.2773e-17	8.0692e-19	1.12567e-20	6.71529e-23	2.81469e-36	2.87598e-18	1.12475e-15	5.94562e-18	5.87874e-17	3.6711e-22	8.85192e-26	2.3374e-16	3.57197e-27	1.25779e-18	3.8408e-21	2.03109e-23	1.98287e-34
ABCEFHK	2.50638e-13	2.09447e-14	1.19875e-15	1.68138e-19	1.25248e-31	1.3662e-13	8.79552e-11	3.41986e-12	6.27868e-12	8.8567e-19	8.83817e-22	1.13191e-10	1.34813e-23	1.23269e-12	3.01863e-14	5.3988e-16	1.18065e-26
ABCEFHKL	3.55398e-15	6.73824e-17	1.96666e-18	1.00023e-22	2.6123e-36	5.89987e-15	3.39868e-12	8.81895e-13	6.48657e-14	5.05723e-22	1.07922e-25	3.43541e-12	3.30424e-27	4.09159e-14	2.52806e-15	6.75396e-17	6.72564e-28
ABCEFHKM	2.31744e-16	2.75638e-17	8.68706e-19	5.85022e-23	2.68617e-36	6.26401e-17	5.54346e-14	2.65856e-15	2.2154e-15	3.63168e-22	9.01608e-26	3.6796e-14	3.27312e-27	2.90126e-16	3.93059e-18	4.39012e-20	3.94624e-31
ABCEFHL	4.51004e-13	1.34713e-15	2.95902e-17	2.94717e-19	1.24571e-31	8.78928e-13	1.14119e-10	3.54546e-12	6.2489e-12	1.23409e-18	1.017e-21	7.50754e-11	1.42309e-23	8.20547e-13	1.75086e-14	2.99792e-16	8.08136e-27
ABCEFHLM	2.0773e-16	1.91456e-18	2.45731e-20	1.15156e-22	2.69236e-36	3.02505e-16	7.37388e-14	2.74047e-15	1.99303e-15	5.10846e-22	1.06043e-25	2.50027e-14	3.50455e-27	1.95548e-16	2.31728e-18	2.52471e-20	2.77381e-31
ABCEFHM	1.28558e-14	5.5655e-16	1.32986e-17	1.8328e-19	1.29722e-31	5.89225e-15	1.54181e-12	5.97528e-15	1.55954e-13	8.92952e-19	8.68644e-22	6.42736e-13	1.42255e-23	4.91044e-15	2.52918e-17	1.95679e-19	5.06609e-30
ABCEFI	4.78358e-11	5.60541e-13	2.1523e-14	6.5198e-16	8.20715e-27	6.3768e-11	1.64521e-08	7.67353e-12	1.38942e-08	2.68438e-15	1.17913e-17	2.41688e-07	6.82063e-20	3.2521e-09	1.28971e-10	3.28821e-12	2.5081e-22
ABCEFIJ	3.82677e-14	6.11442e-16	1.43941e-17	1.90424e-19	1.35906e-31	2.75429e-14	1.12884e-11	6.06093e-15	3.98955e-12	9.16788e-19	8.61201e-22	6.52946e-11	1.38159e-23	6.91132e-13	1.59764e-14	2.76751e-16	6.88115e-27
ABCEFIJK	6.6649e-16	2.99547e-17	9.30255e-19	6.05033e-23	2.79303e-36	2.95369e-16	4.39371e-13	2.69247e-15	4.88614e-14	3.70312e-22	8.91745e-26	3.11089e-12	3.14452e-27	3.59886e-14	2.39768e-15	6.50207e-17	5.71501e-28
ABCEFIJL	6.00433e-16	2.0939e-18	2.65103e-20	1.19389e-22	2.80623e-36	1.41321e-15	5.76732e-13	2.75308e-15	3.24492e-14	5.2139e-22	1.05086e-25	1.34384e-12	3.37722e-27	1.52928e-14	6.55767e-16	1.60339e-17	3.00566e-28
ABCEFIJM	3.61673e-17	8.44692e-19	1.15268e-20	6.85406e-23	2.8828e-36	1.32688e-17	8.24389e-15	6.05019e-18	1.45121e-15	3.74924e-22	8.81223e-26	2.16566e-14	3.36342e-27	1.65736e-16	2.13558e-18	2.37973e-20	2.41929e-31
ABCEFIK	6.98833e-13	2.1913e-14	1.22454e-15	1.71752e-19	1.28819e-31	6.34985e-13	6.91267e-10	3.46425e-12	1.3605e-10	9.07768e-19	8.76804e-22	9.9872e-09	1.27072e-23	1.59663e-10	2.06261e-11	1.00809e-12	1.96804e-23
ABCEFIKL	9.75016e-15	7.07294e-17	2.0174e-18	1.0238e-22	2.68735e-36	2.75711e-14	2.65012e-11	8.88114e-13	9.56799e-13	5.17169e-22	1.07515e-25	1.58744e-10	3.10345e-27	2.89825e-12	6.78543e-13	4.95679e-14	8.9212e-25
ABCEFIKM	6.42286e-16	2.87969e-17	8.86654e-19	5.96367e-23	2.7527e-36	2.93643e-16	4.28892e-13	2.69173e-15	4.84958e-14	3.70606e-22	8.96186e-26	3.0828e-12	3.07175e-27	3.60046e-14	2.37219e-15	6.44215e-17	5.75286e-28
ABCEFIL	1.25505e-12	1.41734e-15	3.04522e-17	3.02274e-19	1.28617e-31	4.04758e-12	8.91846e-10	3.56204e-12	9.77207e-11	1.26743e-18	1.0128e-21	4.08062e-09	1.34564e-23	6.5574e-11	5.04656e-12	1.86858e-13	9.29507e-24
ABCEFILM	5.77808e-16	2.00892e-18	2.5234e-20	1.17822e-22	2.76585e-36	1.40277e-15	5.63191e-13	2.75137e-15	3.22067e-14	5.21998e-22	1.05652e-25	1.33076e-12	3.29781e-27	1.53061e-14	6.49712e-16	1.59849e-17	3.02743e-28
ABCEFIM	3.66941e-14	5.82278e-16	1.36019e-17	1.87103e-19	1.33191e-31	2.72164e-14	1.09624e-11	6.0856e-15	3.94476e-12	9.144e-19	8.61828e-22	6.43082e-11	1.3423e-23	6.88512e-13	1.5782e-14	2.76126e-16	6.92602e-27
ABCEFJ	1.91006e-11	5.65713e-13	2.07551e-14	6.50626e-16	8.27092e-27	1.404e-11	2.51101e-09	7.77324e-12	5.10174e-10	2.71165e-15	1.1744e-17	2.17113e-09	7.08192e-20	2.11189e-11	1.75787e-13	1.85229e-15	1.61434e-25
ABCEFJK	2.80301e-13	2.21127e-14	1.18695e-15	1.71287e-19	1.29447e-31	1.37656e-13	9.05395e-11	3.46785e-12	6.1408e-12	9.15839e-19	8.71423e-22	1.11435e-10	1.32809e-23	1.21434e-12	2.98647e-14	5.47647e-16	1.18489e-26
ABCEFJKL	3.91076e-15	7.14391e-17	1.968e-18	1.02566e-22	2.70571e-36	5.91162e-15	3.45184e-12	8.84148e-13	6.40392e-14	5.25039e-22	1.07256e-25	3.3926e-12	3.27857e-27	4.03546e-14	2.48138e-15	6.76211e-17	6.6068e-28
ABCEFJKM	2.63537e-16	2.92792e-17	8.72134e-19	6.01337e-23	2.78119e-36	6.40214e-17	5.7474e-14	2.72976e-15	2.19612e-15	3.77917e-22	8.97611e-26	3.66281e-14	3.25804e-27	2.88873e-16	3.90692e-18	4.46166e-20	3.96396e-31
ABCEFJL	4.98192e-13	1.43204e-15	2.9601e-17	3.02964e-19	1.29744e-31	8.79493e-13	1.16207e-10	3.53794e-12	6.15608e-12	1.28762e-18	1.01169e-21	7.39687e-11	1.41297e-23	8.06667e-13	1.70074e-14	2.931e-16	7.85547e-27
ABCEFJLM	2.3012e-16	2.04384e-18	2.48875e-20	1.19384e-22	2.8015e-36	3.0504e-16	7.56995e-14	2.76791e-15	1.98503e-15	5.35561e-22	1.06229e-25	2.48664e-14	3.51081e-27	1.94258e-16	2.26599e-18	2.49155e-20	2.71185e-31
ABCEFJM	1.45103e-14	5.93233e-16	1.33614e-17	1.88997e-19	1.35095e-31	6.01509e-15	1.61701e-12	6.23207e-15	1.54586e-13	9.34532e-19	8.66295e-22	6.40462e-13	1.41796e-23	4.88668e-15	2.49325e-17	1.9519e-19	5.0379e-30
ABCEFK	3.61332e-10	2.14909e-11	1.9982e-12	6.06308e-16	7.73986e-27	3.53177e-10	1.64167e-07	6.21785e-09	2.19868e-08	2.66909e-15	1.19434e-17	4.18688e-07	6.53307e-20	5.80065e-09	2.45684e-10	6.74961e-12	4.4797e-22
ABCEFKL	8.17526e-12	5.08063e-14	2.47919e-15	2.65393e-19	1.22779e-31	1.72338e-11	5.67308e-09	1.27176e-09	2.01468e-10	1.27089e-18	1.0323e-21	1.06954e-08	1.30062e-23	1.77447e-10	2.12228e-11	1.04904e-12	2.31815e-23
ABCEFKLM	3.76874e-15	6.90084e-17	1.88391e-18	1.0156e-22	2.67124e-36	5.88413e-15	3.37766e-12	8.83873e-13	6.37199e-14	5.27417e-22	1.08157e-25	3.36423e-12	3.2082e-27	4.04028e-14	2.44826e-15	6.65715e-17	6.58436e-28
ABCEFKM	2.69607e-13	2.12402e-14	1.12994e-15	1.68934e-19	1.27224e-31	1.3696e-13	8.82647e-11	3.47429e-12	6.08921e-12	9.17227e-19	8.75919e-22	1.09644e-10	1.29368e-23	1.20708e-12	2.91739e-14	5.33573e-16	1.1733e-26
ABCEFL	1.21283e-09	1.28924e-12	4.17174e-14	9.52317e-16	7.72045e-27	2.90026e-09	2.08721e-07	6.39987e-09	2.48272e-08	3.73102e-15	1.36598e-17	2.71991e-07	6.84817e-20	3.8e-09	1.38106e-10	3.52226e-12	2.89612e-22
ABCEFLM	4.78615e-13	1.37234e-15	2.81194e-17	2.99218e-19	1.27523e-31	8.73669e-13	1.13331e-10	3.5431e-12	6.10945e-12	1.29013e-18	1.01732e-21	7.29356e-11	1.37558e-23	8.04222e-13	1.6744e-14	2.90628e-16	7.83921e-27
ABCEFM	1.8287e-11	5.39864e-13	1.95979e-14	6.40578e-16	8.10856e-27	1.3902e-11	2.43699e-09	7.89119e-12	5.04274e-10	2.71062e-15	1.18024e-17	2.11934e-09	6.86434e-20	2.08706e-11	1.71101e-13	1.81347e-15	1.60084e-25
ABCEG	2.42336e-08	5.47225e-10	3.50654e-11	2.479e-12	5.0248e-22	3.11336e-08	3.11369e-06	7.98975e-09	7.9737e-07	7.62235e-12	1.65817e-13	2.58195e-06	4.18697e-16	2.83654e-08	9.08734e-11	3.69133e-11	2.47756e-21
ABCEGH	1.60645e-11	5.34439e-13	2.10318e-14	6.38766e-16	7.7969e-27	1.16838e-11	1.94104e-09	7.40255e-12	2.3046e-10	2.41308e-15	1.13914e-17	8.02882e-10	8.13487e-20	6.88207e-12	1.93487e-14	5.38795e-15	1.20591e-25
ABCEGHI	3.27871e-14	5.83641e-16	1.46721e-17	1.88984e-19	1.29448e-31	2.38623e-14	9.52675e-12	5.92872e-15	1.84741e-12	8.32315e-19	8.38381e-22	2.38496e-11	1.65303e-23	2.19597e-13	1.79638e-15	8.52552e-16	7.96536e-27
ABCEGHIJ	3.1368e-17	8.40058e-19	1.21605e-20	6.8242e-23	2.79797e-36	1.12904e-17	6.96573e-15	5.86448e-18	6.76896e-16	3.4188e-22	8.5086e-26	8.05591e-15	4.19184e-27	5.12268e-17	2.83981e-19	7.13933e-20	3.2953e-31
ABCEGHIK	5.6418e-16	2.86941e-17	9.44135e-19	6.01706e-23	2.67616e-36	2.48862e-16	3.61665e-13	2.67354e-15	2.30132e-14	3.3971e-22	8.68474e-26	1.11463e-12	3.88897e-27	1.1083e-14	2.78081e-16	1.92719e-16	7.76419e-28
ABCEGHIL	5.18744e-16	2.01246e-18	2.68368e-20	1.1766e-22	2.68427e-36	1.19042e-15	4.7187e-13	2.78824e-15	1.53027e-14	4.84406e-22	1.02549e-25	4.90948e-13	4.15249e-27	4.55188e-15	7.353e-17	4.90136e-17	4.15925e-28
ABCEGHIM	3.01861e-17	8.0334e-19	1.15436e-20	6.71737e-23	2.7555e-36	1.11988e-17	6.78483e-15	5.88591e-18	6.6791e-16	3.41514e-22	8.53835e-26	7.91759e-15	4.08893e-27	5.08262e-17	2.76643e-19	7.11397e-20	3.3164e-31
ABCEGHJ	1.25737e-14	5.82026e-16	1.39949e-17	1.85937e-19	1.30059e-31	4.9386e-15	1.24733e-12	5.88885e-15	7.17472e-14	8.34162e-19	8.32194e-22	2.44518e-13	1.70638e-23	1.5825e-15	3.29099e-18	6.05324e-19	5.89778e-30
ABCEGHJK	2.25037e-16	2.8644e-17	9.07417e-19	5.92858e-23	2.68716e-36	5.11037e-17	4.38836e-14	2.64847e-15	1.00275e-15	3.41027e-22	8.6189e-26	1.33647e-14	4.0351e-27	8.83684e-17	5.29923e-19	1.34117e-19	5.46722e-31
ABCEGHJL	2.00973e-16	2.0082e-18	2.58356e-20	1.1641e-22	2.70199e-36	2.44008e-16	5.72612e-14	2.73903e-15	8.9446e-16	4.8933e-22	1.02149e-25	8.9138e-15	4.3244e-27	5.77794e-17	3.07453e-19	7.63842e-20	3.76996e-31
ABCEGHJM	1.19402e-17	8.07079e-19	1.12062e-20	6.69075e-23	2.78352e-36	2.36061e-18	8.71451e-16	5.92377e-18	2.67909e-17	3.46456e-22	8.53938e-26	8.71062e-17	4.2785e-27	3.8913e-19	5.46716e-22	6.04528e-23	2.7243e-34
ABCEGHK	2.36819e-13	2.08795e-14	1.19578e-15	1.68663e-19	1.22826e-31	1.11547e-13	6.80368e-11	3.40064e-12	2.77636e-12	8.23931e-19	8.45637e-22	3.95716e-11	1.57869e-23	3.77871e-13	3.3835e-15	1.64664e-15	1.36862e-26
ABCEGHKL	3.34524e-15	6.79839e-17	1.97638e-18	1.00366e-22	2.58059e-36	4.74723e-15	2.58715e-12	8.86116e-13	2.93511e-14	4.84117e-22	1.04382e-25	1.17641e-12	4.0148e-27	1.19888e-14	2.91724e-16	2.03724e-16	9.11975e-28
ABCEGHKM	2.17214e-16	2.75765e-17	8.66381e-19	5.85455e-23	2.65092e-36	5.08828e-17	4.28069e-14	2.65375e-15	9.90975e-16	3.41806e-22	8.67457e-26	1.31103e-14	3.94445e-27	8.7488e-17	5.11909e-19	1.31207e-19	5.42874e-31
ABCEGHL	4.22719e-13	1.35598e-15	2.97025e-17	2.95321e-19	1.22732e-31	7.07001e-13	8.64245e-11	3.54204e-12	2.75551e-12	1.17327e-18	9.81512e-22	2.59027e-11	1.66997e-23	2.46066e-13	1.94535e-15	9.16423e-16	9.21993e-27
ABCEGHLM	1.93575e-16	1.92964e-18	2.46337e-20	1.15099e-22	2.6657e-36	2.42474e-16	5.58662e-14	2.7434e-15	8.84795e-16	4.9063e-22	1.02852e-25	8.76122e-15	4.2256e-27	5.73563e-17	2.98708e-19	7.56347e-20	3.76409e-31
ABCEGHM	1.20755e-14	5.55155e-16	1.32549e-17	1.83094e-19	1.27664e-31	4.89352e-15	1.21199e-12	5.93312e-15	7.04669e-14	8.33516e-19	8.34637e-22	2.3772e-13	1.65931e-23	1.55561e-15	3.17072e-18	5.93857e-19	5.85987e-30
ABCEGI	4.66453e-11	5.61069e-13	2.1525e-14	6.51221e-16	8.08902e-27	5.6605e-11	1.49793e-08	7.61789e-12	6.04377e-09	2.49753e-15	1.1354e-17	8.20611e-08	7.78536e-20	9.7256e-10	1.03699e-11	9.45541e-12	1.84756e-22
ABCEGIJ	3.68706e-14	6.10476e-16	1.43339e-17	1.89494e-19	1.34227e-31	2.41395e-14	9.87436e-12	6.0245e-15	1.80036e-12	8.59959e-19	8.31238e-22	2.3006e-11	1.6293e-23	2.11151e-13	1.64742e-15	8.38781e-16	7.935e-27
ABCEGIJK	6.39156e-16	2.99688e-17	9.26897e-19	6.0291e-23	2.76271e-36	2.52425e-16	3.70484e-13	2.68273e-15	2.24857e-14	3.49899e-22	8.60621e-26	1.08103e-12	3.8362e-27	1.07071e-14	2.56137e-16	1.93656e-16	7.84781e-28
ABCEGIJL	5.72168e-16	2.10884e-18	2.65394e-20	1.18845e-22	2.78482e-36	1.19154e-15	4.78129e-13	2.75115e-15	1.50364e-14	5.02653e-22	1.02235e-25	4.76236e-13	4.12222e-27	4.39719e-15	6.73005e-17	4.79504e-17	4.08331e-28
ABCEGIJM	3.45649e-17	8.43665e-19	1.14527e-20	6.80147e-23	2.85835e-36	1.14755e-17	7.0553e-15	6.02326e-18	6.5869e-16	3.55226e-22	8.52754e-26	7.73319e-15	4.07198e-27	4.94695e-17	2.58598e-19	7.0599e-20	3.31818e-31
ABCEGIK	6.76144e-13	2.18533e-14	1.22056e-15	1.71627e-19	1.26811e-31	5.46809e-13	5.89733e-10	3.44431e-12	6.04466e-11	8.48632e-19	8.42762e-22	3.35943e-09	1.50339e-23	4.70472e-11	1.70488e-12	3.07043e-12	2.27386e-23
ABCEGIKL	9.36964e-15	7.13023e-17	2.02429e-18	1.02312e-22	2.66142e-36	2.32378e-14	2.18066e-11	8.90232e-13	4.71146e-13	4.96953e-22	1.0431e-25	5.60604e-11	3.81662e-27	8.78184e-13	5.51989e-14	1.49132e-13	1.21105e-24
ABCEGIKM	6.15206e-16	2.87875e-17	8.8295e-19	5.94334e-23	2.72353e-36	2.50814e-16	3.61822e-13	2.68223e-15	2.22469e-14	3.50181e-22	8.64928e-26	1.06635e-12	3.74401e-27	1.06479e-14	2.46968e-16	1.9186e-16	7.89914e-28
ABCEGIL	1.20588e-12	1.42602e-15	3.05263e-17	3.01797e-19	1.27202e-31	3.4339e-12	7.45744e-10	3.55823e-12	4.52574e-11	1.21068e-18	9.81921e-22	1.42811e-09	1.59554e-23	1.97863e-11	4.00762e-13	5.70569e-13	1.06153e-23
ABCEGILM	5.503e-16	2.02169e-18	2.52456e-20	1.17289e-22	2.74548e-36	1.18233e-15	4.67028e-13	2.74969e-15	1.48806e-14	5.03241e-22	1.02789e-25	4.6973e-13	4.02157e-27	4.37864e-15	6.50047e-17	4.77996e-17	4.11256e-28
ABCEGIM	3.53123e-14	5.80565e-16	1.35378e-17	1.86213e-19	1.31586e-31	2.38438e-14	9.59946e-12	6.04962e-15	1.7719e-12	8.57728e-19	8.31869e-22	2.25325e-11	1.58119e-23	2.08787e-13	1.58824e-15	8.36478e-16	7.98625e-27
ABCEGJ	1.81067e-11	5.65997e-13	2.07148e-14	6.47346e-16	8.18748e-27	1.1777e-11	2.01587e-09	7.73225e-12	2.24351e-10	2.53385e-15	1.13581e-17	7.73275e-10	8.07486e-20	6.61028e-12	1.78158e-14	5.30404e-15	1.19698e-25
ABCEGJK	2.64791e-13	2.20659e-14	1.18223e-15	1.70557e-19	1.27991e-31	1.12358e-13	6.97552e-11	3.44799e-12	2.70854e-12	8.59971e-19	8.41337e-22	3.83562e-11	1.56617e-23	3.65143e-13	3.12967e-15	1.65692e-15	1.37561e-26
ABCEGJKL	3.67528e-15	7.19624e-17	1.97159e-18	1.02095e-22	2.68763e-36	4.75062e-15	2.61955e-12	8.84214e-13	2.88461e-14	5.0641e-22	1.04374e-25	1.14505e-12	4.00516e-27	1.16274e-14	2.67952e-16	2.01577e-16	8.97563e-28
ABCEGJKM	2.47166e-16	2.92486e-17	8.67147e-19	5.96899e-23	2.76005e-36	5.19603e-17	4.41817e-14	2.71567e-15	9.78356e-16	3.58394e-22	8.68894e-26	1.28423e-14	3.94736e-27	8.55237e-17	4.82302e-19	1.32136e-19	5.46253e-31
ABCEGJL	4.65585e-13	1.4405e-15	2.96313e-17	3.01448e-19	1.28883e-31	7.06964e-13	8.77771e-11	3.53396e-12	2.70536e-12	1.23563e-18	9.85266e-22	2.51176e-11	1.67002e-23	2.3739e-13	1.77765e-15	8.89064e-16	8.98227e-27
ABCEGJLM	2.14089e-16	2.05379e-18	2.48453e-20	1.18372e-22	2.7893e-36	2.442e-16	5.71511e-14	2.76152e-15	8.77372e-16	5.18266e-22	1.03663e-25	8.57335e-15	4.25582e-27	5.59767e-17	2.77994e-19	7.39686e-20	3.68743e-31
ABCEGJM	1.36309e-14	5.91365e-16	1.3279e-17	1.8743e-19	1.34061e-31	4.98876e-15	1.26414e-12	6.20324e-15	6.95648e-14	8.80518e-19	8.39904e-22	2.32605e-13	1.66592e-23	1.51627e-15	2.97345e-18	5.88963e-19	5.83946e-30
ABCEGK	3.45508e-10	2.14754e-11	1.9971e-12	6.06261e-16	7.64044e-27	2.88048e-10	1.27393e-07	6.18811e-09	9.31528e-09	2.48616e-15	1.15032e-17	1.38214e-07	7.4514e-20	1.68996e-09	2.00292e-11	1.93798e-11	3.33597e-22
ABCEGKL	7.74866e-12	5.10899e-14	2.48589e-15	2.65047e-19	1.21582e-31	1.37894e-11	4.2856e-09	1.27261e-09	8.78829e-11	1.21466e-18	1.00106e-21	3.49117e-09	1.54231e-23	5.06738e-11	1.77361e-12	3.19818e-12	2.6485e-23
ABCEGKLM	3.53996e-15	6.94583e-17	1.88619e-18	1.01098e-22	2.65419e-36	4.72444e-15	2.56169e-12	8.84042e-13	2.86076e-14	5.0871e-22	1.05254e-25	1.12986e-12	3.91539e-27	1.15711e-14	2.5788e-16	1.98401e-16	8.94473e-28
ABCEGKM	2.5437e-13	2.11653e-14	1.12487e-15	1.68237e-19	1.25838e-31	1.11643e-13	6.79775e-11	3.45488e-12	2.67263e-12	8.61296e-19	8.45701e-22	3.75199e-11	1.52391e-23	3.60223e-13	2.99081e-15	1.61336e-15	1.36251e-26
ABCEGL	1.14763e-09	1.3002e-12	4.18865e-14	9.50976e-16	7.65664e-27	2.32322e-09	1.5826e-07	6.39886e-09	1.0498e-08	3.55323e-15	1.32623e-17	8.86105e-08	7.83408e-20	1.09162e-09	1.125e-11	1.01313e-11	2.1158e-22
ABCEGLM	4.47008e-13	1.37853e-15	2.81308e-17	2.97741e-19	1.26722e-31	7.01486e-13	8.55517e-11	3.5396e-12	2.67175e-12	1.23804e-18	9.90785e-22	2.46163e-11	1.62399e-23	2.34854e-13	1.70979e-15	8.81121e-16	8.96514e-27
ABCEGM	1.73186e-11	5.39496e-13	1.95515e-14	6.37457e-16	8.03037e-27	1.16567e-11	1.95879e-09	7.85047e-12	2.20517e-10	2.53295e-15	1.14148e-17	7.49892e-10	7.81719e-20	6.47598e-12	1.7009e-14	5.18922e-15	1.18779e-25
ABCEH	1.23064e-09	9.12079e-12	2.16072e-13	1.45082e-14	2.72695e-22	1.60355e-09	7.33986e-08	7.35832e-11	3.31438e-08	6.89423e-12	1.62104e-13	3.06424e-08	4.1164e-16	3.00367e-10	4.81158e-13	1.09723e-13	3.49986e-21
ABCEHI	2.43524e-12	9.91925e-15	1.51723e-16	4.55698e-18	4.59769e-27	3.18284e-12	3.71639e-10	6.03286e-14	3.05089e-10	2.30316e-15	1.11469e-17	1.14446e-09	7.78163e-20	1.13487e-11	5.20045e-14	1.77333e-14	2.66027e-22
ABCEHIJ	1.94012e-15	1.13545e-17	1.10547e-19	1.51719e-21	7.95052e-32	1.44065e-15	2.75642e-13	4.58467e-17	9.39155e-14	8.01949e-19	8.17263e-22	3.38812e-13	1.64352e-23	2.56085e-15	7.85085e-18	1.54828e-18	1.14486e-26
ABCEHIJK	3.23817e-17	6.05e-19	7.47709e-21	5.41962e-25	1.70997e-36	1.59104e-17	1.08799e-14	1.70874e-17	1.24319e-15	3.31678e-22	8.5348e-26	1.73132e-14	3.92328e-27	1.36144e-16	1.14546e-18	2.85662e-19	1.06255e-27
ABCEHIJL	3.12158e-17	4.10317e-20	2.18907e-22	1.08865e-24	1.72663e-36	7.58623e-17	1.41466e-14	1.76477e-17	8.01248e-16	4.78733e-22	1.01398e-25	7.5579e-15	4.20388e-27	5.66421e-17	3.21835e-19	8.42863e-20	5.72223e-28
ABCEHIJM	1.81518e-18	1.63327e-20	9.41881e-23	6.05958e-25	1.76199e-36	7.06172e-19	2.11103e-16	4.5434e-20	3.50543e-17	3.35681e-22	8.42999e-26	1.18983e-16	4.14892e-27	6.29673e-19	1.21585e-21	1.3122e-22	4.65955e-31
ABCEHIK	3.37446e-14	4.25259e-16	9.08511e-18	1.36733e-21	7.55241e-32	3.40491e-14	1.58109e-11	2.09135e-14	3.41806e-12	7.95678e-19	8.34259e-22	5.17932e-11	1.52475e-23	5.81487e-13	7.97575e-15	4.16248e-15	3.14416e-23
ABCEHIKL	4.79564e-16	1.43654e-18	1.62201e-20	9.41075e-25	1.65721e-36	1.51262e-15	6.36689e-13	5.05091e-15	2.49185e-14	4.75267e-22	1.03941e-25	9.13439e-13	3.91073e-27	1.08094e-14	2.63531e-16	1.99589e-16	1.62081e-24
ABCEHIKM	3.12122e-17	5.7734e-19	7.05732e-21	5.29259e-25	1.68633e-36	1.57757e-17	1.05471e-14	1.6961e-17	1.22811e-15	3.32398e-22	8.59027e-26	1.69663e-14	3.83278e-27	1.34858e-16	1.10912e-18	2.80344e-19	1.07025e-27
ABCEHIL	6.58756e-14	2.64544e-17	2.33593e-19	2.48422e-21	7.56904e-32	2.16015e-13	2.02013e-11	2.17022e-14	2.42522e-12	1.13995e-18	9.70292e-22	2.16899e-11	1.6123e-23	2.3999e-13	2.01617e-15	9.93224e-16	1.53512e-23
ABCEHILM	3.00631e-17	3.9025e-20	2.0635e-22	1.06427e-24	1.70291e-36	7.50824e-17	1.37211e-14	1.75092e-17	7.9128e-16	4.79951e-22	1.021e-25	7.40343e-15	4.10521e-27	5.61495e-17	3.12031e-19	8.31595e-20	5.76717e-28
ABCEHIM	1.86322e-15	1.07122e-17	1.03363e-19	1.47581e-21	7.79948e-32	1.418e-15	2.65449e-13	4.57002e-17	9.22671e-14	8.0121e-19	8.19698e-22	3.29261e-13	1.59695e-23	2.52112e-15	7.59464e-18	1.52853e-18	1.15312e-26
ABCEHJ	9.32895e-13	9.81696e-15	1.43119e-16	4.43093e-18	4.64957e-27	6.65189e-13	5.39339e-11	5.98129e-14	9.98125e-12	2.32333e-15	1.11178e-17	9.93387e-12	8.03053e-20	7.36405e-14	8.88375e-17	1.27112e-17	1.73555e-25
ABCEHJK	1.32021e-14	4.22304e-16	8.64067e-18	1.33092e-21	7.61399e-32	6.99711e-15	1.96043e-12	2.05313e-14	1.38137e-13	8.0154e-19	8.30268e-22	5.43921e-13	1.57982e-23	4.30705e-15	1.44722e-17	2.9336e-18	1.93708e-26
ABCEHJKL	1.88862e-16	1.4286e-18	1.55522e-20	9.21828e-25	1.67255e-36	3.11052e-16	7.82348e-14	4.93727e-15	1.53263e-15	4.82064e-22	1.03741e-25	1.76622e-14	4.08538e-27	1.44737e-16	1.18828e-18	3.00815e-19	1.21359e-27
ABCEHJKM	1.25026e-17	5.78054e-19	6.82336e-21	5.21982e-25	1.70818e-36	3.29774e-18	1.31827e-15	1.69063e-17	5.08737e-17	3.3859e-22	8.60817e-26	1.90427e-16	4.02291e-27	1.05642e-18	2.2005e-21	2.37843e-22	7.51424e-31
ABCEHJL	2.52876e-14	2.62482e-17	2.22525e-19	2.42966e-21	7.66123e-32	4.44023e-14	2.48285e-12	2.11741e-14	1.35396e-13	1.15666e-18	9.70548e-22	3.56077e-13	1.67837e-23	2.81834e-15	8.38064e-18	1.6535e-18	1.29424e-26
ABCEHJLM	1.15716e-17	3.90249e-20	1.99857e-22	1.05451e-24	1.72951e-36	1.56213e-17	1.71422e-15	1.73346e-17	4.5017e-17	4.91993e-22	1.02711e-25	1.27367e-16	4.32491e-27	6.98677e-19	1.29498e-21	1.38841e-22	5.17155e-31
ABCEHJM	7.07357e-16	1.07191e-17	9.95076e-20	1.45547e-21	7.93915e-32	2.97939e-16	3.64317e-14	4.59248e-17	3.2584e-15	8.17626e-19	8.25069e-22	3.16698e-15	1.67343e-23	1.77156e-17	1.44608e-20	1.31507e-21	8.49368e-30
ABCEHK	1.68e-11	3.91472e-13	1.3202e-14	4.11508e-18	4.35564e-27	1.70795e-11	3.2452e-09	3.47323e-11	4.58201e-10	2.29031e-15	1.13349e-17	1.8498e-09	7.44506e-20	1.91994e-11	9.73782e-14	3.45325e-14	4.66567e-22
ABCEHKL	3.88836e-13	9.75669e-16	1.79991e-17	2.13365e-21	7.26359e-32	9.00303e-13	1.18487e-10	6.57977e-12	4.74682e-12	1.14273e-18	9.92883e-22	5.15987e-11	1.55837e-23	6.10769e-13	8.22113e-15	4.38423e-15	3.65566e-23
ABCEHKLM	1.81816e-16	1.36937e-18	1.47345e-20	9.03982e-25	1.65244e-36	3.08768e-16	7.60289e-14	4.8936e-15	1.51728e-15	4.84911e-22	1.04774e-25	1.73006e-14	3.99752e-27	1.43409e-16	1.14809e-18	2.93466e-19	1.21037e-27
ABCEHKM	1.27009e-14	4.02295e-16	8.13326e-18	1.29917e-21	7.49117e-32	6.93542e-15	1.8962e-12	2.04162e-14	1.35988e-13	8.04098e-19	8.36428e-22	5.27334e-13	1.539e-23	4.22818e-15	1.38769e-17	2.84426e-18	1.92089e-26
ABCEHL	6.17463e-11	2.24848e-14	2.85994e-16	6.74488e-18	4.35864e-27	1.39443e-10	4.07154e-09	3.60956e-11	5.06506e-10	3.28904e-15	1.3042e-17	1.18501e-09	7.79876e-20	1.24427e-11	5.57287e-14	1.90645e-14	3.0427e-22
ABCEHLM	2.43205e-14	2.49083e-17	2.09025e-19	2.3747e-21	7.53826e-32	4.39297e-14	2.40263e-12	2.10444e-14	1.33387e-13	1.16086e-18	9.78186e-22	3.45916e-13	1.634e-23	2.77476e-15	8.0858e-18	1.62324e-18	1.2927e-26
ABCEHM	8.94549e-13	9.27477e-15	1.33365e-16	4.31245e-18	4.56162e-27	6.55037e-13	5.18868e-11	6.01312e-14	9.76594e-12	2.32587e-15	1.11976e-17	9.51897e-12	7.78106e-20	7.16889e-14	8.49871e-17	1.23954e-17	1.72371e-25
ABCEI	3.47914e-09	9.62858e-12	2.23486e-13	1.49418e-14	2.84942e-22	7.65237e-09	4.75912e-07	7.58341e-11	1.06856e-06	7.16278e-12	1.6091e-13	3.83228e-06	3.94905e-16	4.89089e-08	2.88906e-10	1.91063e-10	6.21402e-18
ABCEIJ	2.78341e-12	1.03562e-14	1.47683e-16	4.55479e-18	4.81409e-27	3.22656e-12	3.92853e-10	6.13215e-14	2.95823e-10	2.39925e-15	1.10581e-17	1.09836e-09	7.67209e-20	1.08699e-11	4.76773e-14	1.7449e-14	2.64516e-22
ABCEIJK	3.81822e-14	4.43592e-16	8.88038e-18	1.36459e-21	7.84451e-32	3.44271e-14	1.63596e-11	2.08963e-14	3.31896e-12	8.23697e-19	8.25691e-22	4.99465e-11	1.50205e-23	5.59531e-13	7.3412e-15	4.18022e-15	3.18261e-23
ABCEIJKL	5.31931e-16	1.50397e-18	1.60368e-20	9.46831e-25	1.72246e-36	1.51587e-15	6.47269e-13	4.99977e-15	2.44159e-14	4.939e-22	1.03523e-25	8.86165e-13	3.8802e-27	1.04465e-14	2.42151e-16	1.98878e-16	1.61027e-24
ABCEIJKM	3.58552e-17	6.05757e-19	7.00053e-21	5.33834e-25	1.75223e-36	1.61654e-17	1.09694e-14	1.71808e-17	1.20769e-15	3.46243e-22	8.57119e-26	1.65678e-14	3.81497e-27	1.31364e-16	1.04207e-18	2.82553e-19	1.08457e-27
ABCEIJL	7.35484e-14	2.7752e-17	2.30357e-19	2.50239e-21	7.92457e-32	2.16494e-13	2.06288e-11	2.14173e-14	2.37111e-12	1.19073e-18	9.68865e-22	2.09439e-11	1.60102e-23	2.30772e-13	1.84498e-15	9.72928e-16	1.50322e-23
ABCEIJLM	3.35015e-17	4.11049e-20	2.06255e-22	1.08277e-24	1.77868e-36	7.57643e-17	1.41053e-14	1.74949e-17	7.8213e-16	5.03675e-22	1.02503e-25	7.22796e-15	4.11236e-27	5.46503e-17	2.91001e-19	8.20232e-20	5.68244e-28
ABCEIJM	2.12064e-15	1.12704e-17	1.02368e-19	1.49155e-21	8.16575e-32	1.45256e-15	2.80226e-13	4.6856e-17	9.07201e-14	8.39473e-19	8.20596e-22	3.20854e-13	1.59209e-23	2.44877e-15	7.10379e-18	1.51769e-18	1.153e-26
ABCEIK	4.75395e-11	4.11821e-13	1.35733e-14	4.22492e-18	4.51652e-27	8.3491e-11	2.74097e-08	3.53252e-11	1.14626e-08	2.36428e-15	1.12492e-17	1.83602e-07	7.09705e-20	2.65316e-09	5.31383e-11	6.3457e-11	9.15997e-19
ABCEIKL	1.0877e-12	1.02771e-15	1.85631e-17	2.19378e-21	7.51854e-32	4.35216e-12	1.01279e-09	6.66123e-12	7.29603e-11	1.1755e-18	9.88914e-22	2.64311e-09	1.4825e-23	4.52663e-11	1.53671e-12	2.95612e-12	5.40814e-20
ABCEIKLM	5.11237e-16	1.43846e-18	1.51607e-20	9.26863e-25	1.70059e-36	1.50241e-15	6.29497e-13	4.94552e-15	2.41723e-14	4.96091e-22	1.04401e-25	8.71212e-13	3.79065e-27	1.03794e-14	2.32426e-16	1.94638e-16	1.6232e-24
ABCEIKM	3.66217e-14	4.21374e-16	8.33721e-18	1.32941e-21	7.70848e-32	3.4016e-14	1.58225e-11	2.07176e-14	3.27464e-12	8.24849e-19	8.30015e-22	4.8822e-11	1.46031e-23	5.52673e-13	7.0341e-15	4.0909e-15	3.20597e-23
ABCEIL	1.73696e-10	2.37916e-14	2.96175e-16	6.95279e-18	4.53743e-27	6.76325e-10	3.45134e-08	3.64365e-11	8.98575e-09	3.4002e-15	1.29917e-17	7.25415e-08	7.45676e-20	1.05579e-09	1.15239e-11	1.10265e-11	3.71387e-19
ABCEILM	7.06041e-14	2.62589e-17	2.15799e-19	2.44063e-21	7.78774e-32	2.13651e-13	1.99635e-11	2.12245e-14	2.33726e-12	1.1929e-18	9.74344e-22	2.04453e-11	1.55555e-23	2.27952e-13	1.77025e-15	9.60253e-16	1.51544e-23
ABCEIM	2.66193e-12	9.75669e-15	1.37281e-16	4.42468e-18	4.71827e-27	3.16602e-12	3.76997e-10	6.14486e-14	2.90967e-10	2.39793e-15	1.11139e-17	1.06541e-09	7.41926e-20	1.06758e-11	4.57384e-14	1.72626e-14	2.6667e-22
ABCEJ	1.43702e-09	9.63925e-12	2.11821e-13	1.46422e-14	2.90533e-22	1.62489e-09	7.79771e-08	7.68828e-11	3.20404e-08	7.32032e-12	1.61692e-13	2.92102e-08	4.08595e-16	2.86335e-10	4.43146e-13	1.0804e-13	3.47073e-21
ABCEJK	1.91173e-11	4.13614e-13	1.30139e-14	4.14719e-18	4.58921e-27	1.72058e-11	3.36406e-09	3.51732e-11	4.4469e-10	2.41145e-15	1.12821e-17	1.78096e-09	7.38615e-20	1.84545e-11	9.0127e-14	3.4762e-14	4.69834e-22
ABCEJKL	4.31431e-13	1.03345e-15	1.79523e-17	2.1677e-21	7.64646e-32	9.01094e-13	1.2065e-10	6.59024e-12	4.64777e-12	1.2059e-18	9.94939e-22	5.00615e-11	1.5576e-23	5.89909e-13	7.55325e-15	4.34647e-15	3.59406e-23
ABCEJKLM	2.0186e-16	1.45591e-18	1.48502e-20	9.26087e-25	1.73304e-36	3.11349e-16	7.80026e-14	4.94346e-15	1.50129e-15	5.13002e-22	1.05503e-25	1.69364e-14	4.02427e-27	1.4009e-16	1.07531e-18	2.9179e-19	1.19478e-27
ABCEJKM	1.43878e-14	4.27289e-16	8.14703e-18	1.3239e-21	7.88373e-32	7.06701e-15	1.97619e-12	2.09934e-14	1.33787e-13	8.51111e-19	8.40243e-22	5.1578e-13	1.54434e-23	4.12445e-15	1.30938e-17	2.86753e-18	1.93593e-26
ABCEJL	7.02309e-11	2.38516e-14	2.84192e-16	6.86008e-18	4.62874e-27	1.39766e-10	4.16506e-09	3.60152e-11	4.94605e-10	3.49299e-15	1.30946e-17	1.13924e-09	7.79734e-20	1.19137e-11	5.08699e-14	1.85185e-14	2.95436e-22
ABCEJLM	2.70324e-14	2.6614e-17	2.11404e-19	2.44537e-21	7.99698e-32	4.43438e-14	2.47881e-12	2.13816e-14	1.31998e-13	1.23984e-18	9.91609e-22	3.38232e-13	1.65301e-23	2.70043e-15	7.53374e-18	1.59166e-18	1.26439e-26
ABCEJM	1.01771e-12	9.86443e-15	1.33062e-16	4.39914e-18	4.83939e-27	6.69255e-13	5.49246e-11	6.28455e-14	9.58246e-12	2.47691e-15	1.12706e-17	9.24339e-12	7.80927e-20	6.94843e-14	7.96971e-17	1.2296e-17	1.71641e-25
ABCEK	2.47151e-08	4.0357e-10	2.25207e-11	1.40919e-14	2.67431e-22	4.75568e-08	5.75516e-06	6.21957e-08	1.64957e-06	7.14939e-12	1.64309e-13	6.26721e-06	3.77506e-16	8.39848e-08	5.55806e-10	3.93599e-10	1.15141e-17
ABCEKL	1.01765e-09	9.40524e-13	2.56578e-14	6.14644e-18	4.32844e-27	2.98039e-09	2.18414e-07	1.23519e-08	1.84449e-08	3.42589e-15	1.33515e-17	1.79823e-07	7.21048e-20	2.76155e-09	5.43865e-11	6.60256e-11	1.05424e-18
ABCEKLM	4.13798e-13	9.87517e-16	1.69276e-17	2.12199e-21	7.53614e-32	8.93579e-13	1.17112e-10	6.53251e-12	4.59879e-12	1.21309e-18	1.00505e-21	4.8934e-11	1.51701e-23	5.82813e-13	7.22565e-15	4.22944e-15	3.58078e-23
ABCEKM	1.83019e-11	3.93546e-13	1.21824e-14	4.04118e-18	4.50923e-27	1.70342e-11	3.24947e-09	3.50403e-11	4.38255e-10	2.41966e-15	1.13881e-17	1.72182e-09	7.15603e-20	1.80559e-11	8.55961e-14	3.35732e-14	4.64499e-22
ABCEL	1.65922e-07	2.17703e-11	3.88171e-13	2.06935e-14	2.68329e-22	4.77618e-07	7.13225e-06	6.41932e-08	2.11668e-06	1.03141e-11	1.87862e-13	3.90462e-06	3.91944e-16	5.32871e-08	3.10436e-10	2.0527e-10	7.00605e-18
ABCELM	6.73055e-11	2.26005e-14	2.65193e-16	6.69456e-18	4.54842e-27	1.38199e-10	4.02547e-09	3.58601e-11	4.87647e-10	3.50668e-15	1.32238e-17	1.10353e-09	7.54729e-20	1.16911e-11	4.86662e-14	1.82118e-14	2.95179e-22
ABCEM	1.36963e-09	9.10368e-12	1.95475e-13	1.42177e-14	2.84378e-22	1.59607e-09	7.47035e-08	7.79746e-11	3.13543e-08	7.32595e-12	1.63173e-13	2.77893e-08	3.92786e-16	2.77097e-10	4.19884e-13	1.05183e-13	3.44038e-21
ABCF	1.8204e-06	9.6052e-09	3.54695e-10	5.24535e-11	1.69376e-17	5.1511e-06	0.000109088	7.60822e-08	0.00039407	2.3959e-08	2.58837e-09	0.00041507	2.11e-12	4.02647e-06	2.1156e-08	3.30354e-10	4.24244e-16
ABCFG	2.56602e-08	5.31381e-10	3.45268e-11	2.46044e-12	4.90648e-22	3.79015e-08	3.99993e-06	7.87005e-09	1.9273e-06	7.99315e-12	1.6836e-13	7.96721e-06	3.64716e-16	1.00867e-07	1.22986e-09	1.42314e-11	7.53087e-21
ABCFGH	1.70818e-11	5.1914e-13	2.06279e-14	6.30553e-16	7.67629e-27	1.41822e-11	2.52958e-09	7.30793e-12	5.29052e-10	2.5348e-15	1.16357e-17	2.30633e-09	6.88077e-20	2.29223e-11	1.91323e-13	1.90678e-15	1.75319e-25
ABCFGHI	3.39768e-14	5.68365e-16	1.43767e-17	1.85847e-19	1.2845e-31	2.74276e-14	1.13269e-11	5.86092e-15	4.00934e-12	8.75028e-19	8.6165e-22	6.70313e-11	1.36018e-23	7.28752e-13	1.69696e-14	2.8441e-16	7.25784e-27
ABCFGHIJ	3.28091e-17	8.20704e-19	1.19402e-20	6.73253e-23	2.77097e-36	1.31588e-17	8.37104e-15	5.79135e-18	1.45671e-15	3.56038e-22	8.72782e-26	2.22595e-14	3.36532e-27	1.72956e-16	2.26863e-18	2.42915e-20	2.51221e-31
ABCFGHIK	5.77589e-16	2.74715e-17	9.11807e-19	5.8867e-23	2.66444e-36	2.85773e-16	4.29439e-13	2.64079e-15	4.8098e-14	3.56088e-22	8.95916e-26	3.10702e-12	3.10874e-27	3.70237e-14	2.48448e-15	6.52865e-17	5.82469e-28
ABCFGHIL	5.31406e-16	1.95533e-18	2.62042e-20	1.15066e-22	2.67237e-36	1.37006e-15	5.58248e-13	2.75431e-15	3.19292e-14	5.00189e-22	1.05356e-25	1.34191e-12	3.32803e-27	1.57763e-14	6.8979e-16	1.65962e-17	3.15025e-28
ABCFGHIM	3.16978e-17	7.84681e-19	1.13201e-20	6.60176e-23	2.73672e-36	1.30725e-17	8.13799e-15	5.80923e-18	1.44601e-15	3.5699e-22	8.78392e-26	2.19656e-14	3.29447e-27	1.72663e-16	2.24108e-18	2.41313e-20	2.53165e-31
ABCFGHJ	1.34422e-14	5.67401e-16	1.37512e-17	1.84101e-19	1.27905e-31	6.02541e-15	1.64484e-12	5.80528e-15	1.59333e-13	8.69089e-19	8.47729e-22	6.81677e-13	1.40293e-23	5.25421e-15	2.73284e-17	2.02654e-19	5.43288e-30
ABCFGHJK	2.36772e-16	2.74825e-17	8.79017e-19	5.84492e-23	2.6591e-36	6.20519e-17	5.72647e-14	2.62403e-15	2.19157e-15	3.54843e-22	8.83847e-26	3.75348e-14	3.23497e-27	3.00788e-16	4.15758e-18	4.5684e-20	4.15819e-31
ABCFGHJL	2.11368e-16	1.95824e-18	2.53303e-20	1.14709e-22	2.67365e-36	2.97166e-16	7.48658e-14	2.71424e-15	1.95845e-15	5.01512e-22	1.04317e-25	2.51343e-14	3.47588e-27	2.003e-16	2.42074e-18	2.59872e-20	2.86721e-31
ABCFGHJM	1.29036e-17	7.91157e-19	1.10345e-20	6.62629e-23	2.74766e-36	2.92134e-18	1.15768e-15	5.85391e-18	5.94022e-17	3.5949e-22	8.73304e-26	2.41694e-16	3.45514e-27	1.32804e-18	4.0238e-21	2.05944e-23	2.0994e-34
ABCFGHK	2.46402e-13	1.99427e-14	1.15437e-15	1.65725e-19	1.21745e-31	1.34181e-13	8.86458e-11	3.36736e-12	6.1476e-12	8.65352e-19	8.68899e-22	1.1362e-10	1.29826e-23	1.27377e-12	3.14152e-14	5.50176e-16	1.24451e-26
ABCFGHKL	3.43914e-15	6.49452e-17	1.90565e-18	9.80434e-23	2.56685e-36	5.66418e-15	3.31707e-12	8.78108e-13	6.22612e-14	4.99667e-22	1.07216e-25	3.33569e-12	3.21291e-27	4.10664e-14	2.57498e-15	6.90109e-17	6.82379e-28
ABCFGHKM	2.29443e-16	2.6464e-17	8.3842e-19	5.74879e-23	2.63067e-36	6.19158e-17	5.58199e-14	2.62527e-15	2.17914e-15	3.56984e-22	8.9216e-26	3.69756e-14	3.17367e-27	2.99609e-16	4.06722e-18	4.45583e-20	4.13548e-31
ABCFGHL	4.42611e-13	1.31853e-15	2.90529e-17	2.89894e-19	1.21646e-31	8.54135e-13	1.12699e-10	3.50771e-12	6.09572e-12	1.21298e-18	1.00507e-21	7.43896e-11	1.37558e-23	8.39392e-13	1.80961e-14	3.05901e-16	8.37406e-27
ABCFGHLM	2.03937e-16	1.88093e-18	2.41174e-20	1.12972e-22	2.64521e-36	2.95614e-16	7.29953e-14	2.71427e-15	1.94873e-15	5.04722e-22	1.05345e-25	2.48058e-14	3.4087e-27	2.00057e-16	2.38325e-18	2.56561e-20	2.86661e-31
ABCFGHM	1.29648e-14	5.42066e-16	1.30147e-17	1.80651e-19	1.26079e-31	5.98451e-15	1.59659e-12	5.85713e-15	1.57833e-13	8.72418e-19	8.53954e-22	6.66369e-13	1.37022e-23	5.20362e-15	2.66429e-17	1.98572e-19	5.4061e-30
ABCFGI	4.82287e-11	5.46257e-13	2.11306e-14	6.43032e-16	7.97108e-27	6.49881e-11	1.76906e-08	7.52194e-12	1.36673e-08	2.62276e-15	1.15957e-17	2.43317e-07	6.55723e-20	3.37243e-09	1.34711e-10	3.35474e-12	2.64971e-22
ABCFGIJ	3.84683e-14	5.96435e-16	1.4097e-17	1.87672e-19	1.32085e-31	2.78995e-14	1.18065e-11	5.94025e-15	3.92017e-12	8.95768e-19	8.46621e-22	6.56037e-11	1.33144e-23	7.1395e-13	1.65972e-14	2.81974e-16	7.21961e-27
ABCFGIJK	6.58536e-16	2.8795e-17	8.98671e-19	5.94549e-23	2.73523e-36	2.91274e-16	4.42227e-13	2.65848e-15	4.72002e-14	3.6403e-22	8.82396e-26	3.05382e-12	3.04992e-27	3.63849e-14	2.45185e-15	6.63578e-17	5.87552e-28
ABCFGIJL	5.88935e-16	2.05926e-18	2.6044e-20	1.1714e-22	2.75701e-36	1.37683e-15	5.68644e-13	2.72665e-15	3.14985e-14	5.15164e-22	1.04393e-25	1.31979e-12	3.28593e-27	1.54925e-14	6.73278e-16	1.63821e-17	3.08775e-28
ABCFGIJM	3.6542e-17	8.28171e-19	1.12874e-20	6.73766e-23	2.82284e-36	1.34673e-17	8.51062e-15	5.95344e-18	1.43228e-15	3.68544e-22	8.71945e-26	2.17837e-14	3.26322e-27	1.71126e-16	2.20689e-18	2.41569e-20	2.52839e-31
ABCFGIK	6.87362e-13	2.09202e-14	1.17935e-15	1.68681e-19	1.25782e-31	6.23072e-13	6.97183e-10	3.41123e-12	1.3097e-10	8.91104e-19	8.65806e-22	9.77587e-09	1.22836e-23	1.61332e-10	2.11063e-11	1.03035e-12	2.02879e-23
ABCFGIKL	9.43596e-15	6.82148e-17	1.95361e-18	9.99702e-23	2.64875e-36	2.63968e-14	2.5728e-11	8.82339e-13	9.168e-13	5.12911e-22	1.07129e-25	1.53201e-10	3.02675e-27	2.88698e-12	6.88607e-13	5.0791e-14	8.95907e-25
ABCFGIKM	6.36304e-16	2.76663e-17	8.55208e-19	5.83744e-23	2.70413e-36	2.89886e-16	4.31254e-13	2.65395e-15	4.69516e-14	3.65685e-22	8.89405e-26	3.02617e-12	2.98739e-27	3.64184e-14	2.4192e-15	6.54497e-17	5.92169e-28
ABCFGIL	1.23205e-12	1.38974e-15	2.98872e-17	2.96334e-19	1.26166e-31	3.92338e-12	8.77315e-10	3.52425e-12	9.48947e-11	1.25157e-18	1.00538e-21	4.00113e-09	1.30564e-23	6.63868e-11	5.1906e-12	1.91139e-13	9.60161e-24
ABCFGILM	5.67337e-16	1.97345e-18	2.47391e-20	1.15153e-22	2.72581e-36	1.36701e-15	5.54663e-13	2.72091e-15	3.1326e-14	5.17692e-22	1.05267e-25	1.30663e-12	3.21731e-27	1.55133e-14	6.65297e-16	1.62789e-17	3.11398e-28
ABCFGIM	3.69929e-14	5.68125e-16	1.33047e-17	1.83777e-19	1.30036e-31	2.7613e-14	1.1456e-11	5.97326e-15	3.89029e-12	8.97561e-19	8.50983e-22	6.46565e-11	1.29786e-23	7.11843e-13	1.63561e-14	2.80604e-16	7.27641e-27
ABCFGJ	1.93924e-11	5.52083e-13	2.04226e-14	6.44293e-16	7.99665e-27	1.43844e-11	2.64717e-09	7.60555e-12	5.18275e-10	2.63729e-15	1.14997e-17	2.2681e-09	6.78315e-20	2.25407e-11	1.87435e-13	1.88555e-15	1.73811e-25
ABCFGJK	2.77373e-13	2.11151e-14	1.14418e-15	1.68843e-19	1.25824e-31	1.3592e-13	9.14095e-11	3.41495e-12	6.02116e-12	8.94892e-19	8.5673e-22	1.11847e-10	1.27896e-23	1.25466e-12	3.10746e-14	5.58072e-16	1.24806e-26
ABCFGJKL	3.7959e-15	6.9009e-17	1.90899e-18	1.00547e-22	2.65863e-36	5.69136e-15	3.37724e-12	8.80449e-13	6.15268e-14	5.18786e-22	1.06556e-25	3.2943e-12	3.18798e-27	4.05048e-14	2.52747e-15	6.90891e-17	6.70404e-28
ABCFGJKM	2.62797e-16	2.81742e-17	8.42647e-19	5.90967e-23	2.72371e-36	6.35778e-17	5.79647e-14	2.69591e-15	2.16246e-15	3.71509e-22	8.88225e-26	3.68036e-14	3.15908e-27	2.9829e-16	4.04218e-18	4.52828e-20	4.15193e-31
ABCFGJL	4.90273e-13	1.40567e-15	2.90952e-17	2.98036e-19	1.26697e-31	8.583e-13	1.15093e-10	3.50059e-12	6.01335e-12	1.26569e-18	9.99845e-22	7.33026e-11	1.36581e-23	8.25303e-13	1.75811e-14	2.99046e-16	8.14252e-27
ABCFGJLM	2.26649e-16	2.01248e-18	2.44534e-20	1.17135e-22	2.75248e-36	2.99093e-16	7.51215e-14	2.74182e-15	1.94299e-15	5.29179e-22	1.05532e-25	2.46734e-14	3.41486e-27	1.9876e-16	2.33079e-18	2.53184e-20	2.80324e-31
ABCFGJM	1.47367e-14	5.7946e-16	1.30903e-17	1.86301e-19	1.31301e-31	6.13975e-15	1.67616e-12	6.1095e-15	1.56677e-13	9.1311e-19	8.51664e-22	6.63909e-13	1.3658e-23	5.17783e-15	2.62631e-17	1.98072e-19	5.37435e-30
ABCFGK	3.57445e-10	2.044e-11	1.92557e-12	5.98211e-16	7.51823e-27	3.48119e-10	1.66423e-07	6.12475e-09	2.1586e-08	2.60794e-15	1.17461e-17	4.21136e-07	6.27477e-20	6.01858e-09	2.57261e-10	6.88829e-12	4.77115e-22
ABCFGKL	7.93258e-12	4.88338e-14	2.39814e-15	2.59996e-19	1.20456e-31	1.65115e-11	5.52863e-09	1.26552e-09	1.93457e-10	1.25502e-18	1.0248e-21	1.03583e-08	1.26097e-23	1.77996e-10	2.16331e-11	1.0737e-12	2.35366e-23
ABCFGKLM	3.66185e-15	6.66123e-17	1.82421e-18	9.91569e-23	2.63295e-36	5.66551e-15	3.30122e-12	8.78291e-13	6.13381e-14	5.23084e-22	1.07771e-25	3.26598e-12	3.12785e-27	4.05694e-14	2.48682e-15	6.77045e-17	6.69035e-28
ABCFGKM	2.67539e-13	2.02956e-14	1.0883e-15	1.65925e-19	1.24228e-31	1.35444e-13	8.9059e-11	3.42195e-12	5.9925e-12	9.0039e-19	8.64959e-22	1.10134e-10	1.24988e-23	1.24839e-12	3.02886e-14	5.42159e-16	1.23817e-26
ABCFGL	1.19712e-09	1.2638e-12	4.10363e-14	9.36771e-16	7.53394e-27	2.82048e-09	2.06391e-07	6.33374e-09	2.4286e-08	3.66717e-15	1.35023e-17	2.69614e-07	6.59984e-20	3.89734e-09	1.43406e-10	3.59835e-12	3.0188e-22
ABCFGLM	4.71556e-13	1.34715e-15	2.75997e-17	2.9333e-19	1.25097e-31	8.53199e-13	1.12157e-10	3.50614e-12	5.98701e-12	1.27401e-18	1.0099e-21	7.23114e-11	1.33398e-23	8.23438e-13	1.72667e-14	2.95725e-16	8.13695e-27
ABCFGM	1.86153e-11	5.26843e-13	1.9247e-14	6.31909e-16	7.8755e-27	1.42638e-11	2.56574e-09	7.73734e-12	5.14254e-10	2.6484e-15	1.16071e-17	2.21479e-09	6.59393e-20	2.22908e-11	1.82013e-13	1.84381e-15	1.72626e-25
ABCFH	1.32397e-09	8.74592e-12	2.11408e-13	1.42595e-14	2.68497e-22	1.8805e-09	8.94002e-08	7.238e-11	9.34071e-08	7.27233e-12	1.65323e-13	1.012e-07	3.61106e-16	9.09086e-10	3.74727e-12	4.21972e-14	8.77507e-21
ABCFHI	2.54223e-12	9.56032e-15	1.48105e-16	4.45395e-18	4.57207e-27	3.57624e-12	4.27389e-10	5.93786e-14	6.29488e-10	2.43264e-15	1.14365e-17	2.8562e-09	6.61281e-20	3.39592e-11	3.86629e-13	6.26604e-15	3.24495e-22
ABCFHIJ	2.03942e-15	1.10112e-17	1.08191e-19	1.49234e-21	7.88942e-32	1.63803e-15	3.23006e-13	4.51508e-17	1.8864e-13	8.40054e-19	8.3631e-22	8.27741e-13	1.35756e-23	7.53017e-15	5.05814e-17	5.19327e-19	9.39888e-27
ABCFHIJK	3.34576e-17	5.77944e-19	7.21727e-21	5.30167e-25	1.70495e-36	1.80201e-17	1.2696e-14	1.68711e-17	2.44242e-15	3.46621e-22	8.77964e-26	4.20545e-14	3.15687e-27	4.03188e-16	7.02466e-18	9.74714e-20	7.51451e-28
ABCFHIJL	3.22725e-17	3.98365e-20	2.13634e-22	1.06437e-24	1.72134e-36	8.58665e-17	1.64311e-14	1.74273e-17	1.56716e-15	4.92582e-22	1.03868e-25	1.82977e-14	3.39112e-27	1.71159e-16	2.0673e-18	2.87096e-20	4.08384e-28
ABCFHIJM	1.93053e-18	1.5952e-20	9.23364e-23	5.96279e-25	1.75183e-36	8.15075e-19	2.50615e-16	4.47801e-20	7.02565e-17	3.49841e-22	8.64812e-26	2.89073e-16	3.363e-27	1.87124e-18	7.04719e-21	4.47755e-23	3.35205e-31
ABCFHIK	3.44445e-14	4.03391e-16	8.74464e-18	1.32987e-21	7.56039e-32	3.79391e-14	1.8079e-11	2.06375e-14	6.79866e-12	8.40167e-19	8.6111e-22	1.27728e-10	1.2596e-23	1.73476e-12	5.61997e-14	1.38849e-15	2.53312e-23
ABCFHIKL	4.83299e-16	1.36446e-18	1.55785e-20	9.09298e-25	1.66203e-36	1.69063e-15	7.2864e-13	4.97764e-15	4.76429e-14	4.92459e-22	1.0709e-25	2.19439e-12	3.14056e-27	3.20576e-14	1.88527e-15	6.75469e-17	1.13289e-24
ABCFHIKM	3.23693e-17	5.51226e-19	6.80423e-21	5.14811e-25	1.68686e-36	1.78768e-17	1.22639e-14	1.67024e-17	2.42418e-15	3.48672e-22	8.86247e-26	4.12659e-14	3.09514e-27	4.01208e-16	6.85375e-18	9.51197e-20	7.5795e-28
ABCFHIL	6.76864e-14	2.55408e-17	2.2751e-19	2.41372e-21	7.57622e-32	2.40887e-13	2.29471e-11	2.14173e-14	4.75454e-12	1.18431e-18	9.9808e-22	5.26947e-11	1.33402e-23	7.09867e-13	1.50033e-14	3.3123e-16	1.25224e-23
ABCFHILM	3.11269e-17	3.78422e-20	2.01059e-22	1.03468e-24	1.70322e-36	8.49388e-17	1.58807e-14	1.7244e-17	1.55433e-15	4.95678e-22	1.04894e-25	1.79392e-14	3.32345e-27	1.70332e-16	2.0199e-18	2.81913e-20	4.1217e-28
ABCFHIM	1.96638e-15	1.03946e-17	1.01072e-19	1.4438e-21	7.77603e-32	1.61288e-15	3.09668e-13	4.50055e-17	1.86609e-13	8.43145e-19	8.42476e-22	8.06111e-13	1.32489e-23	7.45588e-15	4.92653e-17	5.10739e-19	9.48074e-27
ABCFHJ	1.00905e-12	9.49693e-15	1.40311e-16	4.38317e-18	4.57751e-27	7.90507e-13	6.8351e-11	5.88502e-14	2.51927e-11	2.43216e-15	1.13079e-17	2.83482e-11	6.80562e-20	2.17044e-13	5.94376e-16	4.51525e-18	2.14484e-25
ABCFHJK	1.3903e-14	4.00976e-16	8.33136e-18	1.30824e-21	7.5466e-32	8.25553e-15	2.48437e-12	2.03094e-14	2.79539e-13	8.38745e-19	8.49433e-22	1.33821e-12	1.304e-23	1.28163e-14	9.12455e-17	9.85654e-19	1.58654e-26
ABCFHJKL	1.95369e-16	1.36168e-18	1.49886e-20	9.00343e-25	1.6658e-36	3.66369e-16	9.8311e-14	4.89951e-15	3.03807e-15	4.95782e-22	1.06246e-25	4.3234e-14	3.29084e-27	4.36646e-16	7.16121e-18	1.02676e-19	8.5642e-28
ABCFHJKM	1.33435e-17	5.53817e-19	6.60134e-21	5.13289e-25	1.6968e-36	3.95351e-18	1.69238e-15	1.67366e-17	1.02602e-16	3.52551e-22	8.82855e-26	4.64888e-16	3.25654e-27	3.15959e-18	1.24833e-20	8.12793e-23	5.39452e-31
ABCFHJL	2.68129e-14	2.54151e-17	2.17384e-19	2.3853e-21	7.59267e-32	5.2463e-14	3.14324e-12	2.09496e-14	2.75125e-13	1.19068e-18	9.8947e-22	8.78942e-13	1.38747e-23	8.46843e-15	5.28528e-17	5.54968e-19	1.05902e-26
ABCFHJLM	1.23187e-17	3.80387e-20	1.95619e-22	1.03639e-24	1.71778e-36	1.87083e-17	2.20307e-15	1.7164e-17	9.11578e-17	5.04325e-22	1.04894e-25	3.12666e-16	3.50973e-27	2.1181e-18	7.35782e-21	4.73942e-23	3.7126e-31
ABCFHJM	7.71138e-16	1.04318e-17	9.76127e-20	1.43906e-21	7.83661e-32	3.58899e-16	4.71117e-14	4.52295e-17	7.69302e-15	8.52669e-19	8.40549e-22	8.41148e-15	1.38635e-23	5.22189e-17	8.62791e-20	4.41699e-22	7.05677e-30
ABCFHK	1.75088e-11	3.68802e-13	1.2677e-14	4.01721e-18	4.3239e-27	1.99121e-11	4.01767e-09	3.42667e-11	9.53167e-10	2.41625e-15	1.16272e-17	4.65511e-09	6.32534e-20	5.85359e-11	7.07353e-13	1.22205e-14	5.67847e-22
ABCFHKL	3.9905e-13	9.23642e-16	1.72947e-17	2.0701e-21	7.26065e-32	1.04855e-12	1.46722e-10	6.5196e-12	9.52337e-12	1.18654e-18	1.02114e-21	1.28107e-10	1.28823e-23	1.85685e-12	5.68469e-14	1.46327e-15	2.93471e-23
ABCFHKLM	1.88333e-16	1.30425e-18	1.41827e-20	8.77703e-25	1.65106e-36	3.63639e-16	9.52838e-14	4.83881e-15	3.02083e-15	5.00568e-22	1.07619e-25	4.23883e-14	3.2317e-27	4.34615e-16	6.96548e-18	9.96136e-20	8.55447e-28
ABCFHKM	1.34291e-14	3.82405e-16	7.83874e-18	1.26968e-21	7.45945e-32	8.19085e-15	2.39487e-12	2.0169e-14	2.77066e-13	8.45288e-19	8.59489e-22	1.2997e-12	1.27581e-23	1.26549e-14	8.79527e-17	9.51877e-19	1.576e-26
ABCFHL	6.50155e-11	2.16222e-14	2.78555e-16	6.57238e-18	4.32646e-27	1.62888e-10	5.01857e-09	3.56152e-11	1.05794e-09	3.41161e-15	1.33381e-17	2.98645e-09	6.62936e-20	3.81145e-11	4.04664e-13	6.74379e-15	3.69401e-22
ABCFHLM	2.58337e-14	2.41263e-17	2.04007e-19	2.31824e-21	7.50558e-32	5.1899e-14	3.03135e-12	2.07921e-14	2.72784e-13	1.2005e-18	1.00166e-21	8.55317e-13	1.35666e-23	8.38617e-15	5.12902e-17	5.42689e-19	1.05921e-26
ABCFHM	9.71022e-13	8.97135e-15	1.30541e-16	4.23883e-18	4.51169e-27	7.77869e-13	6.53238e-11	5.91702e-14	2.49569e-11	2.44594e-15	1.14382e-17	2.73952e-11	6.62131e-20	2.12533e-13	5.70534e-16	4.39192e-18	2.13225e-25
ABCFI	3.62041e-09	9.25711e-12	2.18846e-13	1.46917e-14	2.80969e-22	8.57035e-09	5.42869e-07	7.46097e-11	2.29743e-06	7.55293e-12	1.6408e-13	1.01262e-05	3.45639e-16	1.5749e-07	2.85025e-09	7.37578e-11	1.53495e-17
ABCFIJ	2.92645e-12	1.00416e-14	1.44915e-16	4.50706e-18	4.74383e-27	3.64934e-12	4.56445e-10	6.03472e-14	6.14326e-10	2.5109e-15	1.12455e-17	2.80042e-09	6.47602e-20	3.33158e-11	3.77765e-13	6.23378e-15	3.22528e-22
ABCFIJK	3.92579e-14	4.22145e-16	8.57012e-18	1.34173e-21	7.78061e-32	3.85931e-14	1.8851e-11	2.06737e-14	6.62882e-12	8.61745e-19	8.44608e-22	1.25155e-10	1.23233e-23	1.70228e-12	5.53375e-14	1.41549e-15	2.55921e-23
ABCFIJKL	5.38877e-16	1.43561e-18	1.54696e-20	9.25046e-25	1.7165e-36	1.70167e-15	7.45862e-13	4.96216e-15	4.69507e-14	5.07953e-22	1.0601e-25	2.16153e-12	3.09923e-27	3.15454e-14	1.85214e-15	6.83768e-17	1.12354e-24
ABCFIJKM	3.74504e-17	5.81192e-19	6.77873e-21	5.25086e-25	1.74147e-36	1.84259e-17	1.28477e-14	1.7011e-17	2.39742e-15	3.60475e-22	8.78905e-26	4.09702e-14	3.06425e-27	3.98347e-16	6.79206e-18	9.72419e-20	7.66509e-28
ABCFIJL	7.60097e-14	2.69303e-17	2.25249e-19	2.45747e-21	7.85929e-32	2.42684e-13	2.36107e-11	2.11922e-14	4.67187e-12	1.22568e-18	9.87633e-22	5.17431e-11	1.31539e-23	6.96428e-13	1.46186e-14	3.28279e-16	1.22427e-23
ABCFIJLM	3.48677e-17	4.01211e-20	2.02066e-22	1.06447e-24	1.76756e-36	8.61263e-17	1.64443e-14	1.73246e-17	1.54535e-15	5.16299e-22	1.04668e-25	1.78154e-14	3.31147e-27	1.68956e-16	1.98101e-18	2.81549e-20	4.05454e-28
ABCFIJM	2.25438e-15	1.09921e-17	1.00511e-19	1.47513e-21	8.0655e-32	1.66316e-15	3.29534e-13	4.61547e-17	1.84556e-13	8.75257e-19	8.35849e-22	8.00379e-13	1.31152e-23	7.39835e-15	4.84689e-17	5.12719e-19	9.46144e-27
ABCFIK	4.81891e-11	3.88933e-13	1.30447e-14	4.12602e-18	4.48845e-27	9.24144e-11	3.07569e-08	3.48585e-11	2.36369e-08	2.49358e-15	1.15374e-17	4.73531e-07	6.00462e-20	8.41045e-09	4.98707e-10	2.2591e-11	1.08974e-18
ABCFIKL	1.08984e-12	9.75189e-16	1.78531e-17	2.12924e-21	7.52172e-32	4.82108e-12	1.14263e-09	6.60141e-12	1.41606e-10	1.22049e-18	1.01693e-21	6.53069e-09	1.21745e-23	1.35242e-10	1.48632e-11	9.93282e-13	4.28802e-20
ABCFIKLM	5.18559e-16	1.37208e-18	1.4606e-20	9.00222e-25	1.70019e-36	1.68574e-15	7.22996e-13	4.89093e-15	4.66559e-14	5.12106e-22	1.07222e-25	2.12821e-12	3.0387e-27	3.14699e-14	1.80553e-15	6.6488e-17	1.13411e-24
ABCFIKM	3.77984e-14	4.01463e-16	8.04247e-18	1.29966e-21	7.68153e-32	3.8163e-14	1.8159e-11	2.04703e-14	6.58628e-12	8.66914e-19	8.5275e-22	1.22714e-10	1.20332e-23	1.69292e-12	5.37966e-14	1.37729e-15	2.5816e-23
ABCFIL	1.77532e-10	2.29337e-14	2.88746e-16	6.77769e-18	4.50882e-27	7.49106e-10	3.83424e-08	3.59567e-11	1.81952e-08	3.52655e-15	1.32851e-17	1.83013e-07	6.31124e-20	3.22666e-09	1.14475e-10	3.91877e-12	4.50451e-19
ABCFILM	7.30866e-14	2.54915e-17	2.1082e-19	2.38343e-21	7.75977e-32	2.39439e-13	2.27585e-11	2.09727e-14	4.63437e-12	1.23356e-18	9.97603e-22	5.06446e-11	1.28363e-23	6.91934e-13	1.42266e-14	3.22638e-16	1.23595e-23
ABCFIM	2.80827e-12	9.45961e-15	1.34495e-16	4.35066e-18	4.67111e-27	3.57861e-12	4.34876e-10	6.04782e-14	6.08789e-10	2.52098e-15	1.13509e-17	2.7238e-09	6.28853e-20	3.29649e-11	3.66859e-13	6.14417e-15	3.25444e-22
ABCFJ	1.55777e-09	9.31113e-12	2.08712e-13	1.46071e-14	2.83635e-22	1.92131e-09	9.63277e-08	7.55288e-11	9.15269e-08	7.65128e-12	1.63488e-13	9.96934e-08	3.56041e-16	8.94812e-10	3.66742e-12	4.18342e-14	8.69802e-21
ABCFJK	2.00788e-11	3.9131e-13	1.25394e-14	4.10188e-18	4.51536e-27	2.01999e-11	4.20747e-09	3.48297e-11	9.31833e-10	2.52074e-15	1.14714e-17	4.58675e-09	6.23228e-20	5.77041e-11	6.99684e-13	1.24427e-14	5.70888e-22
ABCFJKL	4.45534e-13	9.81823e-16	1.72963e-17	2.12705e-21	7.57436e-32	1.05514e-12	1.50519e-10	6.5621e-12	9.37851e-12	1.24061e-18	1.01407e-21	1.26545e-10	1.27842e-23	1.83128e-12	5.57197e-14	1.47243e-15	2.87962e-23
ABCFJKLM	2.10195e-16	1.39391e-18	1.43588e-20	9.0969e-25	1.72063e-36	3.68522e-16	9.84873e-14	4.92489e-15	3.00987e-15	5.25619e-22	1.07712e-25	4.22547e-14	3.23606e-27	4.33005e-16	6.86651e-18	1.00491e-19	8.42954e-28
ABCFJKM	1.53251e-14	4.07587e-16	7.87402e-18	1.30882e-21	7.77841e-32	8.40447e-15	2.51682e-12	2.08014e-14	2.74403e-13	8.86453e-19	8.55705e-22	1.29706e-12	1.27105e-23	1.26218e-14	8.74047e-17	9.70556e-19	1.58418e-26
ABCFJL	7.44884e-11	2.3085e-14	2.7824e-16	6.77126e-18	4.55389e-27	1.64289e-10	5.18301e-09	3.56694e-11	1.04174e-09	3.58999e-15	1.32739e-17	2.94113e-09	6.58152e-20	3.74463e-11	3.92411e-13	6.62202e-15	3.58151e-22
ABCFJLM	2.88773e-14	2.592e-17	2.072e-19	2.41439e-21	7.88946e-32	5.27045e-14	3.15256e-12	2.11892e-14	2.71972e-13	1.27036e-18	1.00631e-21	8.5386e-13	1.36242e-23	8.34592e-15	5.01377e-17	5.37961e-19	1.03366e-26
ABCFJM	1.11239e-12	9.60325e-15	1.30959e-16	4.38086e-18	4.74315e-27	8.00932e-13	6.98872e-11	6.1856e-14	2.47604e-11	2.58087e-15	1.14121e-17	2.73338e-11	6.59804e-20	2.11703e-13	5.62026e-16	4.39269e-18	2.11867e-25
ABCFK	2.54779e-08	3.77964e-10	2.16046e-11	1.38384e-14	2.63069e-22	5.51053e-08	6.92689e-06	6.14109e-08	3.57649e-06	7.52933e-12	1.67524e-13	1.67342e-05	3.30395e-16	2.77871e-07	5.3846e-09	1.52158e-10	2.8356e-17
ABCFKL	1.03465e-09	8.86162e-13	2.46108e-14	5.98398e-18	4.29345e-27	3.46622e-09	2.6637e-07	1.22544e-08	3.84614e-08	3.55101e-15	1.36513e-17	4.67833e-07	6.09918e-20	8.94806e-09	4.9868e-10	2.35231e-11	1.24654e-18
ABCFKLM	4.2791e-13	9.39067e-16	1.63018e-17	2.06982e-21	7.49962e-32	1.04681e-12	1.45682e-10	6.48913e-12	9.34079e-12	1.25373e-18	1.0289e-21	1.24037e-10	1.25047e-23	1.82206e-12	5.40068e-14	1.42447e-15	2.87298e-23
ABCFKM	1.9287e-11	3.72523e-13	1.1727e-14	3.9701e-18	4.45701e-27	2.00024e-11	4.04089e-09	3.46382e-11	9.25166e-10	2.54084e-15	1.16292e-17	4.44502e-09	6.06259e-20	5.68997e-11	6.70955e-13	1.19694e-14	5.65022e-22
ABCFL	1.72518e-07	2.0872e-11	3.7906e-13	2.02699e-14	2.63932e-22	5.54037e-07	8.49592e-06	6.33866e-08	4.62135e-06	1.06755e-11	1.9104e-13	1.04502e-05	3.42793e-16	1.76637e-07	2.97398e-09	7.93037e-11	1.71842e-17
ABCFLM	7.14967e-11	2.1866e-14	2.59239e-16	6.56428e-18	4.49538e-27	1.62321e-10	4.97991e-09	3.54513e-11	1.03428e-09	3.6205e-15	1.34631e-17	2.8557e-09	6.39643e-20	3.70365e-11	3.79444e-13	6.48707e-15	3.58011e-22
ABCFM	1.48982e-09	8.78628e-12	1.92113e-13	1.40779e-14	2.78862e-22	1.8828e-09	9.12442e-08	7.66632e-11	9.09268e-08	7.6919e-12	1.65683e-13	9.64582e-08	3.43551e-16	8.72837e-10	3.49538e-12	4.06483e-14	8.62238e-21
ABCG	1.78891e-06	9.91145e-09	3.59322e-10	5.28752e-11	1.65499e-17	4.74255e-06	0.000108062	7.59025e-08	0.000124478	2.21299e-08	2.5021e-09	9.89173e-05	2.20135e-12	1.32695e-06	2.2565e-09	7.52308e-10	7.96918e-17
ABCGH	1.27072e-09	8.93664e-12	2.13594e-13	1.44557e-14	2.59947e-22	1.66849e-09	7.89194e-08	7.22405e-11	3.40965e-08	6.70296e-12	1.58818e-13	3.22348e-08	3.9222e-16	3.22736e-10	5.18787e-13	1.12379e-13	3.82239e-21
ABCGHI	2.46843e-12	9.68552e-15	1.48878e-16	4.5024e-18	4.41396e-27	3.24784e-12	3.96641e-10	5.92421e-14	3.00314e-10	2.24978e-15	1.09626e-17	1.15111e-09	7.47175e-20	1.17521e-11	5.42041e-14	1.81703e-14	2.80897e-22
ABCGHIJ	1.95718e-15	1.10905e-17	1.08231e-19	1.4975e-21	7.64807e-32	1.45943e-15	2.86736e-13	4.5001e-17	9.22894e-14	7.83398e-19	8.03467e-22	3.40117e-13	1.58252e-23	2.6432e-15	8.14532e-18	1.58283e-18	1.20004e-26
ABCGHIJK	3.19829e-17	5.81253e-19	7.22495e-21	5.326e-25	1.6606e-36	1.56741e-17	1.09229e-14	1.68934e-17	1.1984e-15	3.25999e-22	8.44545e-26	1.69859e-14	3.80373e-27	1.37668e-16	1.17047e-18	2.9237e-19	1.09157e-27
ABCGHIJL	3.05964e-17	4.03415e-20	2.14941e-22	1.06735e-24	1.68329e-36	7.37323e-17	1.39031e-14	1.7501e-17	7.76043e-16	4.73011e-22	1.00734e-25	7.41414e-15	4.08858e-27	5.7426e-17	3.30052e-19	8.64049e-20	5.87146e-28
ABCGHIJM	1.83779e-18	1.6019e-20	9.21975e-23	5.95753e-25	1.7107e-36	7.16075e-19	2.16967e-16	4.47228e-20	3.45769e-17	3.29913e-22	8.34134e-26	1.19556e-16	4.02348e-27	6.49948e-19	1.25589e-21	1.33464e-22	4.86402e-31
ABCGHIK	3.31889e-14	4.05723e-16	8.75182e-18	1.3428e-21	7.30417e-32	3.33808e-14	1.58974e-11	2.06261e-14	3.28687e-12	7.80933e-19	8.23826e-22	5.06661e-11	1.47274e-23	5.87461e-13	8.15194e-15	4.26805e-15	3.2403e-23
ABCGHIKL	4.63733e-16	1.38313e-18	1.57056e-20	9.17006e-25	1.62181e-36	1.44514e-15	6.1539e-13	5.02556e-15	2.38134e-14	4.71356e-22	1.03573e-25	8.80195e-13	3.8126e-27	1.07878e-14	2.67117e-16	2.05163e-16	1.62755e-24
ABCGHIKM	3.09037e-17	5.54043e-19	6.80738e-21	5.17424e-25	1.64354e-36	1.55544e-17	1.05706e-14	1.67304e-17	1.18664e-15	3.27938e-22	8.52535e-26	1.66396e-14	3.72583e-27	1.36447e-16	1.13085e-18	2.85348e-19	1.10083e-27
ABCGHIL	6.46096e-14	2.59356e-17	2.29102e-19	2.43282e-21	7.35926e-32	2.08878e-13	1.97834e-11	2.15064e-14	2.34995e-12	1.12566e-18	9.63235e-22	2.12353e-11	1.56326e-23	2.43046e-13	2.07022e-15	1.02032e-15	1.58412e-23
ABCGHILM	2.94922e-17	3.83005e-20	2.02158e-22	1.03796e-24	1.66614e-36	7.2972e-17	1.34589e-14	1.73231e-17	7.67986e-16	4.75994e-22	1.01733e-25	7.25888e-15	4.00315e-27	5.69648e-17	3.19311e-19	8.48537e-20	5.92496e-28
ABCGHIM	1.8849e-15	1.04585e-17	1.01052e-19	1.44965e-21	7.54119e-32	1.43818e-15	2.75659e-13	4.48724e-17	9.09737e-14	7.86308e-19	8.09413e-22	3.30611e-13	1.54279e-23	2.6044e-15	7.86476e-18	1.55653e-18	1.21049e-26
ABCGHJ	9.53277e-13	9.60954e-15	1.40754e-16	4.40557e-18	4.44096e-27	6.81936e-13	5.63929e-11	5.87334e-14	1.01671e-11	2.25906e-15	1.08873e-17	1.03341e-11	7.68137e-20	7.83104e-14	9.44954e-17	1.29904e-17	1.86607e-25
ABCGHJK	1.30664e-14	4.03278e-16	8.33138e-18	1.31427e-21	7.32662e-32	6.90334e-15	1.97469e-12	2.02768e-14	1.35453e-13	7.83051e-19	8.16311e-22	5.4525e-13	1.52001e-23	4.44545e-15	1.50407e-17	2.99913e-18	2.03735e-26
ABCGHJKL	1.83128e-16	1.37848e-18	1.50854e-20	9.03165e-25	1.63107e-36	2.98974e-16	7.64239e-14	4.93015e-15	1.46859e-15	4.76319e-22	1.0307e-25	1.71325e-14	3.97078e-27	1.45331e-16	1.20936e-18	3.08197e-19	1.23116e-27
ABCGHJKM	1.24657e-17	5.55939e-19	6.59353e-21	5.13142e-25	1.65898e-36	3.27118e-18	1.32705e-15	1.67218e-17	5.00641e-17	3.32795e-22	8.51828e-26	1.91078e-16	3.89881e-27	1.09042e-18	2.27581e-21	2.4185e-22	7.85923e-31
ABCGHJL	2.48683e-14	2.57837e-17	2.18587e-19	2.39202e-21	7.4115e-32	4.32475e-14	2.45337e-12	2.10118e-14	1.3211e-13	1.13692e-18	9.59255e-22	3.52428e-13	1.621e-23	2.88175e-15	8.65178e-18	1.69281e-18	1.34085e-26
ABCGHJLM	1.13898e-17	3.84181e-20	1.96251e-22	1.03405e-24	1.68626e-36	1.52851e-17	1.69844e-15	1.71972e-17	4.39953e-17	4.86126e-22	1.02043e-25	1.26207e-16	4.20462e-27	7.14836e-19	1.33133e-21	1.41345e-22	5.34125e-31
ABCGHJM	7.21253e-16	1.04863e-17	9.74468e-20	1.43745e-21	7.63774e-32	3.03898e-16	3.75571e-14	4.50984e-17	3.3068e-15	7.98716e-19	8.11176e-22	3.27081e-15	1.6104e-23	1.87292e-17	1.52164e-20	1.33713e-21	9.04894e-30
ABCGHK	1.6627e-11	3.72348e-13	1.27222e-14	4.06896e-18	4.18295e-27	1.68268e-11	3.27946e-09	3.43322e-11	4.50133e-10	2.23735e-15	1.11482e-17	1.85802e-09	7.14114e-20	1.98848e-11	1.01762e-13	3.53876e-14	4.96083e-22
ABCGHKL	3.76997e-13	9.36519e-16	1.74093e-17	2.08831e-21	7.06444e-32	8.60042e-13	1.15149e-10	6.56995e-12	4.54791e-12	1.12844e-18	9.85736e-22	4.99063e-11	1.50968e-23	6.12499e-13	8.3697e-15	4.50202e-15	3.71364e-23
ABCGHKLM	1.76436e-16	1.31953e-18	1.42649e-20	8.80805e-25	1.61726e-36	2.9677e-16	7.4153e-14	4.87121e-15	1.45679e-15	4.80931e-22	1.04406e-25	1.67708e-14	3.89549e-27	1.44067e-16	1.16584e-18	2.98982e-19	1.22958e-27
ABCGHKM	1.26033e-14	3.84156e-16	7.83407e-18	1.27635e-21	7.24535e-32	6.8504e-15	1.90766e-12	2.01458e-14	1.33792e-13	7.89197e-19	8.25994e-22	5.28769e-13	1.48559e-23	4.36815e-15	1.43969e-17	2.8957e-18	2.02432e-26
ABCGHL	6.08764e-11	2.20698e-14	2.81071e-16	6.64032e-18	4.20829e-27	1.35306e-10	4.01126e-09	3.5849e-11	4.95051e-10	3.2326e-15	1.28926e-17	1.17276e-09	7.5065e-20	1.27439e-11	5.77465e-14	1.95621e-14	3.17154e-22
ABCGHLM	2.39414e-14	2.44501e-17	2.04999e-19	2.32592e-21	7.32987e-32	4.27975e-14	2.37075e-12	2.08635e-14	1.3052e-13	1.14633e-18	9.71108e-22	3.42341e-13	1.58329e-23	2.83931e-15	8.33155e-18	1.65517e-18	1.34132e-26
ABCGHM	9.16522e-13	9.0715e-15	1.30884e-16	4.26382e-18	4.3796e-27	6.72174e-13	5.4141e-11	5.90778e-14	9.9825e-12	2.27196e-15	1.10129e-17	9.90009e-12	7.4645e-20	7.62786e-14	9.02295e-17	1.26325e-17	1.85678e-25
ABCGI	3.57398e-09	9.4325e-12	2.20435e-13	1.47796e-14	2.73028e-22	7.95232e-09	5.36614e-07	7.4515e-11	1.05583e-06	6.9967e-12	1.58311e-13	3.86444e-06	3.77655e-16	5.08889e-08	3.02855e-10	1.96212e-10	6.62883e-18
ABCGIJ	2.83678e-12	1.01408e-14	1.45061e-16	4.50092e-18	4.62175e-27	3.30291e-12	4.18514e-10	6.02223e-14	2.91607e-10	2.34382e-15	1.08755e-17	1.10465e-09	7.36654e-20	1.12555e-11	4.96883e-14	1.78783e-14	2.79318e-22
ABCGIJK	3.77958e-14	4.24406e-16	8.56301e-18	1.34026e-21	7.58668e-32	3.39159e-14	1.64711e-11	2.06114e-14	3.19596e-12	8.08483e-19	8.15374e-22	4.88542e-11	1.45081e-23	5.65232e-13	7.50212e-15	4.28627e-15	3.278e-23
ABCGIJKL	5.15756e-16	1.45121e-18	1.55442e-20	9.22685e-25	1.68569e-36	1.4525e-15	6.27127e-13	4.97537e-15	2.33549e-14	4.89864e-22	1.03158e-25	8.53877e-13	3.78285e-27	1.04254e-14	2.45416e-16	2.04427e-16	1.61695e-24
ABCGIJKM	3.57581e-17	5.82597e-19	6.75979e-21	5.21948e-25	1.7078e-36	1.60101e-17	1.10079e-14	1.69492e-17	1.16811e-15	3.41619e-22	8.50653e-26	1.62472e-14	3.70854e-27	1.32903e-16	1.06242e-18	2.87596e-19	1.11505e-27
ABCGIJL	7.2317e-14	2.72849e-17	2.26173e-19	2.45085e-21	7.70518e-32	2.10143e-13	2.02576e-11	2.12265e-14	2.30045e-12	1.17588e-18	9.61834e-22	2.05051e-11	1.55232e-23	2.33719e-13	1.89431e-15	9.99409e-16	1.55186e-23
ABCGIJLM	3.29683e-17	4.04311e-20	2.02289e-22	1.0561e-24	1.74035e-36	7.38705e-17	1.38683e-14	1.73114e-17	7.59869e-16	4.99555e-22	1.02137e-25	7.08687e-15	4.01018e-27	5.54453e-17	2.97799e-19	8.36937e-20	5.83949e-28
ABCGIJM	2.16071e-15	1.10351e-17	1.00188e-19	1.46528e-21	7.89558e-32	1.47985e-15	2.91081e-13	4.60107e-17	8.95763e-14	8.23915e-19	8.10312e-22	3.22136e-13	1.5381e-23	2.52953e-15	7.35641e-18	1.54551e-18	1.21029e-26
ABCGIK	4.70273e-11	3.92284e-13	1.30748e-14	4.15099e-18	4.35969e-27	8.21157e-11	2.77355e-08	3.4858e-11	1.10255e-08	2.32044e-15	1.11116e-17	1.79307e-07	6.83312e-20	2.68149e-09	5.43507e-11	6.52662e-11	9.47094e-19
ABCGIKL	1.05514e-12	9.88282e-16	1.79572e-17	2.13562e-21	7.34941e-32	4.14578e-12	9.76374e-10	6.63582e-12	6.98542e-11	1.16622e-18	9.86147e-22	2.54089e-09	1.44174e-23	4.50601e-11	1.55732e-12	3.04859e-12	5.43253e-20
ABCGIKLM	4.9611e-16	1.38603e-18	1.46664e-20	8.98166e-25	1.67026e-36	1.43937e-15	6.08745e-13	4.90557e-15	2.31638e-14	4.93881e-22	1.04341e-25	8.3909e-13	3.70518e-27	1.03647e-14	2.35067e-16	1.98795e-16	1.63191e-24
ABCGIKM	3.63461e-14	4.03108e-16	8.03072e-18	1.29887e-21	7.49322e-32	3.3547e-14	1.59039e-11	2.0416e-14	3.16373e-12	8.13365e-19	8.23252e-22	4.77745e-11	1.4151e-23	5.58767e-13	7.17603e-15	4.17049e-15	3.30695e-23
ABCGIL	1.71335e-10	2.33587e-14	2.90765e-16	6.80288e-18	4.40342e-27	6.53826e-10	3.37847e-08	3.61243e-11	8.72231e-09	3.3574e-15	1.28987e-17	7.09081e-08	7.20453e-20	1.06891e-09	1.18579e-11	1.13534e-11	3.8695e-19
ABCGILM	6.94957e-14	2.57964e-17	2.11533e-19	2.37782e-21	7.61082e-32	2.07417e-13	1.95662e-11	2.10141e-14	2.27416e-12	1.18347e-18	9.71574e-22	2.00199e-11	1.51314e-23	2.31055e-13	1.81437e-15	9.82184e-16	1.56681e-23
ABCGIM	2.71999e-12	9.54513e-15	1.34552e-16	4.34735e-18	4.55325e-27	3.24373e-12	4.00546e-10	6.03735e-14	2.87788e-10	2.35332e-15	1.09776e-17	1.07128e-09	7.1445e-20	1.10589e-11	4.75733e-14	1.76199e-14	2.82008e-22
ABCGJ	1.49075e-09	9.47119e-12	2.09583e-13	1.45924e-14	2.76959e-22	1.69413e-09	8.3634e-08	7.55e-11	3.30173e-08	7.118e-12	1.58417e-13	3.0731e-08	3.89316e-16	3.07652e-10	4.77631e-13	1.10653e-13	3.78857e-21
ABCGJK	1.90123e-11	3.94492e-13	1.25519e-14	4.10129e-18	4.40734e-27	1.70247e-11	3.40397e-09	3.47727e-11	4.37469e-10	2.35589e-15	1.10965e-17	1.78873e-09	7.08461e-20	1.91116e-11	9.41503e-14	3.56232e-14	4.99081e-22
ABCGJKL	4.1935e-13	9.9475e-16	1.73815e-17	2.1218e-21	7.43712e-32	8.64192e-13	1.17601e-10	6.5812e-12	4.4584e-12	1.1909e-18	9.87796e-22	4.84191e-11	1.50895e-23	5.91593e-13	7.68883e-15	4.46307e-15	3.65162e-23
ABCGJKLM	1.96503e-16	1.40597e-18	1.43921e-20	9.02411e-25	1.69622e-36	3.00181e-16	7.62697e-14	4.92151e-15	1.44283e-15	5.08826e-22	1.05135e-25	1.64177e-14	3.92162e-27	1.40735e-16	1.09192e-18	2.97267e-19	1.2139e-27
ABCGJKM	1.43781e-14	4.09167e-16	7.85513e-18	1.30077e-21	7.62536e-32	7.01616e-15	1.99173e-12	2.07178e-14	1.31811e-13	8.35399e-19	8.29775e-22	5.17132e-13	1.49075e-23	4.26063e-15	1.3582e-17	2.91934e-18	2.03887e-26
ABCGJL	6.93477e-11	2.34766e-14	2.79587e-16	6.7545e-18	4.4693e-27	1.36112e-10	4.11466e-09	3.57731e-11	4.84037e-10	3.43333e-15	1.29449e-17	1.12764e-09	7.50518e-20	1.22043e-11	5.27115e-14	1.90005e-14	3.08071e-22
ABCGJLM	2.66904e-14	2.61984e-17	2.07559e-19	2.39535e-21	7.77648e-32	4.33706e-14	2.45304e-12	2.12004e-14	1.29333e-13	1.22441e-18	9.8446e-22	3.34773e-13	1.60174e-23	2.7636e-15	7.76332e-18	1.62295e-18	1.31234e-26
ABCGJM	1.04861e-12	9.67543e-15	1.30717e-16	4.35015e-18	4.64653e-27	6.89113e-13	5.7315e-11	6.17518e-14	9.8103e-12	2.41971e-15	1.10849e-17	9.61285e-12	7.4916e-20	7.39283e-14	8.46013e-17	1.25312e-17	1.84825e-25
ABCGK	2.4672e-08	3.83257e-10	2.17258e-11	1.39549e-14	2.5634e-22	4.70799e-08	5.85469e-06	6.15506e-08	1.62698e-06	6.98394e-12	1.61666e-13	6.3119e-06	3.60466e-16	8.74249e-08	5.8482e-10	4.04359e-10	1.24423e-17
ABCGKL	9.91416e-10	9.00936e-13	2.47827e-14	6.01125e-18	4.20201e-27	2.84256e-09	2.11686e-07	1.23489e-08	1.7685e-08	3.38287e-15	1.32569e-17	1.73428e-07	6.95833e-20	2.76807e-09	5.53928e-11	6.80043e-11	1.07252e-18
ABCGKLM	4.02592e-13	9.50228e-16	1.63705e-17	2.06549e-21	7.36729e-32	8.57219e-13	1.13998e-10	6.51087e-12	4.42382e-12	1.20354e-18	1.00227e-21	4.73316e-11	1.47431e-23	5.84884e-13	7.34247e-15	4.31738e-15	3.64413e-23
ABCGKM	1.82434e-11	3.75178e-13	1.17314e-14	3.97213e-18	4.353e-27	1.68693e-11	3.28162e-09	3.45968e-11	4.32597e-10	2.37479e-15	1.12493e-17	1.72909e-09	6.88319e-20	1.87089e-11	8.92606e-14	3.42616e-14	4.9452e-22
ABCGL	1.65091e-07	2.14299e-11	3.8245e-13	2.03724e-14	2.58587e-22	4.63625e-07	7.02223e-06	6.38224e-08	2.07524e-06	1.01367e-11	1.8575e-13	3.86542e-06	3.75373e-16	5.47486e-08	3.23233e-10	2.11089e-10	7.37361e-18
ABCGLM	6.65274e-11	2.22184e-14	2.60306e-16	6.55118e-18	4.41453e-27	1.34584e-10	3.96776e-09	3.55699e-11	4.78549e-10	3.46263e-15	1.31297e-17	1.09158e-09	7.28473e-20	1.19792e-11	5.03271e-14	1.86124e-14	3.08263e-22
ABCGM	1.42473e-09	8.93463e-12	1.92808e-13	1.40752e-14	2.72511e-22	1.66527e-09	7.98668e-08	7.66627e-11	3.24239e-08	7.15611e-12	1.60545e-13	2.92171e-08	3.75092e-16	2.97764e-10	4.51695e-13	1.07507e-13	3.76275e-21
ABCH	9.74317e-08	9.90125e-11	1.82837e-12	1.88819e-13	3.68584e-18	1.71485e-07	1.73793e-06	5.16302e-10	3.73851e-06	1.99429e-08	2.47014e-09	8.11784e-07	2.15027e-12	1.05381e-08	8.79804e-12	1.58514e-12	1.04509e-16
ABCHI	1.94562e-10	1.21238e-13	1.32104e-15	7.05722e-17	7.51662e-23	3.46742e-10	9.45686e-09	4.57003e-13	3.82688e-08	6.45921e-12	1.56974e-13	3.72277e-08	3.76722e-16	4.58052e-10	1.11421e-12	2.75907e-13	8.95828e-18
ABCHIJ	1.5342e-13	1.50231e-16	9.73916e-19	2.63187e-20	1.50657e-27	1.6474e-13	9.36801e-12	3.68467e-16	1.14162e-11	2.19453e-15	1.08011e-17	1.17863e-11	7.44452e-20	1.07785e-13	1.79495e-16	2.58856e-17	3.81613e-22
ABCHIJK	1.97433e-15	7.2185e-18	6.03617e-20	9.08859e-24	2.90813e-32	1.87835e-15	3.9626e-13	1.08415e-16	1.4313e-13	7.69784e-19	8.1671e-22	5.77247e-13	1.48852e-23	5.73644e-15	2.54674e-17	5.12942e-18	4.27271e-23
ABCHIJKL	2.73307e-17	2.59355e-20	1.17762e-22	7.21434e-27	7.45376e-37	8.59039e-17	1.65585e-14	2.48381e-17	1.07686e-15	4.74469e-22	1.03661e-25	1.10792e-14	3.9099e-27	1.10494e-16	8.57922e-19	2.41809e-19	2.04903e-24
ABCHIJKM	1.85375e-18	1.03825e-20	5.11032e-23	3.97867e-27	7.35318e-37	9.18659e-19	2.93355e-16	9.34026e-20	5.33175e-17	3.28314e-22	8.5182e-26	2.01424e-16	3.82949e-27	1.39931e-18	3.64202e-21	3.71783e-22	1.4298e-27
ABCHIJL	4.19829e-15	4.41151e-19	1.64978e-21	1.70732e-23	2.98611e-32	1.17096e-14	4.90223e-13	1.12178e-16	1.00133e-13	1.12476e-18	9.61896e-22	2.46059e-13	1.5869e-23	2.38083e-15	6.93257e-18	1.38945e-18	2.1085e-23
ABCHIJLM	1.87645e-18	6.95375e-22	1.57322e-24	8.16073e-27	7.60352e-37	4.26719e-18	3.71558e-16	9.60536e-20	3.39835e-17	4.82514e-22	1.02308e-25	8.9232e-17	4.12916e-27	5.91901e-19	1.08976e-21	1.21459e-22	7.73421e-28
ABCHIJM	1.17157e-16	1.77917e-19	7.29497e-22	9.89002e-24	2.98094e-32	7.95175e-17	7.38363e-15	2.85458e-19	3.71097e-15	7.81531e-19	8.07901e-22	3.68657e-15	1.57153e-23	2.53792e-17	2.66466e-20	2.31573e-21	1.64458e-26
ABCHIK	2.46618e-12	6.18592e-15	8.3214e-17	2.38298e-20	1.44957e-27	4.21166e-12	5.6072e-10	1.69533e-13	4.70163e-10	2.18285e-15	1.11094e-17	1.95846e-09	6.93661e-20	2.5972e-11	1.86109e-13	6.93163e-14	1.23053e-18
ABCHIKL	5.58545e-14	1.66593e-17	1.25385e-19	1.47352e-23	2.89739e-32	2.4001e-13	2.27431e-11	3.06112e-14	3.25491e-12	1.1211e-18	9.93013e-22	3.13768e-11	1.48166e-23	4.60871e-13	5.58605e-15	3.21293e-15	6.99401e-20
ABCHIKLM	2.63115e-17	2.45125e-20	1.10007e-22	6.91142e-27	7.40081e-37	8.47272e-17	1.58824e-14	2.41697e-17	1.06405e-15	4.79005e-22	1.05007e-25	1.07629e-14	3.83294e-27	1.09072e-16	8.20585e-19	2.31215e-19	2.06945e-24
ABCHIKM	1.90439e-15	6.77929e-18	5.59997e-20	8.65102e-24	2.87895e-32	1.8454e-15	3.76505e-13	1.06058e-16	1.40991e-13	7.75702e-19	8.26412e-22	5.56516e-13	1.45349e-23	5.62661e-15	2.43069e-17	4.91005e-18	4.31423e-23
ABCHIL	1.00853e-11	3.40626e-16	1.92936e-18	4.06364e-20	1.47951e-27	3.38403e-11	6.88729e-10	1.76316e-13	3.62042e-10	3.17446e-15	1.2873e-17	7.88388e-10	7.28723e-20	1.03702e-11	4.4336e-14	1.49325e-14	5.32339e-19
ABCHILM	4.04491e-15	4.11382e-19	1.52667e-21	1.62644e-23	2.95658e-32	1.14748e-14	4.66134e-13	1.09661e-16	9.84681e-14	1.13389e-18	9.73806e-22	2.36923e-13	1.54852e-23	2.3348e-15	6.62338e-18	1.34044e-18	2.13062e-23
ABCHIM	1.47373e-13	1.38994e-16	8.92159e-19	2.48832e-20	1.48735e-27	1.59963e-13	8.7604e-12	3.641e-16	1.11807e-11	2.20659e-15	1.0926e-17	1.12215e-11	7.22573e-20	1.04867e-13	1.71196e-16	2.50353e-17	3.85607e-22
ABCHJ	7.71761e-11	1.18804e-13	1.23017e-15	6.75529e-17	7.62441e-23	7.47733e-11	1.77667e-09	4.50654e-13	1.09475e-09	6.53637e-12	1.56625e-13	2.85989e-10	3.86591e-16	2.66084e-12	1.79938e-15	2.0038e-16	5.15112e-21
ABCHJK	9.83947e-13	6.09954e-15	7.84019e-17	2.29073e-20	1.46445e-27	8.79533e-13	7.8047e-11	1.65213e-13	1.61262e-11	2.20372e-15	1.10609e-17	1.78223e-11	7.15635e-20	1.75783e-13	3.26977e-16	4.97436e-17	6.62859e-22
ABCHJKL	2.21629e-14	1.64646e-17	1.19178e-19	1.42762e-23	2.93018e-32	5.00127e-14	2.9555e-12	2.96845e-14	1.86404e-13	1.13819e-18	9.91526e-22	5.37787e-13	1.54234e-23	5.79938e-15	2.56735e-17	5.39497e-18	4.75457e-23
ABCHJKLM	1.03441e-17	2.44693e-20	1.06255e-22	6.79613e-27	7.51987e-37	1.7847e-17	2.08194e-15	2.38148e-17	6.19587e-17	4.91222e-22	1.05537e-25	1.92454e-16	4.0385e-27	1.43502e-18	3.68876e-21	3.88635e-22	1.55535e-27
ABCHJKM	7.42066e-16	6.75753e-18	5.37876e-20	8.45537e-24	2.92993e-32	3.88412e-16	5.10274e-14	1.0533e-16	5.17808e-15	7.92029e-19	8.30376e-22	5.56323e-15	1.52298e-23	4.11163e-17	4.74684e-20	4.25908e-21	2.70726e-26
ABCHJL	3.98814e-12	3.34887e-16	1.81886e-18	3.92374e-20	1.50152e-27	7.07503e-12	9.48472e-11	1.70884e-13	1.75233e-11	3.22825e-15	1.28798e-17	1.12634e-11	7.55354e-20	1.1286e-13	1.86603e-16	2.76865e-17	4.20324e-22
ABCHJLM	1.5172e-15	4.09575e-19	1.47007e-21	1.59829e-23	3.02262e-32	2.40959e-15	6.31104e-14	1.08425e-16	4.99622e-15	1.16632e-18	9.8363e-22	3.61091e-15	1.63034e-23	2.68272e-17	2.76352e-20	2.45368e-21	1.78101e-26
ABCHJM	5.49057e-14	1.37837e-16	8.49751e-19	2.42386e-20	1.51896e-27	3.42183e-14	1.39586e-12	3.63865e-16	3.50887e-13	2.25599e-15	1.09999e-17	9.69712e-14	7.5393e-20	6.76935e-16	3.15732e-19	2.192e-20	2.54624e-25
ABCHK	1.29644e-09	5.37194e-12	1.20016e-13	6.31187e-17	7.20292e-23	2.17727e-09	1.11267e-07	2.6495e-10	5.49111e-08	6.43558e-12	1.60876e-13	5.60365e-08	3.59205e-16	7.52273e-10	2.06246e-12	5.43572e-13	1.62366e-17
ABCHKL	5.19027e-11	1.37443e-14	1.52847e-16	3.42848e-20	1.43752e-27	1.5397e-10	4.63992e-09	4.97837e-11	6.97784e-10	3.19413e-15	1.3279e-17	1.76236e-09	7.03398e-20	2.58063e-11	1.86097e-13	7.28809e-14	1.39144e-18
ABCHKLM	2.13086e-14	1.55367e-17	1.11006e-19	1.36294e-23	2.91045e-32	4.93101e-14	2.82994e-12	2.89125e-14	1.83774e-13	1.15214e-18	1.00831e-21	5.17093e-13	1.50846e-23	5.68433e-15	2.44469e-17	5.13758e-18	4.74971e-23
ABCHKM	9.47509e-13	5.71769e-15	7.23479e-17	2.16824e-20	1.4499e-27	8.63414e-13	7.39751e-11	1.61826e-13	1.57917e-11	2.22448e-15	1.12374e-17	1.68605e-11	6.95765e-20	1.70203e-13	3.08737e-16	4.7229e-17	6.57747e-22
ABCHL	9.81604e-09	2.61531e-13	2.20929e-15	9.67443e-17	7.34414e-23	2.17023e-08	1.34532e-07	2.75725e-10	6.87856e-08	9.39511e-12	1.84472e-13	3.43571e-08	3.72634e-16	4.74174e-10	1.16076e-12	2.97302e-13	9.95411e-18
ABCHLM	3.83821e-12	3.10997e-16	1.67196e-18	3.71748e-20	1.48684e-27	6.92769e-12	8.99552e-11	1.67236e-13	1.71514e-11	3.26042e-15	1.30923e-17	1.06709e-11	7.33627e-20	1.09588e-13	1.77361e-16	2.66328e-17	4.20911e-22
ABCHM	7.38696e-11	1.09288e-13	1.11467e-15	6.33554e-17	7.51678e-23	7.22829e-11	1.65428e-09	4.48727e-13	1.06152e-09	6.57842e-12	1.59063e-13	2.6495e-10	3.72511e-16	2.5399e-12	1.69147e-15	1.92115e-16	5.12112e-21
ABCI	2.55572e-07	1.06922e-10	1.91569e-12	1.96992e-13	3.93368e-18	7.90208e-07	5.91401e-06	5.35483e-10	0.000139223	2.09752e-08	2.45238e-09	0.000116473	2.07731e-12	1.98683e-06	5.80784e-09	2.73093e-09	2.15205e-13
ABCIJ	2.30404e-10	1.27179e-13	1.28147e-15	7.00917e-17	7.99647e-23	3.55557e-10	1.04557e-08	4.64764e-13	3.6926e-08	6.80712e-12	1.55808e-13	3.54203e-08	3.71536e-16	4.35854e-10	1.02093e-12	2.71624e-13	8.87953e-18
ABCIJK	2.86976e-12	6.47172e-15	8.12021e-17	2.36638e-20	1.52338e-27	4.28904e-12	5.94559e-10	1.69151e-13	4.547e-10	2.2803e-15	1.10016e-17	1.87726e-09	6.83518e-20	2.48703e-11	1.71269e-13	6.96282e-14	1.24746e-18
ABCIJKL	6.32422e-14	1.74874e-17	1.23798e-19	1.47649e-23	3.04322e-32	2.41901e-13	2.3455e-11	3.03007e-14	3.17499e-12	1.17349e-18	9.89813e-22	3.02853e-11	1.47051e-23	4.43387e-13	5.13135e-15	3.20657e-15	6.94827e-20
ABCIJKLM	2.95982e-17	2.5856e-20	1.10009e-22	7.00188e-27	7.75442e-37	8.59267e-17	1.64614e-14	2.42212e-17	1.05e-15	5.0347e-22	1.05323e-25	1.05049e-14	3.8378e-27	1.06209e-16	7.69274e-19	2.3146e-19	2.06233e-24
ABCIJKM	2.19551e-15	7.13691e-18	5.55295e-20	8.69879e-24	3.02374e-32	1.90051e-15	3.989e-13	1.07539e-16	1.38261e-13	8.14402e-19	8.25879e-22	5.41773e-13	1.44832e-23	5.46583e-15	2.28539e-17	4.95098e-18	4.37779e-23
ABCIJL	1.16906e-11	3.58265e-16	1.89713e-18	4.07232e-20	1.56896e-27	3.41837e-11	7.17042e-10	1.74008e-13	3.52311e-10	3.34487e-15	1.28588e-17	7.55601e-10	7.23651e-20	9.91091e-12	4.05453e-14	1.46557e-14	5.19527e-19
ABCIJLM	4.55071e-15	4.35942e-19	1.52819e-21	1.65242e-23	3.13319e-32	1.16704e-14	4.87356e-13	1.10196e-16	9.71594e-14	1.20123e-18	9.82e-22	2.30859e-13	1.55555e-23	2.26612e-15	6.18471e-18	1.32551e-18	2.09649e-23
ABCIJM	1.69786e-13	1.4658e-16	8.80847e-19	2.50243e-20	1.57615e-27	1.65222e-13	9.49149e-12	3.73224e-16	1.09468e-11	2.33144e-15	1.09419e-17	1.08661e-11	7.20287e-20	1.01379e-13	1.60123e-16	2.48648e-17	3.84958e-22
ABCIK	3.47714e-09	5.72471e-12	1.24618e-13	6.54516e-17	7.58026e-23	1.04831e-08	7.95692e-07	2.71396e-10	1.66826e-06	6.706e-12	1.59692e-13	6.59556e-06	3.44556e-16	1.16768e-07	1.1775e-09	9.76834e-10	3.78076e-14
ABCIKL	1.40283e-10	1.4635e-14	1.5888e-16	3.55384e-20	1.50491e-27	7.40608e-10	3.68657e-08	5.08253e-11	1.20377e-08	3.30905e-15	1.32279e-17	1.03173e-07	6.7231e-20	2.01617e-09	3.38563e-11	4.28038e-11	2.29052e-15
ABCIKLM	6.06762e-14	1.64575e-17	1.15014e-19	1.40688e-23	3.0187e-32	2.37878e-13	2.23865e-11	2.94338e-14	3.13561e-12	1.18577e-18	1.00435e-21	2.93299e-11	1.43529e-23	4.36091e-13	4.85677e-15	3.0454e-15	7.02174e-20
ABCIKM	2.75531e-12	6.05151e-15	7.47603e-17	2.23621e-20	1.5066e-27	4.19491e-12	5.59279e-10	1.65228e-13	4.48347e-10	2.29812e-15	1.11534e-17	1.80229e-09	6.6322e-20	2.43116e-11	1.61841e-13	6.61989e-14	1.26046e-18
ABCIL	2.59625e-08	2.8123e-13	2.31003e-15	1.00757e-16	7.7639e-23	1.03693e-07	9.59775e-07	2.80642e-10	1.44751e-06	9.79856e-12	1.83786e-13	2.46012e-06	3.5845e-16	4.34055e-08	2.35394e-10	1.51221e-10	1.26594e-14
ABCILM	1.1227e-11	3.31899e-16	1.73965e-18	3.85151e-20	1.55191e-27	3.337e-11	6.7499e-10	1.69846e-13	3.46442e-10	3.37273e-15	1.30427e-17	7.23484e-10	7.01432e-20	9.67364e-12	3.83575e-14	1.41186e-14	5.25487e-19
ABCIM	2.20086e-10	1.16754e-13	1.15881e-15	6.56456e-17	7.8779e-23	3.42206e-10	9.50936e-09	4.61342e-13	3.6167e-08	6.84158e-12	1.57905e-13	3.34345e-08	3.57314e-16	4.21672e-10	9.64737e-13	2.62768e-13	8.98214e-18
ABCJ	1.19469e-07	1.05794e-10	1.78254e-12	1.8886e-13	4.03476e-18	1.77045e-07	1.95811e-06	5.39886e-10	3.56847e-06	2.15354e-08	2.46476e-09	7.56345e-07	2.13409e-12	9.91805e-09	8.10319e-12	1.56158e-12	1.03434e-16
ABCJK	1.54689e-09	5.70502e-12	1.18017e-13	6.31829e-17	7.73405e-23	2.21529e-09	1.18641e-07	2.67752e-10	5.29506e-08	6.86144e-12	1.60193e-13	5.32938e-08	3.56344e-16	7.16816e-10	1.90952e-12	5.47695e-13	1.63764e-17
ABCJKL	6.00698e-11	1.46082e-14	1.52087e-16	3.46427e-20	1.53594e-27	1.55276e-10	4.79968e-09	4.98534e-11	6.799e-10	3.40216e-15	1.33096e-17	1.69313e-09	7.02897e-20	2.47327e-11	1.70887e-13	7.24286e-14	1.36604e-18
ABCJKLM	2.39219e-14	1.66073e-17	1.12308e-19	1.39636e-23	3.10304e-32	5.0066e-14	2.94444e-12	2.948e-14	1.81466e-13	1.23316e-18	1.02042e-21	5.05395e-13	1.52529e-23	5.53708e-15	2.29358e-17	5.12523e-18	4.68714e-23
ABCJKM	1.09128e-12	6.09217e-15	7.22817e-17	2.19797e-20	1.54724e-27	8.86447e-13	7.8632e-11	1.66156e-13	1.54536e-11	2.37568e-15	1.12912e-17	1.63412e-11	6.97923e-20	1.64939e-13	2.91469e-16	4.76491e-17	6.6343e-22
ABCJL	1.18028e-08	2.78944e-13	2.1858e-15	9.77202e-17	7.95801e-23	2.19544e-08	1.40744e-07	2.75143e-10	6.66475e-08	1.0098e-11	1.8525e-13	3.25334e-08	3.72432e-16	4.49016e-10	1.05845e-12	2.89449e-13	9.62734e-18
ABCJLM	4.36767e-12	3.3325e-16	1.68524e-18	3.80768e-20	1.60113e-27	7.05238e-12	9.43504e-11	1.69937e-13	1.68667e-11	3.51223e-15	1.32722e-17	1.03164e-11	7.41746e-20	1.05746e-13	1.65134e-16	2.61628e-17	4.10582e-22
ABCJM	8.58911e-11	1.16796e-13	1.10687e-15	6.42053e-17	8.12394e-23	7.47706e-11	1.80517e-09	4.68678e-13	1.03155e-09	7.08652e-12	1.60127e-13	2.53544e-10	3.73646e-16	2.43952e-12	1.58624e-15	1.90681e-16	5.09162e-21
ABCK	1.72337e-06	5.2568e-09	2.06842e-10	1.83119e-13	3.71947e-18	6.30277e-06	0.000158959	4.47317e-07	0.000202953	2.09129e-08	2.52322e-09	0.000172899	1.96376e-12	3.29943e-06	1.10356e-08	5.66388e-09	4.18054e-13
ABCKL	1.28938e-07	1.25402e-11	2.08881e-13	8.6879e-17	7.48401e-23	5.18156e-07	7.65877e-06	8.62211e-08	2.91429e-06	9.89045e-12	1.90338e-13	5.68955e-06	3.44441e-16	1.13441e-07	1.16447e-09	1.01625e-09	4.20739e-14
ABCKLM	5.75049e-11	1.37172e-14	1.40493e-16	3.27977e-20	1.52345e-27	1.52803e-10	4.56827e-09	4.83811e-11	6.70401e-10	3.44401e-15	1.35595e-17	1.61782e-09	6.82231e-20	2.41325e-11	1.61105e-13	6.85075e-14	1.36323e-18
ABCKM	1.48119e-09	5.31626e-12	1.07652e-13	5.91437e-17	7.63598e-23	2.16524e-09	1.11118e-07	2.61663e-10	5.18117e-08	6.92147e-12	1.63038e-13	4.98377e-08	3.42813e-16	6.89029e-10	1.7837e-12	5.16931e-13	1.61772e-17
ABCL	2.33531e-05	2.25136e-10	2.77952e-12	2.50276e-13	3.80848e-18	7.36085e-05	0.00018883	4.62459e-07	0.000299364	3.07233e-08	2.87605e-09	0.000101333	2.00913e-12	2.00807e-06	6.0549e-09	2.95147e-09	2.34413e-13
ABCLM	1.13049e-08	2.56711e-13	1.98131e-15	9.15433e-17	7.85836e-23	2.14184e-08	1.31891e-07	2.68643e-10	6.51433e-08	1.01931e-11	1.88642e-13	3.04457e-08	3.57682e-16	4.32818e-10	9.96575e-13	2.78404e-13	9.64644e-18
ABCM	1.1357e-07	9.61989e-11	1.5811e-12	1.74378e-13	3.95871e-18	1.68844e-07	1.75937e-06	5.43286e-10	3.44656e-06	2.16395e-08	2.50756e-09	6.8391e-07	2.02404e-12	9.33381e-09	7.52517e-12	1.49648e-12	1.02514e-16
ABD	0.00254972	8.76436e-07	1.76097e-08	3.62862e-09	8.56789e-12	0.00190534	0.000830289	5.25011e-07	0.000120418	1.69075e-07	7.85621e-10	0.0403523	8.16231e-09	0.00173887	6.59144e-06	3.08367e-06	1.81609e-12
ABDE	2.32983e-05	1.62121e-08	1.22642e-09	1.97437e-10	1.50508e-16	8.45486e-06	2.60409e-05	7.73842e-08	8.93084e-07	7.08387e-11	7.39731e-14	0.00124637	1.15996e-12	2.34377e-05	2.90614e-07	1.4276e-07	5.33579e-17
ABDEF	1.63671e-07	7.10223e-10	7.91226e-11	6.47401e-12	2.63147e-21	4.20342e-08	8.55116e-07	8.06847e-09	1.22411e-08	3.01527e-14	7.34012e-18	9.74568e-05	1.68518e-16	1.47693e-06	2.68404e-07	2.07889e-09	5.98798e-21
ABDEFG	9.52306e-10	3.10791e-11	5.23071e-12	1.54511e-13	4.58402e-26	1.48871e-10	1.70267e-08	6.4432e-10	6.29179e-11	1.23645e-17	7.20564e-22	1.75248e-06	2.62747e-20	2.4457e-08	8.52098e-09	5.71729e-11	1.03428e-25
ABDEFGH	4.71104e-13	3.03825e-14	3.17772e-15	3.32864e-17	7.08015e-31	3.77151e-14	1.08919e-11	6.00903e-13	3.97653e-14	4.51804e-21	6.72949e-26	5.56518e-10	4.59343e-24	6.03383e-12	1.16699e-12	1.55098e-14	2.53227e-30
ABDEFGHI	1.06107e-15	4.16433e-17	2.52576e-18	9.35583e-21	1.45553e-35	5.37009e-17	6.50728e-14	6.3025e-16	3.13303e-16	2.03562e-24	8.98285e-30	1.74206e-11	9.80805e-28	2.00629e-13	1.00159e-13	3.65319e-15	1.03459e-31
ABDEFGHJ	3.45689e-16	4.19322e-17	2.4617e-18	9.39068e-21	1.46769e-35	1.11661e-17	8.35824e-15	6.29385e-16	2.65952e-17	2.05578e-24	8.98879e-30	2.11852e-13	1.01394e-27	1.55235e-15	1.51377e-16	2.04223e-18	8.4833e-35
ABDEFGHK	5.73189e-15	1.30138e-15	1.84176e-16	8.26223e-21	1.40212e-35	2.3996e-16	3.754e-13	3.62058e-13	4.67944e-16	1.94879e-24	8.73752e-30	3.06262e-11	9.41843e-28	3.62366e-13	1.90397e-13	6.91379e-15	1.75044e-31
ABDEFGHL	6.63802e-15	1.0323e-16	5.41915e-18	1.42881e-20	1.41648e-35	9.14095e-16	4.46545e-13	3.76719e-13	3.9497e-16	2.42388e-24	1.04347e-29	2.671e-11	1.13996e-27	3.07966e-13	1.10383e-13	3.92948e-15	1.24741e-31
ABDEFGHM	3.39116e-16	4.05045e-17	2.36051e-18	9.2641e-21	1.44525e-35	1.10526e-17	8.13302e-15	6.36535e-16	2.55532e-17	2.03038e-24	8.88032e-30	2.10498e-13	9.91329e-28	1.55475e-15	1.49935e-16	2.01018e-18	8.43428e-35
ABDEFGI	1.6801e-12	3.20423e-14	3.26646e-15	3.44452e-17	7.31277e-31	1.91911e-13	8.98582e-11	6.155e-13	4.23806e-13	4.7438e-21	6.94607e-26	4.64247e-08	4.37205e-24	7.46251e-10	8.32738e-10	3.67049e-11	3.44501e-27
ABDEFGIJ	1.18164e-15	4.41203e-17	2.53445e-18	9.67968e-21	1.50947e-35	5.50838e-17	6.83445e-14	6.41473e-16	3.86627e-16	2.14695e-24	9.24451e-30	1.69046e-11	9.5552e-28	1.9425e-13	9.72232e-14	3.55364e-15	1.02864e-31
ABDEFGIK	1.9092e-14	1.37122e-15	1.89394e-16	8.51596e-21	1.44257e-35	1.21955e-15	3.17928e-12	3.65794e-13	4.98108e-15	2.03518e-24	8.98493e-30	2.17993e-09	8.85054e-28	4.00616e-11	1.3309e-10	1.8149e-11	2.55334e-28
ABDEFGIL	2.27038e-14	1.08927e-16	5.59682e-18	1.4766e-20	1.45994e-35	4.56e-15	3.71159e-12	3.76682e-13	3.24792e-15	2.53673e-24	1.07533e-29	1.2944e-09	1.07094e-27	2.5677e-11	3.27708e-11	2.52099e-12	1.33431e-28
ABDEFGIM	1.15782e-15	4.2525e-17	2.42484e-18	9.53636e-21	1.48542e-35	5.45329e-17	6.66144e-14	6.47198e-16	3.66708e-16	2.11768e-24	9.1232e-30	1.68621e-11	9.32709e-28	1.95272e-13	9.73514e-14	3.58482e-15	1.03464e-31
ABDEFGJ	5.09593e-13	3.26698e-14	3.2075e-15	3.48871e-17	7.39672e-31	3.88329e-14	1.15335e-11	6.21495e-13	4.9318e-14	4.8317e-21	6.98253e-26	5.38949e-10	4.49436e-24	5.84167e-12	1.13246e-12	1.51402e-14	2.5096e-30
ABDEFGJK	6.3714e-15	1.39521e-15	1.86848e-16	8.6174e-21	1.45872e-35	2.46616e-16	3.95923e-13	3.67842e-13	5.79441e-16	2.0733e-24	9.03645e-30	2.98446e-11	9.22084e-28	3.52685e-13	1.86888e-13	6.95552e-15	1.75232e-31
ABDEFGJL	7.07644e-15	1.10962e-16	5.53166e-18	1.49965e-20	1.47932e-35	9.34017e-16	4.6792e-13	3.75062e-13	4.90509e-16	2.59587e-24	1.08563e-29	2.60535e-11	1.12356e-27	2.99898e-13	1.06353e-13	3.76066e-15	1.21304e-31
ABDEFGJM	3.81341e-16	4.36078e-17	2.41605e-18	9.74438e-21	1.51025e-35	1.14364e-17	8.62959e-15	6.60921e-16	2.94057e-17	2.17969e-24	9.24804e-30	2.06859e-13	9.79856e-28	1.52585e-15	1.46471e-16	1.9793e-18	8.37673e-35
ABDEFGK	8.60291e-12	1.03241e-12	2.64146e-13	3.16807e-17	6.98455e-31	8.23955e-13	5.58735e-10	4.93385e-10	6.29823e-13	4.53205e-21	6.70375e-26	8.25302e-08	4.20017e-24	1.33784e-09	1.61211e-09	7.231e-11	6.08318e-27
ABDEFGKL	1.04687e-13	3.40584e-15	4.07535e-16	1.27162e-20	1.41459e-35	1.90244e-14	1.85352e-11	1.38049e-10	6.01281e-15	2.46189e-24	1.05559e-29	3.20689e-09	1.03763e-27	6.0179e-11	1.41269e-10	1.87911e-11	3.11359e-28
ABDEFGKM	6.24872e-15	1.35093e-15	1.79756e-16	8.51328e-21	1.4381e-35	2.44338e-16	3.85561e-13	3.70399e-13	5.50047e-16	2.05154e-24	8.94172e-30	2.97523e-11	9.02072e-28	3.53917e-13	1.85024e-13	6.78353e-15	1.73791e-31
ABDEFGL	2.14489e-11	7.80537e-14	6.92113e-15	4.62227e-17	7.06127e-31	2.89232e-12	6.48691e-10	5.06195e-10	5.68139e-13	5.63457e-21	8.0149e-26	7.13465e-08	4.89993e-24	1.16481e-09	9.13195e-10	3.9551e-11	4.11777e-27
ABDEFGLM	6.93933e-15	1.07492e-16	5.31905e-18	1.48412e-20	1.4588e-35	9.24993e-16	4.556e-13	3.77549e-13	4.6585e-16	2.56986e-24	1.07485e-29	2.6025e-11	1.09894e-27	3.01952e-13	1.0614e-13	3.76686e-15	1.21039e-31
ABDEFGM	4.99551e-13	3.14419e-14	3.06882e-15	3.43374e-17	7.25069e-31	3.82417e-14	1.12072e-11	6.29969e-13	4.66682e-14	4.76052e-21	6.86468e-26	5.34149e-10	4.37278e-24	5.83438e-12	1.11689e-12	1.47456e-14	2.49081e-30
ABDEFH	6.89828e-11	6.79665e-13	4.37194e-14	1.37026e-15	3.99783e-26	9.86065e-12	5.66342e-10	7.52146e-12	8.01648e-12	1.08617e-17	6.63946e-22	3.05997e-08	2.5743e-20	3.38783e-10	4.07064e-11	5.35186e-13	1.28957e-25
ABDEFHI	1.24981e-13	7.27909e-16	2.91496e-17	3.40445e-19	6.45435e-31	1.30879e-14	3.10458e-12	6.03471e-15	5.49014e-14	4.25583e-21	6.48364e-26	9.16714e-10	4.36687e-24	1.11008e-11	3.70876e-12	1.17654e-13	4.83374e-27
ABDEFHIJ	8.43578e-17	1.02825e-18	2.36586e-20	1.06451e-22	1.35193e-35	3.84619e-18	2.45513e-15	5.94461e-18	3.74617e-17	1.95953e-24	8.76134e-30	3.41242e-13	9.714e-28	2.87118e-15	4.45258e-16	9.72477e-18	1.55774e-31
ABDEFHIK	1.36949e-15	3.36063e-17	1.76236e-18	9.3757e-23	1.29446e-35	8.46368e-17	1.15772e-13	2.69918e-15	6.12092e-16	1.86348e-24	8.54546e-30	4.69691e-11	9.04372e-28	6.18944e-13	5.45147e-13	3.30416e-14	3.72555e-28
ABDEFHIL	1.77898e-15	2.54523e-18	5.21555e-20	1.68797e-22	1.30794e-35	3.1986e-16	1.36179e-13	2.79875e-15	3.96076e-16	2.3237e-24	1.02325e-29	2.66857e-11	1.09497e-27	3.49848e-13	1.43937e-13	7.02508e-15	2.02095e-28
ABDEFHIM	8.30154e-17	9.87396e-19	2.24908e-20	1.04336e-22	1.33128e-35	3.80098e-18	2.38469e-15	5.96575e-18	3.59832e-17	1.93499e-24	8.6561e-30	3.395e-13	9.49233e-28	2.88182e-15	4.43938e-16	9.75845e-18	1.56784e-31
ABDEFHJ	3.63867e-14	7.3173e-16	2.81244e-17	3.39876e-19	6.51985e-31	2.63145e-15	4.01128e-13	5.98261e-15	4.55396e-15	4.31078e-21	6.49856e-26	9.75052e-12	4.46679e-24	8.16285e-14	5.43977e-15	6.60796e-17	3.54713e-30
ABDEFHJK	4.39197e-16	3.37936e-17	1.71372e-18	9.36228e-23	1.30787e-35	1.72324e-17	1.42885e-14	2.68076e-15	5.6376e-17	1.89007e-24	8.57408e-30	5.94178e-13	9.37694e-28	5.11843e-15	8.28636e-16	1.81896e-17	2.59702e-31
ABDEFHJL	5.3242e-16	2.56024e-18	5.07946e-20	1.69134e-22	1.32419e-35	6.57767e-17	1.69807e-14	2.75675e-15	4.68597e-17	2.36749e-24	1.03063e-29	5.18323e-13	1.14304e-27	4.40045e-15	4.85652e-16	1.03647e-17	1.83576e-31
ABDEFHJM	2.63077e-17	9.99937e-19	2.20824e-20	1.0523e-22	1.3524e-35	7.93863e-19	3.07926e-16	6.01117e-18	2.52941e-18	1.98291e-24	8.75386e-30	3.8794e-15	9.92489e-28	2.22495e-17	7.28083e-19	6.89493e-21	1.27868e-34
ABDEFHK	6.29759e-13	2.47583e-14	2.31871e-15	3.08036e-19	6.17749e-31	5.84321e-14	1.95755e-11	3.44794e-12	8.33803e-14	4.05912e-21	6.27363e-26	1.60647e-09	4.19496e-24	1.98201e-11	6.95778e-12	2.23262e-13	8.32369e-27
ABDEFHKL	7.7682e-15	8.27416e-17	3.73205e-18	1.44483e-22	1.2686e-35	1.30409e-15	6.89339e-13	8.86404e-13	7.34966e-16	2.25227e-24	1.00555e-29	6.77886e-11	1.06118e-27	9.09744e-13	5.76629e-13	3.47176e-14	4.5361e-28
ABDEFHKM	4.33072e-16	3.26339e-17	1.63856e-18	9.20151e-23	1.29022e-35	1.70628e-17	1.38732e-14	2.68564e-15	5.42101e-17	1.8723e-24	8.49364e-30	5.90658e-13	9.18315e-28	5.12879e-15	8.17526e-16	1.78365e-17	2.57819e-31
ABDEFHL	1.70359e-12	1.75457e-15	6.06171e-17	4.68028e-19	6.22753e-31	2.06464e-13	2.2883e-11	3.55801e-12	7.31757e-14	5.04549e-21	7.49399e-26	1.38634e-09	4.89466e-24	1.70825e-11	4.04362e-12	1.26187e-13	5.77323e-27
ABDEFHLM	5.23759e-16	2.47081e-18	4.85184e-20	1.66518e-22	1.3067e-35	6.50878e-17	1.64864e-14	2.76068e-15	4.50917e-17	2.3464e-24	1.02154e-29	5.16309e-13	1.11917e-27	4.42232e-15	4.82594e-16	1.03311e-17	1.83297e-31
ABDEFHM	3.57755e-14	7.02049e-16	2.67359e-17	3.3276e-19	6.39887e-31	2.5871e-15	3.88471e-13	6.0265e-15	4.36442e-15	4.25315e-21	6.40058e-26	9.62921e-12	4.351e-24	8.13771e-14	5.34787e-15	6.4907e-17	3.52336e-30
ABDEFI	2.62741e-10	7.20402e-13	4.50293e-14	1.4284e-15	4.14486e-26	5.11309e-11	4.66027e-09	7.70238e-12	8.39392e-11	1.14662e-17	6.87085e-22	3.00157e-06	2.47448e-20	4.7513e-08	3.14754e-08	1.26164e-09	1.99879e-22
ABDEFIJ	1.34812e-13	7.72212e-16	2.90186e-17	3.52434e-19	6.71721e-31	1.34574e-14	3.27672e-12	6.09612e-15	6.8371e-14	4.51505e-21	6.68753e-26	8.82565e-10	4.24534e-24	1.06961e-11	3.58187e-12	1.14337e-13	4.80327e-27
ABDEFIJK	1.51962e-15	3.56093e-17	1.76876e-18	9.67551e-23	1.34336e-35	8.6781e-17	1.21632e-13	2.71864e-15	7.56995e-16	1.96992e-24	8.7988e-30	4.55765e-11	8.80582e-28	5.99816e-13	5.31928e-13	3.30163e-14	3.75568e-28
ABDEFIJL	1.88466e-15	2.70559e-18	5.26938e-20	1.75306e-22	1.36258e-35	3.2583e-16	1.4193e-13	2.77202e-15	4.91465e-16	2.47274e-24	1.05995e-29	2.59418e-11	1.07328e-27	3.39358e-13	1.38863e-13	6.80009e-15	1.97615e-28
ABDEFIJM	9.33436e-17	1.05149e-18	2.27854e-20	1.08629e-22	1.38772e-35	3.92821e-18	2.52607e-15	6.11117e-18	4.13848e-17	2.06406e-24	8.9752e-30	3.32402e-13	9.33148e-28	2.8166e-15	4.31998e-16	9.6036e-18	1.56338e-31
ABDEFIK	2.26564e-12	2.6135e-14	2.38574e-15	3.19423e-19	6.36598e-31	3.00329e-13	1.72161e-10	3.48529e-12	7.8785e-13	4.25183e-21	6.45323e-26	1.28908e-07	3.97916e-24	2.38622e-09	5.15106e-09	5.79665e-10	1.39996e-23
ABDEFIKL	2.68354e-14	8.74552e-17	3.86419e-18	1.49692e-22	1.30592e-35	6.58911e-15	5.79188e-12	8.92577e-13	5.72709e-15	2.35252e-24	1.03408e-29	2.94168e-09	9.93211e-28	6.29055e-11	1.57723e-10	2.78695e-11	6.01367e-25
ABDEFIKM	1.49663e-15	3.4315e-17	1.68753e-18	9.49654e-23	1.3244e-35	8.59186e-17	1.18272e-13	2.71787e-15	7.18371e-16	1.94892e-24	8.70715e-30	4.54883e-11	8.60981e-28	6.03251e-13	5.29911e-13	3.29658e-14	3.78036e-28
ABDEFIL	6.22525e-12	1.85781e-15	6.27839e-17	4.86665e-19	6.43665e-31	1.04677e-12	1.9879e-10	3.56701e-12	5.54243e-13	5.2998e-21	7.73645e-26	6.99697e-08	4.63957e-24	1.30611e-09	1.18768e-09	7.85662e-11	6.5925e-24
ABDEFILM	1.85394e-15	2.60531e-18	5.02224e-20	1.72337e-22	1.34371e-35	3.22466e-16	1.37985e-13	2.77027e-15	4.66487e-16	2.44758e-24	1.04949e-29	2.58823e-11	1.04915e-27	3.41649e-13	1.38537e-13	6.83278e-15	1.9904e-28
ABDEFIM	1.32309e-13	7.38812e-16	2.75092e-17	3.44548e-19	6.58485e-31	1.32201e-14	3.17825e-12	6.12084e-15	6.46283e-14	4.44768e-21	6.5753e-26	8.76487e-10	4.12754e-24	1.07195e-11	3.56441e-12	1.14989e-13	4.83464e-27
ABDEFJ	7.32875e-11	7.34703e-13	4.39787e-14	1.44264e-15	4.22363e-26	1.02231e-11	6.03582e-10	7.79673e-12	1.01486e-11	1.17783e-17	6.9636e-22	2.95846e-08	2.52258e-20	3.27488e-10	3.93595e-11	5.22475e-13	1.27873e-25
ABDEFJK	6.7794e-13	2.66017e-14	2.33883e-15	3.21881e-19	6.45747e-31	6.01017e-14	2.07307e-11	3.4899e-12	1.04364e-13	4.35404e-21	6.51096e-26	1.55703e-09	4.10253e-24	1.92107e-11	6.80373e-12	2.24396e-13	8.34983e-27
ABDEFJKL	8.26064e-15	8.89667e-17	3.80924e-18	1.51271e-22	1.32592e-35	1.33284e-15	7.23466e-13	8.89928e-13	9.15166e-16	2.41782e-24	1.04684e-29	6.61957e-11	1.04536e-27	8.85819e-13	5.59229e-13	3.41025e-14	4.44787e-28
ABDEFJKM	4.85117e-16	3.51413e-17	1.67714e-18	9.65518e-23	1.34925e-35	1.76488e-17	1.47285e-14	2.75929e-15	6.25108e-17	2.01468e-24	8.85053e-30	5.80731e-13	9.07225e-28	5.03807e-15	8.03422e-16	1.79064e-17	2.58652e-31
ABDEFJL	1.7779e-12	1.89301e-15	6.1688e-17	4.92438e-19	6.55115e-31	2.11459e-13	2.40861e-11	3.54403e-12	9.18091e-14	5.45588e-21	7.84801e-26	1.3471e-09	4.82289e-24	1.65515e-11	3.87637e-12	1.20796e-13	5.60196e-27
ABDEFJLM	5.6065e-16	2.66957e-18	5.00016e-20	1.76039e-22	1.37178e-35	6.68753e-17	1.7386e-14	2.79005e-15	5.21527e-17	2.54166e-24	1.07091e-29	5.07932e-13	1.11329e-27	4.34183e-15	4.66082e-16	1.00084e-17	1.78822e-31
ABDEFJM	3.91106e-14	7.59092e-16	2.73165e-17	3.51095e-19	6.7381e-31	2.68717e-15	4.14877e-13	6.26571e-15	5.04193e-15	4.61299e-21	6.71311e-26	9.44645e-12	4.30193e-24	7.97281e-14	5.20577e-15	6.39028e-17	3.49957e-30
ABDEFK	1.34587e-09	2.56911e-11	4.15368e-12	1.33158e-15	3.95915e-26	2.39878e-10	3.305e-08	6.24117e-09	1.26692e-10	1.096e-17	6.6509e-22	5.38965e-06	2.3852e-20	8.68272e-08	6.09454e-08	2.49417e-09	3.59768e-22
ABDEFKL	2.58941e-11	6.32598e-14	5.0047e-15	4.32361e-19	6.21496e-31	4.07766e-12	1.03086e-09	1.27246e-09	1.00677e-12	5.1434e-21	7.58016e-26	1.86374e-07	4.50384e-24	3.52121e-09	5.3768e-09	5.98593e-10	1.69419e-23
ABDEFKLM	8.12332e-15	8.61575e-17	3.65167e-18	1.49151e-22	1.30996e-35	1.31986e-15	7.03249e-13	8.89634e-13	8.69513e-16	2.40084e-24	1.0393e-29	6.61641e-11	1.02403e-27	8.91956e-13	5.55582e-13	3.3807e-14	4.43232e-28
ABDEFKM	6.68104e-13	2.56245e-14	2.23461e-15	3.15647e-19	6.34963e-31	5.92442e-14	2.01011e-11	3.49623e-12	9.87638e-14	4.30589e-21	6.42863e-26	1.54674e-09	3.99815e-24	1.92263e-11	6.68951e-12	2.18286e-13	8.26531e-27
ABDEFL	7.23614e-09	1.73398e-12	9.34326e-14	1.76105e-15	4.01782e-26	7.21284e-10	3.81446e-08	6.39423e-09	1.19002e-10	1.36913e-17	8.01624e-22	4.61173e-06	2.67669e-20	7.39354e-08	3.4334e-08	1.3619e-09	2.36246e-22
ABDEFLM	1.7485e-12	1.82294e-15	5.88305e-17	4.83741e-19	6.44411e-31	2.08496e-13	2.33514e-11	3.54907e-12	8.69491e-14	5.39859e-21	7.75394e-26	1.34091e-09	4.69845e-24	1.66125e-11	3.84438e-12	1.20672e-13	5.59014e-27
ABDEFM	7.1946e-11	7.04264e-13	4.18475e-14	1.41039e-15	4.14146e-26	1.00195e-11	5.84245e-10	7.91506e-12	9.56863e-12	1.16121e-17	6.85656e-22	2.92382e-08	2.44505e-20	3.26368e-10	3.85657e-11	5.08871e-13	1.26769e-25
ABDEG	1.4067e-07	7.09745e-10	7.89922e-11	6.47953e-12	2.60597e-21	3.35006e-08	6.34147e-07	7.82142e-09	5.32597e-09	2.89113e-14	7.04579e-18	2.8494e-05	1.69834e-16	3.83378e-07	9.94936e-09	5.21053e-09	1.60533e-21
ABDEGH	5.90793e-11	6.77544e-13	4.35619e-14	1.37304e-15	3.94378e-26	7.88708e-12	4.18451e-10	7.30335e-12	3.43721e-12	1.03829e-17	6.3445e-22	9.59064e-09	2.72807e-20	9.49887e-11	2.5631e-12	1.45937e-12	7.13908e-26
ABDEGHI	1.11477e-13	7.24292e-16	2.89374e-17	3.4006e-19	6.36672e-31	1.10211e-14	2.55232e-12	5.87474e-15	2.42561e-14	4.07629e-21	6.19814e-26	2.876e-10	4.90704e-24	3.07754e-12	2.38735e-13	3.39591e-13	4.49366e-27
ABDEGHIJ	7.5117e-17	1.02622e-18	2.34591e-20	1.05868e-22	1.34157e-35	3.20535e-18	2.00359e-15	5.819e-18	1.64119e-17	1.89357e-24	8.44177e-30	1.09424e-13	1.15524e-27	7.52001e-16	3.75762e-17	2.75799e-17	1.88044e-31
ABDEGHIK	1.20914e-15	3.35443e-17	1.75103e-18	9.36354e-23	1.28138e-35	6.94322e-17	9.26929e-14	2.6489e-15	2.75493e-16	1.79451e-24	8.21036e-30	1.4673e-11	1.08113e-27	1.70958e-13	3.6917e-14	9.42553e-14	4.50553e-28
ABDEGHIL	1.54607e-15	2.5608e-18	5.20881e-20	1.68219e-22	1.29791e-35	2.58941e-16	1.07297e-13	2.75467e-15	1.77666e-16	2.2606e-24	9.91706e-30	8.58285e-12	1.3265e-27	8.62301e-14	9.31746e-15	2.0049e-14	2.41656e-28
ABDEGHIM	7.37674e-17	9.8462e-19	2.22888e-20	1.03774e-22	1.32109e-35	3.16526e-18	1.94506e-15	5.83926e-18	1.5735e-17	1.86983e-24	8.3407e-30	1.08292e-13	1.12796e-27	7.50152e-16	3.63975e-17	2.76683e-17	1.8926e-31
ABDEGHJ	3.11944e-14	7.28346e-16	2.78884e-17	3.38418e-19	6.45631e-31	2.09873e-15	2.97054e-13	5.83212e-15	1.97567e-15	4.14785e-21	6.24282e-26	3.15627e-12	5.01736e-24	2.25043e-14	4.47832e-16	1.89947e-16	3.31162e-30
ABDEGHJK	3.76699e-16	3.37184e-17	1.70033e-18	9.31772e-23	1.29786e-35	1.34911e-17	1.05739e-14	2.62669e-15	2.42104e-17	1.82692e-24	8.26434e-30	1.86378e-13	1.11594e-27	1.33711e-15	7.1628e-17	5.15542e-17	3.15145e-31
ABDEGHJL	4.47389e-16	2.57323e-18	5.06374e-20	1.67985e-22	1.31731e-35	5.07933e-17	1.23475e-14	2.70888e-15	1.99984e-17	2.31187e-24	1.00208e-29	1.60089e-13	1.37734e-27	1.10514e-15	4.1256e-17	2.94639e-17	2.19676e-31
ABDEGHJM	2.26068e-17	9.96131e-19	2.18455e-20	1.04299e-22	1.3454e-35	6.26923e-19	2.2871e-16	5.87984e-18	1.09487e-18	1.92335e-24	8.46221e-30	1.26038e-15	1.17478e-27	5.80122e-18	7.0583e-20	1.94703e-20	1.54909e-34
ABDEGHK	5.33093e-13	2.46146e-14	2.30257e-15	3.08022e-19	6.09374e-31	4.61261e-14	1.42736e-11	3.36602e-12	3.59674e-14	3.88909e-21	5.99972e-26	4.89069e-10	4.71086e-24	5.42152e-12	4.58829e-13	6.43566e-13	7.7974e-27
ABDEGHKL	6.58215e-15	8.32304e-17	3.72988e-18	1.44038e-22	1.25889e-35	1.00342e-15	5.02095e-13	8.73327e-13	3.23582e-16	2.19151e-24	9.74854e-30	2.05292e-11	1.28678e-27	2.40996e-13	3.92436e-14	9.92607e-14	5.42594e-28
ABDEGHKM	3.70328e-16	3.25338e-17	1.62493e-18	9.15877e-23	1.28036e-35	1.33409e-17	1.02481e-14	2.63125e-15	2.32362e-17	1.80974e-24	8.1872e-30	1.8425e-13	1.09199e-27	1.33197e-15	6.88236e-17	5.05269e-17	3.12904e-31
ABDEGHL	1.4129e-12	1.76075e-15	6.05387e-17	4.66757e-19	6.16685e-31	1.60483e-13	1.63586e-11	3.48959e-12	3.15162e-14	4.88819e-21	7.24195e-26	4.18572e-10	5.59414e-24	4.5372e-12	2.62061e-13	3.64809e-13	5.31823e-27
ABDEGHLM	4.39176e-16	2.48127e-18	4.83395e-20	1.65396e-22	1.29992e-35	5.01962e-17	1.19639e-14	2.7125e-15	1.92071e-17	2.29128e-24	9.93302e-30	1.58589e-13	1.34743e-27	1.10406e-15	3.98626e-17	2.93563e-17	2.19358e-31
ABDEGHM	3.05975e-14	6.97771e-16	2.6499e-17	3.31386e-19	6.33661e-31	2.06046e-15	2.87057e-13	5.87473e-15	1.88837e-15	4.09241e-21	6.14903e-26	3.09678e-12	4.8829e-24	2.22662e-14	4.29368e-16	1.86426e-16	3.29069e-30
ABDEGI	2.35818e-10	7.17956e-13	4.47608e-14	1.42518e-15	4.10453e-26	4.33495e-11	3.88563e-09	7.49435e-12	3.76476e-11	1.10119e-17	6.59816e-22	8.87162e-07	2.63203e-20	1.24907e-08	1.13024e-09	3.44221e-09	1.09874e-22
ABDEGIJ	1.20533e-13	7.6872e-16	2.87361e-17	3.49645e-19	6.67752e-31	1.13328e-14	2.69356e-12	5.95117e-15	3.01127e-14	4.36473e-21	6.45655e-26	2.73857e-10	4.79928e-24	2.91765e-12	2.09012e-13	3.28333e-13	4.46697e-27
ABDEGIJK	1.34637e-15	3.5514e-17	1.75225e-18	9.59216e-23	1.33638e-35	7.12203e-17	9.7342e-14	2.65999e-15	3.42699e-16	1.91128e-24	8.50919e-30	1.40882e-11	1.05812e-27	1.6316e-13	3.23774e-14	9.32839e-14	4.54647e-28
ABDEGIJL	1.64036e-15	2.71631e-18	5.24336e-20	1.7347e-22	1.35885e-35	2.63929e-16	1.11859e-13	2.72014e-15	2.21077e-16	2.42369e-24	1.03397e-29	8.25675e-12	1.3072e-27	8.27479e-14	8.14663e-15	1.92819e-14	2.36653e-28
ABDEGIJM	8.31812e-17	1.04636e-18	2.24999e-20	1.07258e-22	1.38395e-35	3.27182e-18	2.05784e-15	5.97426e-18	1.80737e-17	2.0096e-24	8.70504e-30	1.0475e-13	1.11474e-27	7.22118e-16	3.29462e-17	2.70483e-17	1.88971e-31
ABDEGIK	1.9961e-12	2.60029e-14	2.36669e-15	3.18198e-19	6.30399e-31	2.49394e-13	1.37469e-10	3.40291e-12	3.63236e-13	4.09277e-21	6.20237e-26	3.80216e-08	4.49725e-24	6.3286e-10	1.88466e-10	1.67086e-09	1.30568e-23
ABDEGIKL	2.34292e-14	8.79245e-17	3.85563e-18	1.4866e-22	1.29914e-35	5.27284e-15	4.51012e-12	8.77569e-13	2.47619e-15	2.29762e-24	1.0058e-29	9.58072e-10	1.21806e-27	2.10975e-11	5.6844e-12	7.93773e-11	7.19869e-25
ABDEGIKM	1.32267e-15	3.41926e-17	1.67082e-18	9.41535e-23	1.31753e-35	7.04549e-17	9.45749e-14	2.65889e-15	3.24414e-16	1.8909e-24	8.42091e-30	1.39811e-11	1.0337e-27	1.62989e-13	3.06913e-14	9.31086e-14	4.57647e-28
ABDEGIL	5.38781e-12	1.86442e-15	6.26124e-17	4.83637e-19	6.39861e-31	8.56623e-13	1.55974e-10	3.49905e-12	2.56312e-13	5.1584e-21	7.51326e-26	2.19209e-08	5.34304e-24	3.83525e-10	4.19577e-11	2.26655e-10	6.07512e-24
ABDEGILM	1.61106e-15	2.6133e-18	4.99415e-20	1.70532e-22	1.34005e-35	2.60993e-16	1.08643e-13	2.71807e-15	2.09472e-16	2.399e-24	1.02382e-29	8.20057e-12	1.27669e-27	8.29699e-14	7.73871e-15	1.93682e-14	2.38366e-28
ABDEGIM	1.18073e-13	7.34342e-16	2.72262e-17	3.41858e-19	6.54601e-31	1.11234e-14	2.61047e-12	5.97487e-15	2.84237e-14	4.29959e-21	6.34847e-26	2.70114e-10	4.66158e-24	2.89899e-12	1.98316e-13	3.29973e-13	4.49687e-27
ABDEGJ	6.28399e-11	7.32238e-13	4.36255e-14	1.43393e-15	4.19861e-26	8.16914e-12	4.46254e-10	7.60073e-12	4.32304e-12	1.13629e-17	6.71944e-22	9.12119e-09	2.68913e-20	8.99588e-11	2.25954e-12	1.42277e-12	7.07508e-26
ABDEGJK	5.76058e-13	2.64915e-14	2.31817e-15	3.19556e-19	6.41935e-31	4.74507e-14	1.51342e-11	3.40711e-12	4.48332e-14	4.21038e-21	6.28836e-26	4.68383e-10	4.63603e-24	5.1699e-12	4.04776e-13	6.43517e-13	7.82582e-27
ABDEGJKL	7.0134e-15	8.93962e-17	3.79456e-18	1.4969e-22	1.3223e-35	1.02563e-15	5.27135e-13	8.72845e-13	4.04952e-16	2.37028e-24	1.02148e-29	1.98156e-11	1.27444e-27	2.31915e-13	3.43525e-14	9.65437e-14	5.32849e-28
[truncated: 6,361 more rows]
